# Supplementary material for: Exonuclease Xrn1 regulates TORC1 signaling in response to SAM availability
Source: bioRxiv. 2023 Sep 28:2023.09.28.559955. Preprint. [Version 1] doi: 10.1101/2023.09.28.559955 (PMC10557749; doi:10.1101/2023.09.28.559955)
Supplement: Supplement 2 [file media-2.xlsx]

## Sheet: WT.SL.YPL
WT cells, SL 1 hr vs. YPL
Genes	baseMean	log2FoldChange	lfcSE	stat	pvalue	padj	neg log10padj
EFB1	22556	-4.17216	0.0731455	-57.0391	0	0	#NUM!
CYS3	17487.3	2.42232	0.060034	40.3491	0	0	#NUM!
FUN12	7034.7	-3.00636	0.0672772	-44.6861	0	0	#NUM!
UTP20	8692.91	-3.68183	0.0711488	-51.7483	0	0	#NUM!
NCL1	2563.57	-3.37224	0.0848986	-39.7208	0	0	#NUM!
RPL19B	13130.2	-5.57194	0.0987091	-56.4481	3.41e-301	6.87e-300	299.163
PET9	25814.9	-3.63285	0.0830842	-43.7249	0	0	#NUM!
RPS8A	14496.3	-5.87328	0.0856903	-68.5407	0	0	#NUM!
RPL23A	4750.02	-5.29567	0.107622	-49.2064	3.41e-301	6.87e-300	299.163
RPL32	10519.1	-5.76903	0.0921404	-62.6113	3.41e-301	6.87e-300	299.163
ATP1	45401.5	-2.59476	0.062771	-41.3369	0	0	#NUM!
YBL100C	14556.4	-2.56907	0.0624175	-41.1595	0	0	#NUM!
RPL4A	11007.2	-4.77621	0.0712299	-67.0534	3.41e-301	6.87e-300	299.163
RPS11B	8132.45	-5.51175	0.0956266	-57.6383	0	0	#NUM!
TAT1	8450.34	-4.54029	0.0791897	-57.3344	0	0	#NUM!
HSP26	30521.1	2.75287	0.0717916	38.3453	0	0	#NUM!
ECM33	9872.2	-2.67641	0.0690641	-38.7525	0	0	#NUM!
RPG1	5911.08	-3.92033	0.0767219	-51.098	0	0	#NUM!
RPL19A	12079.8	-4.63011	0.0929386	-49.819	3.41e-301	6.87e-300	299.163
MIS1	4307.94	-4.46917	0.0878453	-50.8754	0	0	#NUM!
TKL2	18864	4.54483	0.0976045	46.5638	0	0	#NUM!
TEF2	170011	-3.3524	0.0646622	-51.8449	0	0	#NUM!
GRS1	7006.21	-3.94637	0.0697693	-56.5632	0	0	#NUM!
SUP45	5470.05	-2.97185	0.0746844	-39.7921	0	0	#NUM!
RPS6B	16508.8	-6.13214	0.0833135	-73.6032	0	0	#NUM!
RPS9B	15246	-6.94092	0.0916259	-75.7528	0	0	#NUM!
RPL21A	10718	-7.09846	0.107985	-65.7359	3.41e-301	6.87e-300	299.163
ARO4	4097.32	-3.57694	0.0847448	-42.2084	0	0	#NUM!
MAL32	12813.8	-2.90887	0.0749463	-38.8127	0	0	#NUM!
RPS14A	9927.35	-4.69432	0.07805	-60.145	0	0	#NUM!
YCR034W	1627.12	-4.88198	0.125856	-38.7901	0	0	#NUM!
RAD59	2607.59	5.44926	0.122407	44.5174	0	0	#NUM!
RPL31A	5768.6	-5.95661	0.113346	-52.5526	3.41e-301	6.87e-300	299.163
RPP1A	7330.24	-3.87598	0.0908909	-42.6443	0	0	#NUM!
RPL13A	5245.99	-6.77244	0.120526	-56.1907	3.41e-301	6.87e-300	299.163
RPS16B	9265.95	-6.88611	0.0976719	-70.5024	0	0	#NUM!
NDE2	6767.58	4.34532	0.0826022	52.6053	0	0	#NUM!
RPP1B	5185.9	-5.66768	0.117151	-48.3794	0	0	#NUM!
RPL35B	5404.14	-3.99585	0.0816509	-48.9382	3.41e-301	6.87e-300	299.163
RPL35A	8036.28	-4.66917	0.0907588	-51.4459	3.41e-301	6.87e-300	299.163
FMP45	12618.4	4.49425	0.100482	44.7271	0	0	#NUM!
HO	1564.16	-5.20202	0.131237	-39.6385	0	0	#NUM!
YDL228C	14392.7	-7.57295	0.0983232	-77.021	0	0	#NUM!
SSB1	29141.4	-7.59859	0.0873996	-86.9407	0	0	#NUM!
RPL4B	9989.88	-4.56103	0.0699492	-65.2049	3.41e-301	6.87e-300	299.163
SES1	6991.95	-4.06823	0.0801774	-50.7404	0	0	#NUM!
RPS11A	8797.52	-6.32339	0.100277	-63.0593	0	0	#NUM!
MAK21	2470.84	-4.17173	0.0990971	-42.0974	0	0	#NUM!
RPS13	13318.4	-6.23885	0.0831972	-74.9887	0	0	#NUM!
RLI1	4464.74	-3.68981	0.0766057	-48.1663	0	0	#NUM!
ALT2	3401.36	3.46748	0.0871277	39.7977	0	0	#NUM!
CRF1	3384.6	4.36019	0.110997	39.2821	0	0	#NUM!
ADK1	7020.17	-3.16295	0.0771165	-41.0152	0	0	#NUM!
HXT7	9127.15	-2.62826	0.0641165	-40.9919	0	0	#NUM!
HXT6	6844.22	-2.59071	0.0690215	-37.5348	0	0	#NUM!
ARO10	12256.9	-6.73246	0.0957856	-70.2867	0	0	#NUM!
RPP2B	10877.2	-4.63292	0.0809032	-57.2651	0	0	#NUM!
EFT2	43418.3	-4.11054	0.0671487	-61.2154	0	0	#NUM!
YDR417C	11113.1	-5.70014	0.0889323	-64.0953	0	0	#NUM!
RPL12B	12145.1	-5.70768	0.0868518	-65.7174	3.41e-301	6.87e-300	299.163
RPS17B	5953.56	-6.24103	0.110273	-56.5962	0	0	#NUM!
RPS18A	10625.1	-4.90224	0.0841173	-58.2786	0	0	#NUM!
RPL27B	6997.32	-6.14871	0.102936	-59.7332	3.41e-301	6.87e-300	299.163
RPL37B	3499.36	-4.12072	0.103476	-39.8228	3.41e-301	6.87e-300	299.163
SAM2	13168.9	3.16937	0.0772773	41.0129	3.41e-301	6.87e-300	299.163
GNP1	4891.32	-4.22897	0.0829138	-51.0044	0	0	#NUM!
YEF1	4414.91	4.35683	0.0959446	45.4099	0	0	#NUM!
YEL053W-A	8822.91	-6.3382	0.0952698	-66.5289	0	0	#NUM!
RPL12A	11213.4	-6.39586	0.09144	-69.946	3.41e-301	6.87e-300	299.163
YAT2	19320.9	2.88233	0.0721756	39.935	0	0	#NUM!
GCD11	4959.57	-2.80877	0.0722902	-38.8542	0	0	#NUM!
MXR1	3545.91	3.26311	0.0829411	39.3425	0	0	#NUM!
SAH1	12872.9	-3.71649	0.0663295	-56.0307	0	0	#NUM!
HOM3	9646.75	2.85233	0.0746394	38.2148	0	0	#NUM!
RPL34A	3452.53	-4.98645	0.101282	-49.2333	3.41e-301	6.87e-300	299.163
VHR2	3529.52	-4.23338	0.0962563	-43.9803	0	0	#NUM!
ARG5,6	7840.76	3.09811	0.0720767	42.9835	0	0	#NUM!
ALD5	4406.16	3.23436	0.0836876	38.6481	0	0	#NUM!
RPS24A	7312.66	-6.13408	0.106417	-57.6417	0	0	#NUM!
MET6	102139	6.45641	0.0730837	88.3427	3.41e-301	6.87e-300	299.163
RPS8B	11234.6	-6.35047	0.095419	-66.5535	0	0	#NUM!
SSA4	9761.64	3.83038	0.0919344	41.6642	0	0	#NUM!
KAP123	9183.86	-4.03287	0.0682949	-59.0508	0	0	#NUM!
RPL23B	7613.83	-5.6944	0.0856113	-66.5145	3.41e-301	6.87e-300	299.163
RPS26B	4359.87	-6.87688	0.133072	-51.678	0	0	#NUM!
PAB1	11791.1	-2.98141	0.0599517	-49.7302	0	0	#NUM!
HSP12	50857	3.91586	0.0936579	41.8103	0	0	#NUM!
MET10	42189.6	6.53694	0.0736109	88.804	3.41e-301	6.87e-300	299.163
RPL2A	12286.6	-6.09545	0.082772	-73.6415	3.41e-301	6.87e-300	299.163
LEU1	21424.2	3.31232	0.0660316	50.1627	0	0	#NUM!
RPL30	7001.76	-5.90474	0.093808	-62.9449	3.41e-301	6.87e-300	299.163
RPL24A	9836.84	-6.17249	0.107218	-57.5694	3.41e-301	6.87e-300	299.163
RPL7A	14796.1	-5.75085	0.0855047	-67.2577	3.41e-301	6.87e-300	299.163
YGL102C	17922.3	-5.64325	0.0856789	-65.8651	0	0	#NUM!
RPL28	19328.5	-5.42795	0.0832692	-65.1855	3.41e-301	6.87e-300	299.163
ARC1	4037.86	-3.06436	0.0771786	-39.7047	0	0	#NUM!
YGL117W	5961.97	4.13068	0.0913143	45.2358	0	0	#NUM!
YGL123C-A	14708.8	-5.0164	0.089254	-56.2036	0	0	#NUM!
RPS2	25770.2	-5.02194	0.0805146	-62.3731	0	0	#NUM!
MET13	8172.59	4.6593	0.083788	55.6081	3.41e-301	6.87e-300	299.163
RPL1B	15982.8	-5.0691	0.0782385	-64.7903	3.41e-301	6.87e-300	299.163
RPL9A	10770.6	-4.69784	0.0847613	-55.4244	3.41e-301	6.87e-300	299.163
STR3	12095	8.61376	0.161312	53.3981	0	0	#NUM!
RPS26A	13741.3	-5.24178	0.0738407	-70.9877	0	0	#NUM!
HXK2	9366.22	-5.20153	0.0879597	-59.1354	0	0	#NUM!
RPS25A	8736.31	-4.56984	0.0847689	-53.9094	0	0	#NUM!
RPL26B	6806.32	-6.39119	0.108886	-58.6964	3.41e-301	6.87e-300	299.163
NQM1	16394.8	4.50134	0.0671819	67.0022	0	0	#NUM!
MUP1	9903.33	2.75847	0.0658392	41.8971	0	0	#NUM!
RPL11B	8013.33	-5.56589	0.0935468	-59.4985	3.41e-301	6.87e-300	299.163
CTT1	36411.1	7.14532	0.0875235	81.6389	0	0	#NUM!
VAS1	12645	-2.44385	0.0628712	-38.8707	0	0	#NUM!
NOP7	2298.03	-5.75503	0.14074	-40.8913	0	0	#NUM!
RPS23A	8335.09	-4.43563	0.0785919	-56.4388	0	0	#NUM!
GTO1	2074.15	4.04222	0.105222	38.4161	0	0	#NUM!
TIF4631	5774.36	-3.66784	0.0740776	-49.5135	0	0	#NUM!
RPS0A	9016.04	-6.00291	0.0921605	-65.1354	0	0	#NUM!
YHB1	20069.6	-6.01187	0.0763501	-78.7409	0	0	#NUM!
SOL4	4476.78	3.81887	0.09396	40.6435	0	0	#NUM!
MAL12	16683.6	-2.85968	0.0716815	-39.8943	0	0	#NUM!
RPS20	14493.5	-4.32644	0.0967339	-44.7252	0	0	#NUM!
RPL8A	8480.62	-7.15103	0.108026	-66.1974	3.41e-301	6.87e-300	299.163
MUP3	9697.44	6.60407	0.105283	62.727	0	0	#NUM!
RPL27A	9477.79	-6.13225	0.10266	-59.7337	3.41e-301	6.87e-300	299.163
YHR020W	5482.16	-3.2741	0.0786278	-41.6405	0	0	#NUM!
RPS27B	2592.05	-5.33675	0.108547	-49.1654	0	0	#NUM!
PUT2	9415.11	-2.69845	0.0616649	-43.76	0	0	#NUM!
SSZ1	6225.42	-3.18304	0.070289	-45.285	0	0	#NUM!
RTC3	29181.4	5.23247	0.0995931	52.5385	0	0	#NUM!
HXT5	42700.6	3.51522	0.0757155	46.4266	0	0	#NUM!
FUR1	1512.66	-5.10767	0.124951	-40.8775	0	0	#NUM!
YHR137C-A	7141.26	-4.0657	0.0801132	-50.7494	0	0	#NUM!
ARO9	13031.4	-4.08515	0.0699575	-58.3948	0	0	#NUM!
RPL42B	8534.84	-5.05725	0.0859594	-58.833	3.41e-301	6.87e-300	299.163
RPS4B	15261.6	-5.94033	0.0859748	-69.0939	0	0	#NUM!
RPL2B	21277.3	-6.58539	0.0823377	-79.9803	3.41e-301	6.87e-300	299.163
MET30	6038.64	2.79895	0.069171	40.4642	3.41e-301	6.87e-300	299.163
RPL34B	5768.77	-4.81078	0.103695	-46.3936	3.41e-301	6.87e-300	299.163
RPS24B	6098.5	-5.85756	0.0979156	-59.8225	0	0	#NUM!
SER33	8110.58	3.46458	0.069154	50.0995	0	0	#NUM!
THS1	8716.91	-3.8407	0.0717788	-53.5073	0	0	#NUM!
RPL16A	8128.67	-5.92024	0.0902814	-65.5754	3.41e-301	6.87e-300	299.163
RPL40A	10079.1	-5.50273	0.097164	-56.6334	3.41e-301	6.87e-300	299.163
MET28	2378.76	6.35587	0.158641	40.0646	3.41e-301	6.87e-300	299.163
MTR4	2321.19	-5.0153	0.1106	-45.3461	0	0	#NUM!
BNA3	9449.44	4.13837	0.087202	47.4572	0	0	#NUM!
SCP160	7324.88	-3.26302	0.071729	-45.4909	0	0	#NUM!
GSH1	7423.78	3.71473	0.0751522	49.4294	0	0	#NUM!
UTP10	7218.32	-4.8331	0.0853979	-56.595	0	0	#NUM!
RPS21B	5281.11	-5.5487	0.111658	-49.6937	0	0	#NUM!
TIF2	7431.48	-3.17367	0.0751962	-42.2053	0	0	#NUM!
CIS3	2284.14	-3.9468	0.0924774	-42.6786	0	0	#NUM!
YJL163C	2679.82	3.68896	0.0955188	38.6202	0	0	#NUM!
RPL17B	4528.3	-6.56922	0.129176	-50.8547	3.41e-301	6.87e-300	299.163
RPS22A	7510.71	-7.5285	0.118983	-63.2735	0	0	#NUM!
RPS14B	2715	-4.22399	0.100033	-42.226	0	0	#NUM!
MET3	15191.3	7.18165	0.0908078	79.0863	3.41e-301	6.87e-300	299.163
CYC1	19720.9	-2.97377	0.0682911	-43.5455	0	0	#NUM!
LIA1	1442.78	-5.97676	0.158654	-37.6717	0	0	#NUM!
MIR1	16478.9	-3.30266	0.0613565	-53.8273	0	0	#NUM!
RPL43B	4906.92	-6.00656	0.108222	-55.5024	3.41e-301	6.87e-300	299.163
RPS5	20433.7	-6.07975	0.085039	-71.4937	0	0	#NUM!
MET5	36675.7	4.8443	0.0665689	72.7712	3.41e-301	6.87e-300	299.163
RPS4A	17986.6	-6.1325	0.0927919	-66.0888	0	0	#NUM!
MET14	5648.02	6.52368	0.130182	50.1121	3.41e-301	6.87e-300	299.163
RPL14A	6454.29	-6.74227	0.120486	-55.9588	3.41e-301	6.87e-300	299.163
URB1	3412.76	-3.43855	0.0915312	-37.567	0	0	#NUM!
TMA19	13802.5	-4.31278	0.0686619	-62.8118	0	0	#NUM!
YKL068W-A	2793.27	4.11684	0.0984038	41.8362	0	0	#NUM!
TEF4	12274.3	-5.13675	0.0795423	-64.5789	0	0	#NUM!
RPL17A	9592.7	-6.011	0.0944443	-63.646	3.41e-301	6.87e-300	299.163
UTH1	5892.46	-2.78308	0.0692937	-40.1635	0	0	#NUM!
RPS21A	4796.68	-4.51694	0.0877144	-51.496	0	0	#NUM!
TIF1	13792.4	-3.65698	0.0696081	-52.5367	0	0	#NUM!
MET1	7381.32	5.08955	0.0833032	61.0968	3.41e-301	6.87e-300	299.163
PTR2	16856.8	-4.30789	0.0729376	-59.0627	0	0	#NUM!
RPL40B	6617.99	-5.03089	0.100959	-49.831	3.41e-301	6.87e-300	299.163
PCK1	32790.1	-3.38569	0.0846019	-40.0191	0	0	#NUM!
YLL044W	6928.39	-5.59206	0.0895406	-62.4527	0	0	#NUM!
RPL8B	10136	-5.54346	0.0839554	-66.0286	3.41e-301	6.87e-300	299.163
MMP1	17958.6	5.31319	0.071727	74.0752	0	0	#NUM!
RPL15A	23991.7	-3.63564	0.0757227	-48.0126	3.41e-301	6.87e-300	299.163
PDC1	62490.7	-3.00094	0.0793135	-37.8365	0	0	#NUM!
RPS0B	11685	-5.79336	0.0772805	-74.9654	0	0	#NUM!
RPL22A	6818.27	-7.02708	0.121001	-58.0747	3.41e-301	6.87e-300	299.163
BUD28	6742.97	-7.12425	0.124577	-57.1876	0	0	#NUM!
RPL10	27212.9	-4.26381	0.0780442	-54.6333	3.41e-301	6.87e-300	299.163
YLR076C	24698.7	-4.29484	0.0814237	-52.7468	0	0	#NUM!
SUL2	7456.4	5.80139	0.0988321	58.6994	0	0	#NUM!
MDN1	16802.7	-5.47344	0.0725031	-75.4925	0	0	#NUM!
DIP2	2001.39	-5.39195	0.139135	-38.7535	0	0	#NUM!
PUT1	3853.55	-3.76861	0.0998351	-37.7484	0	0	#NUM!
YLR149C-A	1679.08	-4.41363	0.116374	-37.9262	0	0	#NUM!
STM1	12570.8	-4.66847	0.0843951	-55.3169	0	0	#NUM!
RPS31	29099.5	-5.50038	0.0975487	-56.386	0	0	#NUM!
CBF5	2798.49	-5.31357	0.114862	-46.2604	0	0	#NUM!
TFS1	4922.08	3.85768	0.082217	46.9207	0	0	#NUM!
RPL37A	4814.72	-5.68216	0.104746	-54.247	3.41e-301	6.87e-300	299.163
NOP56	4404.54	-7.21411	0.139164	-51.8388	0	0	#NUM!
YEF3	74228.7	-7.64065	0.0809408	-94.398	0	0	#NUM!
RPS28B	4148.96	-3.89307	0.0982351	-39.6301	0	0	#NUM!
RPS30A	5244.66	-3.53209	0.0887459	-39.8001	0	0	#NUM!
GSP1	6211.24	-3.52394	0.0783675	-44.9669	0	0	#NUM!
YLR302C	3006.18	5.66708	0.11958	47.3914	0	0	#NUM!
MET17	41448.8	5.85489	0.0645932	90.6425	3.41e-301	6.87e-300	299.163
RPL38	9322.78	-5.49222	0.0976213	-56.2605	3.41e-301	6.87e-300	299.163
YLR339C	15944.3	-5.75621	0.0786604	-73.178	0	0	#NUM!
RPP0	26175.5	-5.811	0.0735679	-78.9882	0	0	#NUM!
FKS1	30835.9	-2.38987	0.0611448	-39.0854	0	0	#NUM!
RPL26A	3337.26	-4.63501	0.104507	-44.3514	3.41e-301	6.87e-300	299.163
RPS22B	3752.28	-4.065	0.101939	-39.8768	0	0	#NUM!
YLR372W	2499.53	-5.02474	0.107767	-46.6262	0	0	#NUM!
RPL31B	3275.94	-5.97612	0.12209	-48.9485	3.41e-301	6.87e-300	299.163
UTP21	1759.64	-4.93533	0.123199	-40.0598	0	0	#NUM!
IMD3	5971.71	-5.64027	0.095726	-58.921	0	0	#NUM!
RPS1A	19742.9	-4.88314	0.0780896	-62.5326	0	0	#NUM!
RPL6B	8385.57	-5.98738	0.0893713	-66.9944	3.41e-301	6.87e-300	299.163
GLO1	20126.3	3.08389	0.0676538	45.5833	0	0	#NUM!
RPS17A	7618.01	-5.23988	0.0918997	-57.0173	0	0	#NUM!
RPS18B	9526.2	-6.21619	0.0926154	-67.1183	0	0	#NUM!
IMD4	3871.77	-4.12328	0.0954702	-43.1892	0	0	#NUM!
RPS1B	16726.2	-6.77233	0.0908966	-74.5059	0	0	#NUM!
RPL6A	5000.1	-6.22756	0.123094	-50.5918	3.41e-301	6.87e-300	299.163
MSC1	37366.6	4.22674	0.0764022	55.3221	0	0	#NUM!
YML131W	13078.6	2.73241	0.0674705	40.4979	0	0	#NUM!
HXT2	2947.35	-3.93645	0.104386	-37.7105	0	0	#NUM!
CLU1	18050.1	-3.21768	0.0649367	-49.551	0	0	#NUM!
ERB1	2304.04	-6.75082	0.168858	-39.9793	0	0	#NUM!
YMR090W	4143.13	3.36334	0.0810675	41.4881	0	0	#NUM!
SPG4	6910.17	4.28177	0.102605	41.7306	0	0	#NUM!
ASC1	27783.9	-5.20482	0.0773858	-67.2581	0	0	#NUM!
RRB1	2014.76	-6.68752	0.177083	-37.7648	0	0	#NUM!
RPL13B	11083.3	-5.37487	0.0829416	-64.803	3.41e-301	6.87e-300	299.163
RPS16A	9060.55	-5.15645	0.0908024	-56.7875	0	0	#NUM!
TIF34	3349.77	-3.0111	0.0755177	-39.8727	0	0	#NUM!
ALD3	28524.9	5.72478	0.0898123	63.7417	0	0	#NUM!
YMR196W	11722	3.16209	0.0713822	44.2981	0	0	#NUM!
GUA1	6374.43	-7.34017	0.123638	-59.3682	0	0	#NUM!
RRP5	8571.67	-6.66146	0.102429	-65.0351	0	0	#NUM!
RPS10B	4998.9	-4.69649	0.0912999	-51.4403	0	0	#NUM!
YHM2	4826.61	-2.83724	0.072798	-38.9741	0	0	#NUM!
RPL20A	10196.8	-5.95631	0.0857272	-69.4798	3.41e-301	6.87e-300	299.163
GAD1	8839.62	3.63119	0.0777506	46.703	0	0	#NUM!
HAS1	1821.71	-6.76537	0.178273	-37.9495	0	0	#NUM!
SCW10	2168.33	-3.63037	0.0877066	-41.3922	0	0	#NUM!
YMR307C-A	5051.12	-3.66089	0.0751813	-48.6941	0	0	#NUM!
GAS1	18048.2	-3.64391	0.0726648	-50.1468	0	0	#NUM!
NIP1	7677.53	-3.82669	0.0757118	-50.5429	0	0	#NUM!
ERR3	4625.26	5.23118	0.103807	50.3936	0	0	#NUM!
HEF3	3837.8	4.09643	0.0999339	40.9914	0	0	#NUM!
NOP2	1812.35	-6.47393	0.164893	-39.2615	0	0	#NUM!
RPL9B	7538.44	-4.86618	0.0894661	-54.3914	3.41e-301	6.87e-300	299.163
RPL16B	17940	-6.56684	0.0844032	-77.8032	3.41e-301	6.87e-300	299.163
RPS7B	3176.63	-4.31078	0.104515	-41.2456	0	0	#NUM!
KRE33	2026.43	-5.03406	0.119106	-42.2655	0	0	#NUM!
RPL42A	6034.74	-5.06412	0.0937354	-54.0256	3.41e-301	6.87e-300	299.163
RPS3	20688	-5.59481	0.087196	-64.1637	0	0	#NUM!
SSB2	23560.8	-6.54804	0.0765284	-85.5636	0	0	#NUM!
YNL276C	3577.27	6.56679	0.144482	45.4506	0	0	#NUM!
MET2	7934.46	6.19305	0.0991458	62.4641	3.41e-301	6.87e-300	299.163
RPL18B	1456.43	-4.47562	0.117455	-38.1051	3.41e-301	6.87e-300	299.163
RPS19B	6340	-5.72279	0.118583	-48.2596	0	0	#NUM!
EGO4	3790.43	4.57819	0.109132	41.9511	0	0	#NUM!
RPP2A	6655.17	-5.71572	0.0900696	-63.459	0	0	#NUM!
RPS15	13729.5	-5.90835	0.0820932	-71.9712	0	0	#NUM!
MET22	5308.37	3.48622	0.0911079	38.2647	3.41e-301	6.87e-300	299.163
PHM7	19855.3	4.68084	0.0926728	50.5093	0	0	#NUM!
RPL18A	12011.1	-6.17785	0.0968461	-63.7904	3.41e-301	6.87e-300	299.163
RPS19A	3760.17	-5.65915	0.128343	-44.0938	0	0	#NUM!
RPL25	14185.5	-5.46069	0.0813507	-67.1253	3.41e-301	6.87e-300	299.163
YOL150C	5194.72	3.65462	0.0970703	37.6492	0	0	#NUM!
GRE2	14152.8	3.71027	0.0747509	49.6351	0	0	#NUM!
BDS1	4736.04	3.94964	0.0917025	43.0701	0	0	#NUM!
RPL3	50061.5	-4.28036	0.080397	-53.2403	3.41e-301	6.87e-300	299.163
RPS7A	13647.7	-6.33415	0.105886	-59.8203	0	0	#NUM!
EFT1	40393.1	-3.43333	0.0683935	-50.1997	0	0	#NUM!
PNS1	8797.5	3.66064	0.0904979	40.45	0	0	#NUM!
RPS28A	4085.03	-4.10218	0.0882412	-46.4883	0	0	#NUM!
NOC2	2175.73	-5.18784	0.129733	-39.9886	0	0	#NUM!
RPL33B	3823.14	-5.2768	0.103212	-51.1259	3.41e-301	6.87e-300	299.163
RPS10A	8228.98	-6.37113	0.106591	-59.7717	0	0	#NUM!
RPL20B	10207.8	-5.14298	0.0877621	-58.6014	3.41e-301	6.87e-300	299.163
RPA190	12295.4	-6.05462	0.08551	-70.806	0	0	#NUM!
PRT1	5949.84	-3.50591	0.0774455	-45.2694	0	0	#NUM!
RPS12	20102.2	-5.89529	0.0844054	-69.8449	0	0	#NUM!
RRP12	3536.95	-4.74094	0.101816	-46.5637	0	0	#NUM!
PDR12	17075	-4.14043	0.0726465	-56.9942	0	0	#NUM!
RPL21B	7620.42	-4.70244	0.084712	-55.5109	3.41e-301	6.87e-300	299.163
RPS9A	3467.19	-4.92316	0.110641	-44.4967	0	0	#NUM!
RPS6A	14674.6	-5.78625	0.0860563	-67.2379	0	0	#NUM!
NOG1	4392.85	-6.64212	0.129274	-51.38	0	0	#NUM!
RPL5	23846	-6.43057	0.0894903	-71.8577	3.41e-301	6.87e-300	299.163
YPL142C	7987.23	-5.63931	0.0935155	-60.3034	0	0	#NUM!
RPL33A	8100.93	-5.53637	0.0925273	-59.835	3.41e-301	6.87e-300	299.163
MF(ALPHA)1	14334.6	-3.26012	0.0793212	-41.1002	0	0	#NUM!
YPL197C	2362.4	-6.72871	0.162734	-41.3478	0	0	#NUM!
RPL7B	3013.48	-6.34921	0.138476	-45.8505	3.41e-301	6.87e-300	299.163
BMS1	1642.14	-4.46093	0.111786	-39.906	0	0	#NUM!
RPL1A	10497.2	-5.20896	0.0798277	-65.2526	3.41e-301	6.87e-300	299.163
FMP40	6976.82	3.31683	0.075208	44.1021	0	0	#NUM!
GRE1	25301.3	5.57621	0.0935757	59.5904	0	0	#NUM!
NEW1	5146.4	-3.06705	0.0722092	-42.4745	0	0	#NUM!
RPL36B	8509.37	-4.53922	0.0873764	-51.9502	3.41e-301	6.87e-300	299.163
YPL250W-A	8505.78	-4.54921	0.0878111	-51.8068	0	0	#NUM!
SAM3	5384.07	4.78413	0.0905046	52.8606	3.41e-301	6.87e-300	299.163
RPA135	7711.32	-5.49505	0.0920463	-59.6987	0	0	#NUM!
RPL43A	6541.39	-5.45651	0.0956738	-57.0325	3.41e-301	6.87e-300	299.163
OPI11	6477.49	-5.50809	0.0960204	-57.3637	0	0	#NUM!
TEF1	161403	-4.08979	0.0679718	-60.1688	0	0	#NUM!
RPL11A	8000.93	-5.44325	0.0966102	-56.3423	3.41e-301	6.87e-300	299.163
RPC40	2562.08	-3.86943	0.0919583	-42.0781	0	0	#NUM!
RPS23B	7913.8	-5.2578	0.106328	-49.4489	0	0	#NUM!
TIF3	3596.97	-3.4908	0.0887292	-39.3422	0	0	#NUM!
MET16	2612.02	6.57851	0.15647	42.0432	3.41e-301	6.87e-300	299.163
UTP22	3246.13	-2.86598	0.0763975	-37.514	5.44e-308	1.13e-306	305.947
URA7	3238.28	-8.04565	0.215124	-37.4001	3.9e-306	8.07e-305	304.093
NSR1	3111.55	-8.33269	0.222838	-37.3935	4.98e-306	1.03e-304	303.987
YNL247W	2384.95	-3.23083	0.0865559	-37.3266	6.09e-305	1.25e-303	302.903
TIF5	3142	-2.96933	0.0796452	-37.282	3.21e-304	6.58e-303	302.182
YLR264C-A	3400.02	-3.92232	0.105301	-37.2487	1.11e-303	2.28e-302	301.642
IKS1	4525.74	2.9326	0.0788219	37.2054	5.57e-303	1.14e-301	300.943
PUF6	1812.71	-4.46912	0.120122	-37.205	5.67e-303	1.15e-301	300.939
SFG1	2188.02	-3.50251	0.0943367	-37.1278	1e-301	2.03e-300	299.693
URA5	4032.79	-3.08689	0.0831956	-37.104	2.42e-301	4.89e-300	299.311
RPL36A	3088.02	-4.01845	0.108329	-37.0948	3.41e-301	6.87e-300	299.163
RPL24B	4705.73	-4.18938	0.113176	-37.0165	6.21e-300	1.25e-298	297.903
TUF1	9274.17	-2.41927	0.0654679	-36.9535	6.4e-299	1.28e-297	296.893
PAI3	4267.08	4.23137	0.114634	36.9119	2.98e-298	5.95e-297	296.225
DAK1	12466.9	2.44514	0.0666709	36.6748	1.84e-294	3.66e-293	292.437
PMT4	3081.03	-2.98948	0.0815478	-36.6592	3.27e-294	6.47e-293	292.189
PRP43	1541.02	-5.12217	0.139846	-36.6272	1.05e-293	2.08e-292	291.682
PIG2	2989.59	3.26057	0.0891022	36.5936	3.62e-293	7.13e-292	291.147
LEU2	3654.5	2.8782	0.0786844	36.5791	6.16e-293	1.21e-291	290.917
FMP16	2962.58	3.50935	0.0959491	36.5751	7.11e-293	1.39e-291	290.857
YNL194C	4414.71	3.49137	0.0955658	36.5337	3.23e-292	6.31e-291	290.2
LHP1	2113.89	-3.32949	0.0911732	-36.5183	5.68e-292	1.1e-290	289.959
ZUO1	2255.43	-3.06502	0.0842702	-36.3713	1.21e-289	2.35e-288	287.629
APT1	2112.62	-3.30271	0.0908216	-36.3648	1.53e-289	2.97e-288	287.527
SSC1	25250.5	-2.40459	0.0661271	-36.3632	1.62e-289	3.13e-288	287.504
PSA1	10683.6	-2.31241	0.0637391	-36.2793	3.43e-288	6.6e-287	286.18
HTB2	5143.84	-2.68952	0.0741504	-36.2711	4.61e-288	8.85e-287	286.053
SUI3	3537.8	-2.6693	0.0737428	-36.1974	6.69e-287	1.28e-285	284.893
GIS2	4610.93	-2.77161	0.0765882	-36.1885	9.24e-287	1.76e-285	284.754
NOP1	2221.16	-7.63413	0.211889	-36.029	2.95e-284	5.6e-283	282.252
PPT1	1309.52	-5.0487	0.140233	-36.0022	7.72e-284	1.46e-282	281.836
RPL22B	2570.36	-3.89163	0.108131	-35.9899	1.2e-283	2.28e-282	281.642
HMT1	1918.48	-3.75172	0.104278	-35.9781	1.84e-283	3.47e-282	281.46
ERR2	1958.2	4.94408	0.138083	35.8052	9.17e-281	1.72e-279	278.764
RPL41A	7452.68	-3.09519	0.0866004	-35.7411	9.11e-280	1.71e-278	277.767
MBF1	25190.6	2.27887	0.0639785	35.6193	7.03e-278	1.31e-276	275.883
NAN1	2138.8	-3.26701	0.091728	-35.6163	7.84e-278	1.46e-276	275.836
CIT2	25458.6	2.25147	0.0632446	35.5994	1.43e-277	2.66e-276	275.575
HMS1	1790.18	4.09768	0.115245	35.5562	6.67e-277	1.24e-275	274.907
SRO9	1698.59	-4.99406	0.140523	-35.5391	1.22e-276	2.26e-275	274.646
URA1	1439.3	-3.70954	0.104462	-35.5108	3.34e-276	6.16e-275	274.21
CIT3	9230.32	2.99504	0.0843625	35.502	4.58e-276	8.41e-275	274.075
YML002W	2929.6	3.01631	0.0851392	35.428	6.33e-275	1.16e-273	272.936
PUS7	1919.28	-3.51341	0.0992083	-35.4144	1.02e-274	1.87e-273	272.728
UGA3	1816.95	3.85479	0.109096	35.3341	1.76e-273	3.21e-272	271.493
BRX1	1595.15	-5.67824	0.160708	-35.3327	1.85e-273	3.36e-272	271.474
ELP2	1847.33	-3.66122	0.104222	-35.1291	2.43e-270	4.39e-269	268.358
MES1	6013.58	-2.44332	0.0695937	-35.1084	5.01e-270	9.06e-269	268.043
POL5	3129.56	-2.89244	0.0825179	-35.0523	3.6e-269	6.49e-268	267.188
FRS1	3300.12	-3.22754	0.0922373	-34.9917	3.01e-268	5.41e-267	266.267
GRE3	16361.2	2.93713	0.0840588	34.9413	1.75e-267	3.14e-266	265.503
ARX1	1856.55	-4.40642	0.126289	-34.8915	1e-266	1.79e-265	264.747
YOR161W-B	2082.59	3.65759	0.105004	34.8329	7.73e-266	1.38e-264	263.86
OYE2	3843.73	-2.83419	0.0815426	-34.7571	1.08e-264	1.92e-263	262.717
PWP2	1697.07	-5.63625	0.162318	-34.7236	3.48e-264	6.16e-263	262.21
NUG1	1663.5	-4.56407	0.131525	-34.7011	7.6e-264	1.34e-262	261.873
RMD6	1543.1	5.16812	0.149313	34.6126	1.63e-262	2.88e-261	260.541
PYC1	72462.2	-2.33132	0.0674309	-34.5735	6.33e-262	1.11e-260	259.955
YHR063W-A	1811.51	-3.2814	0.0949675	-34.5529	1.29e-261	2.26e-260	259.646
CDC33	4206	-2.72406	0.0788469	-34.5488	1.49e-261	2.6e-260	259.585
ATP2	37678	-2.48483	0.0719544	-34.5334	2.53e-261	4.42e-260	259.355
OLA1	7233.21	-2.54049	0.0736979	-34.4717	2.13e-260	3.71e-259	258.431
RPS29B	2393.49	-4.16944	0.121274	-34.3803	4.97e-259	8.62e-258	257.064
ADH1	16469.4	-2.27804	0.0663853	-34.3154	4.62e-258	8e-257	256.097
UTP8	1285.84	-5.42375	0.158114	-34.3027	7.15e-258	1.23e-256	255.91
GPD1	28963.9	2.54237	0.0742037	34.2621	2.88e-257	4.96e-256	255.305
TRM3	2415.83	-2.92935	0.0855179	-34.2542	3.77e-257	6.47e-256	255.189
RTT10	1864.56	-3.43115	0.100181	-34.2495	4.44e-257	7.6e-256	255.119
YIR017W-A	1994.25	6.82763	0.199831	34.167	7.48e-256	1.28e-254	253.893
PRS1	4404.63	-2.81342	0.0826352	-34.0463	4.61e-254	7.85e-253	252.105
MET32	1340.57	4.62221	0.135796	34.0378	3.41e-301	6.87e-300	299.163
YOR161W-A	2152.32	3.49801	0.102813	34.023	1.02e-253	1.73e-252	251.762
PDC6	1460.79	4.5744	0.134699	33.9602	8.62e-253	1.46e-251	250.836
YPL222C-A	1778.03	3.38227	0.0996206	33.9515	1.16e-252	1.95e-251	250.71
SDH1	25537.1	-1.98547	0.0585211	-33.9274	2.62e-252	4.41e-251	250.356
SYM1	2623.29	4.13056	0.122062	33.8397	5.14e-251	8.61e-250	249.065
YKL107W	1722.46	5.04343	0.149097	33.8266	8.02e-251	1.34e-249	248.873
MAK5	1484.85	-4.38196	0.129662	-33.7954	2.3e-250	3.85e-249	248.415
SAF1	4166.51	3.06158	0.0906138	33.7871	3.05e-250	5.07e-249	248.295
CPR3	5284.8	-2.50892	0.0742616	-33.7849	3.29e-250	5.46e-249	248.263
TMT1	2864.7	3.21066	0.0950532	33.7775	4.21e-250	6.98e-249	248.156
YMR173W-A	2786.01	4.22513	0.125458	33.6777	1.23e-248	2.03e-247	246.693
SCM4	1502.6	3.83749	0.114144	33.6197	8.64e-248	1.42e-246	245.848
DCS2	6881.1	3.48038	0.103668	33.5724	4.24e-247	6.97e-246	245.157
JEN1	58741.7	-2.12285	0.0632387	-33.5689	4.78e-247	7.83e-246	245.106
RBG1	1673.59	-3.50418	0.104527	-33.524	2.16e-246	3.53e-245	244.452
AHP1	6788.58	3.12658	0.0932831	33.5171	2.72e-246	4.43e-245	244.354
PRS3	2339.71	-3.5081	0.104796	-33.4756	1.09e-245	1.77e-244	243.752
DUG3	1871.18	3.44475	0.102926	33.4683	1.4e-245	2.26e-244	243.646
YDR509W	1230.07	-4.22275	0.126276	-33.4406	3.53e-245	5.71e-244	243.243
UTP13	1793.13	-6.46614	0.193373	-33.4386	3.77e-245	6.08e-244	243.216
GID8	3083.71	2.72722	0.0815883	33.4267	5.62e-245	9.06e-244	243.043
RPS25B	4100.37	-2.99346	0.0896495	-33.3907	1.87e-244	3.01e-243	242.521
DBP3	1735.97	-7.31186	0.219059	-33.3784	2.82e-244	4.52e-243	242.345
ARF1	4371.06	-2.92783	0.0880077	-33.2679	1.12e-242	1.8e-241	240.745
DDR2	7113.47	3.38536	0.101828	33.2458	2.35e-242	3.74e-241	240.427
YEL034C-A	23071.9	-2.09376	0.0629893	-33.2399	2.86e-242	4.55e-241	240.342
PHO88	2825.53	-2.89742	0.0872653	-33.2025	9.92e-242	1.57e-240	239.804
NOP58	2246.62	-8.19608	0.246926	-33.1924	1.38e-241	2.19e-240	239.66
YNL195C	4874.1	3.08619	0.0929824	33.1912	1.44e-241	2.28e-240	239.642
RPL14B	2545.1	-3.68161	0.110988	-33.1714	2.78e-241	4.39e-240	239.358
RPA49	1617.04	-6.71403	0.202447	-33.1644	3.52e-241	5.53e-240	239.257
NRP1	1301.47	-4.9762	0.150166	-33.1381	8.41e-241	1.32e-239	238.879
NMD3	1704.79	-3.65159	0.11046	-33.0581	1.19e-239	1.86e-238	237.73
NSA2	1420.51	-5.91193	0.179406	-32.9527	3.87e-238	6.04e-237	236.219
YJL107C	2389.44	2.77169	0.0841383	32.942	5.5e-238	8.56e-237	236.068
YDR341C	5067.54	-2.422	0.0735481	-32.9308	7.98e-238	1.24e-236	235.907
SER3	5195.38	2.76683	0.0840708	32.9107	1.55e-237	2.4e-236	235.62
SNU13	1307.86	-6.48745	0.197325	-32.877	4.69e-237	7.25e-236	235.14
YGR160W	2149.9	-8.24613	0.251455	-32.7936	7.25e-236	1.12e-234	233.951
NNR2	2152.71	2.98462	0.0910936	32.7644	1.89e-235	2.92e-234	233.535
YLR152C	5117.35	3.04945	0.0931761	32.7278	6.29e-235	9.66e-234	233.015
TOM70	5537.38	-2.30143	0.070369	-32.7051	1.32e-234	2.02e-233	232.695
DYS1	1735.95	-2.8924	0.0886313	-32.634	1.35e-233	2.06e-232	231.686
CIC1	1440.71	-4.98718	0.152892	-32.619	2.2e-233	3.36e-232	231.474
GDA1	2047.03	-2.89703	0.0888935	-32.5899	5.7e-233	8.66e-232	231.062
ATG26	5121.37	2.48264	0.0762383	32.5642	1.32e-232	2e-231	230.699
SCW4	6301.26	-2.38297	0.0732285	-32.5415	2.76e-232	4.17e-231	230.38
MHO1	4511.69	2.77886	0.0855324	32.489	1.52e-231	2.3e-230	229.638
YPL238C	2285.09	-2.64979	0.0815634	-32.4874	1.6e-231	2.42e-230	229.616
ARG3	2416.54	3.01743	0.0929427	32.4655	3.27e-231	4.92e-230	229.308
YAL037C-B	21213.6	-2.02073	0.0624461	-32.3596	1.02e-229	1.53e-228	227.815
NHP2	1383.55	-3.88597	0.120111	-32.3532	1.25e-229	1.87e-228	227.728
TRM12	2461.07	2.9681	0.0917874	32.3366	2.14e-229	3.19e-228	227.496
GPC1	3087.8	3.20701	0.0992291	32.3193	3.75e-229	5.59e-228	227.253
ERR1	1950.12	4.99295	0.155588	32.0909	5.9e-226	8.77e-225	224.057
CDC19	32430.6	-2.01544	0.0628635	-32.0606	1.56e-225	2.31e-224	223.636
EGD2	3048.23	-2.88849	0.0901367	-32.0457	2.52e-225	3.73e-224	223.428
TPS1	13444.7	2.50026	0.0780736	32.0244	5e-225	7.38e-224	223.132
QCR2	19113.1	-2.04606	0.063953	-31.9931	1.36e-224	2e-223	222.699
SSE2	9951.19	3.24134	0.101425	31.9578	4.2e-224	6.18e-223	222.209
TIF11	2131.83	-3.81235	0.119431	-31.921	1.37e-223	2e-222	221.699
RLP24	1255.47	-5.49259	0.172251	-31.8871	4.03e-223	5.9e-222	221.229
TOM40	5138.56	-2.21597	0.0694991	-31.8849	4.33e-223	6.32e-222	221.199
GCD10	1375.86	-4.37628	0.137399	-31.8509	1.28e-222	1.86e-221	220.73
HYP2	19277.1	-2.08968	0.0657959	-31.76	2.31e-221	3.36e-220	219.474
DED81	4913.59	-2.56354	0.0807617	-31.742	4.09e-221	5.94e-220	219.226
TRA1	11519.2	-2.14755	0.0678117	-31.6693	4.11e-220	5.95e-219	218.225
STL1	51000.6	1.95003	0.0616239	31.644	9.16e-220	1.32e-218	217.879
ODC1	3553.48	-2.5169	0.0796418	-31.6027	3.39e-219	4.88e-218	217.312
ALA1	9014.91	-2.1515	0.0680998	-31.5934	4.56e-219	6.55e-218	217.184
TRM732	1541.22	-3.02946	0.0961924	-31.4938	1.06e-217	1.52e-216	215.818
AGP3	1693.35	3.7785	0.1201	31.4612	2.95e-217	4.22e-216	215.375
GDH2	29669.8	-1.92745	0.0613451	-31.4198	1.09e-216	1.55e-215	214.81
PWP1	1194.91	-4.48219	0.142745	-31.3999	2.03e-216	2.9e-215	214.538
TPK1	3874.54	2.50663	0.0798814	31.3794	3.87e-216	5.5e-215	214.26
TIF35	2601.62	-3.03315	0.0968222	-31.327	2e-215	2.84e-214	213.547
YER156C	1836.02	-2.79797	0.0893247	-31.3236	2.23e-215	3.15e-214	213.502
URB2	1614	-3.42361	0.109363	-31.3051	3.98e-215	5.62e-214	213.25
UTR2	2422.82	-2.64421	0.0845126	-31.2877	6.85e-215	9.66e-214	213.015
ATG9	3753.79	2.53791	0.0811269	31.2832	7.89e-215	1.11e-213	212.955
ATP5	11966.3	-1.9608	0.0627566	-31.2444	2.66e-214	3.73e-213	212.428
TYW1	2272.64	-2.46256	0.078821	-31.2424	2.83e-214	3.97e-213	212.401
CDC60	8689.81	-2.09963	0.0672228	-31.2339	3.69e-214	5.16e-213	212.287
DBP10	1633.79	-2.95123	0.0945515	-31.2129	7.11e-214	9.91e-213	212.004
ATG41	8140.12	6.42097	0.20579	31.2016	1.01e-213	1.41e-212	211.851
ATG20	2983.36	2.63095	0.0843938	31.1747	2.35e-213	3.26e-212	211.487
UTP4	1192.19	-5.66926	0.182584	-31.0502	1.13e-211	1.57e-210	209.804
YBR056W	4934.94	2.45038	0.0789701	31.0293	2.17e-211	3.01e-210	209.521
YJR096W	3324.9	2.76181	0.0890458	31.0156	3.32e-211	4.58e-210	209.339
HAP4	10137.6	-2.47659	0.0799597	-30.973	1.25e-210	1.72e-209	208.764
BDH2	9960.54	2.60437	0.0841748	30.94	3.46e-210	4.75e-209	208.323
FBA1	83613.9	-1.9695	0.0637488	-30.8947	1.41e-209	1.93e-208	207.714
SDA1	1006.94	-4.64813	0.150477	-30.8894	1.66e-209	2.27e-208	207.644
AAD10	1890.85	4.23248	0.137145	30.8614	3.93e-209	5.37e-208	207.27
WRS1	1868.09	-2.80964	0.091189	-30.8111	1.86e-208	2.53e-207	206.597
DBP9	1053.78	-4.39064	0.142546	-30.8016	2.49e-208	3.39e-207	206.47
FPR4	839.936	-4.43653	0.144155	-30.7761	5.47e-208	7.42e-207	206.13
RPF2	926.492	-4.96706	0.161398	-30.7752	5.62e-208	7.62e-207	206.118
DUS3	978.33	-4.04825	0.131928	-30.6854	8.92e-207	1.21e-205	204.917
DRS1	1052.04	-3.76839	0.123071	-30.6197	6.69e-206	9.03e-205	204.044
GPX1	3466.26	2.49102	0.081391	30.6056	1.03e-205	1.39e-204	203.857
YTM1	1352.41	-4.22818	0.138276	-30.5778	2.41e-205	3.24e-204	203.489
DBP2	3609.4	-7.33974	0.240238	-30.552	5.33e-205	7.14e-204	203.146
YDL023C	9926.85	2.54225	0.0832152	30.5503	5.6e-205	7.49e-204	203.126
NIP7	1035.41	-5.98178	0.196118	-30.501	2.53e-204	3.38e-203	202.471
PMT2	6662.21	-1.97053	0.0646096	-30.499	2.69e-204	3.58e-203	202.446
YPL247C	2095.74	3.07187	0.100763	30.4862	3.97e-204	5.28e-203	202.277
ECM16	1317.31	-3.55458	0.116702	-30.4585	9.25e-204	1.23e-202	201.91
ARG4	4770.49	2.83239	0.0932961	30.3591	1.91e-202	2.52e-201	200.599
YDL050C	1250.54	-3.27244	0.107822	-30.3504	2.48e-202	3.28e-201	200.484
NRG1	2959.71	2.69766	0.0893265	30.2	2.37e-200	3.12e-199	198.506
RIX1	1241.88	-5.61779	0.186114	-30.1847	3.76e-200	4.95e-199	198.305
CUR1	2272.8	3.17569	0.105585	30.0772	9.64e-199	1.27e-197	196.896
ELP3	1432.3	-3.52134	0.117091	-30.0737	1.07e-198	1.4e-197	196.854
RKI1	1151.53	-6.61878	0.221288	-29.9102	1.45e-196	1.9e-195	194.721
ASP1	1578.18	-2.91335	0.0974313	-29.9016	1.88e-196	2.45e-195	194.611
BFR1	4641.56	-2.33441	0.0782646	-29.8272	1.73e-195	2.26e-194	193.646
ALD2	3169	2.97735	0.100168	29.7236	3.8e-194	4.94e-193	192.306
YBR085C-A	8100.57	2.68606	0.0904792	29.687	1.13e-193	1.47e-192	191.833
PIR3	1447.81	4.18023	0.140823	29.6843	1.22e-193	1.58e-192	191.801
SMY2	1674.81	-2.9022	0.0979006	-29.6444	4.01e-193	5.18e-192	191.286
DIP5	11829	-2.10379	0.071161	-29.5638	4.36e-192	5.62e-191	190.25
GSY2	7083.07	2.67796	0.0906055	29.5563	5.45e-192	7.02e-191	190.154
AFR1	2576.29	2.61774	0.0885947	29.5473	7.1e-192	9.13e-191	190.04
ATF1	2819.1	2.53815	0.0859023	29.5469	7.2e-192	9.23e-191	190.035
DLD3	10918.6	1.86706	0.0632177	29.5339	1.06e-191	1.35e-190	189.87
FRS2	2405.91	-2.53813	0.0859727	-29.5226	1.48e-191	1.89e-190	189.724
SYO1	1178.92	-6.34941	0.215166	-29.5094	2.18e-191	2.78e-190	189.556
RTC2	1661.24	3.44727	0.116961	29.4737	6.25e-191	7.95e-190	189.1
NTH1	7470.71	2.22999	0.0757599	29.4349	1.96e-190	2.49e-189	188.604
TRZ1	1553.01	-3.21308	0.10919	-29.4265	2.52e-190	3.19e-189	188.496
GOR1	5188.84	3.0662	0.10433	29.3894	7.5e-190	9.48e-189	188.023
STE3	5248.36	-2.0227	0.0689059	-29.3545	2.1e-189	2.65e-188	187.577
ASN2	9007.3	-2.43695	0.0830293	-29.3505	2.36e-189	2.97e-188	187.527
MAM33	1599	-2.76426	0.0942007	-29.3443	2.82e-189	3.55e-188	187.45
YBR241C	2276.63	2.6312	0.0897513	29.3166	6.38e-189	8.01e-188	187.096
DPM1	1699.64	-2.67357	0.0912079	-29.3129	7.1e-189	8.9e-188	187.051
YLR198C	1330.24	-7.49753	0.256276	-29.2557	3.8e-188	4.76e-187	186.322
NOP4	912.066	-4.36448	0.14925	-29.2428	5.55e-188	6.93e-187	186.159
PSE1	4602.39	-1.96998	0.0674242	-29.2177	1.16e-187	1.44e-186	185.842
YER068C-A	1353.19	3.53293	0.120986	29.201	1.88e-187	2.34e-186	185.631
MHT1	1544.98	2.92152	0.100382	29.1039	3.2e-186	3.97e-185	184.401
RRP9	1009.67	-3.8136	0.131153	-29.0775	6.91e-186	8.55e-185	184.068
COX5A	10653.7	-1.8404	0.0635229	-28.9722	1.47e-184	1.82e-183	182.74
UTP5	1188.49	-4.67621	0.161656	-28.927	5.47e-184	6.75e-183	182.171
QCR6	3640.91	-2.11394	0.07311	-28.9146	7.83e-184	9.65e-183	182.015
SDH3	9213.31	-1.91563	0.066294	-28.896	1.34e-183	1.65e-182	181.783
IES5	1836.08	2.5421	0.0879882	28.8914	1.53e-183	1.88e-182	181.726
SRP40	998.55	-3.81576	0.132305	-28.8407	6.63e-183	8.11e-182	181.091
YAR023C	1477.38	2.99476	0.103841	28.8398	6.81e-183	8.31e-182	181.08
NOP12	1176.78	-3.5374	0.122657	-28.8398	6.8e-183	8.31e-182	181.08
SYG1	7226.7	1.92737	0.0668406	28.8354	7.73e-183	9.41e-182	181.026
MRPL3	1458.72	-2.57522	0.0893099	-28.8346	7.91e-183	9.61e-182	181.017
NOC3	1013	-3.59019	0.124553	-28.8247	1.05e-182	1.28e-181	180.893
MRT4	1003.37	-5.68398	0.197388	-28.7959	2.41e-182	2.92e-181	180.535
POR1	22912.6	-1.82966	0.063601	-28.7678	5.43e-182	6.56e-181	180.183
IPI3	970.188	-4.10156	0.142625	-28.7577	7.27e-182	8.77e-181	180.057
NOP13	945.311	-7.03941	0.244817	-28.7537	8.13e-182	9.8e-181	180.009
LYS5	1414.24	3.42968	0.119344	28.7376	1.29e-181	1.55e-180	179.81
CWP2	5035.53	-2.55083	0.0889028	-28.6924	4.75e-181	5.7e-180	179.244
LYS9	6885.32	-2.02624	0.0706299	-28.6882	5.36e-181	6.42e-180	179.192
COR1	21100.2	-2.18087	0.0760243	-28.6865	5.62e-181	6.72e-180	179.173
MNP1	1964.18	-2.6839	0.0935881	-28.6778	7.22e-181	8.62e-180	179.064
EFM4	717.096	-3.98219	0.138871	-28.6754	7.72e-181	9.2e-180	179.036
SHH4	1181.86	3.96989	0.138475	28.6687	9.37e-181	1.11e-179	178.955
HRP1	3622.51	-2.41842	0.084359	-28.6682	9.51e-181	1.13e-179	178.947
SDH4	11455.1	-1.72807	0.060333	-28.6423	2e-180	2.37e-179	178.625
GUK1	2114.1	-2.38225	0.0831773	-28.6406	2.1e-180	2.48e-179	178.606
MRD1	1000.61	-5.27867	0.184574	-28.5992	6.88e-180	8.12e-179	178.09
ENO2	25164.5	-1.91579	0.0669919	-28.5974	7.25e-180	8.54e-179	178.069
RPA43	954.542	-5.83141	0.203949	-28.5925	8.33e-180	9.8e-179	178.009
YMR085W	1310.2	3.48919	0.122209	28.5509	2.74e-179	3.22e-178	177.492
SIP4	7753.23	2.82546	0.0989671	28.5495	2.85e-179	3.34e-178	177.476
ERG6	3997.09	-2.33589	0.0819045	-28.5197	6.68e-179	7.82e-178	177.107
YAP5	1520.21	2.97119	0.104279	28.4927	1.44e-178	1.69e-177	176.772
SIP18	4402.49	3.25035	0.114219	28.4571	3.98e-178	4.64e-177	176.333
NDE1	24116.2	-1.96631	0.0691099	-28.4519	4.62e-178	5.38e-177	176.269
LPD1	13571.5	-1.73843	0.0611346	-28.4361	7.24e-178	8.41e-177	176.075
TIM11	4547.99	-2.02321	0.0713217	-28.3674	5.11e-177	5.92e-176	175.228
LEU9	2067.88	-2.53985	0.0896771	-28.3222	1.84e-176	2.13e-175	174.672
RPS30B	1337.29	-3.71416	0.131245	-28.2995	3.5e-176	4.05e-175	174.393
YDL124W	11101.9	1.82754	0.064601	28.2896	4.64e-176	5.35e-175	174.272
UTP18	950.44	-4.40001	0.155604	-28.2769	6.64e-176	7.65e-175	174.116
KRS1	757.163	-3.51814	0.124899	-28.168	1.44e-174	1.66e-173	172.78
YLR312C	2724.04	2.48427	0.0882542	28.149	2.47e-174	2.83e-173	172.548
NDI1	10983	-2.08643	0.0741583	-28.1348	3.68e-174	4.21e-173	172.376
ARB1	5854.59	-2.12591	0.0755882	-28.1249	4.86e-174	5.56e-173	172.255
ARG7	3795.88	2.5937	0.0927185	27.9739	3.37e-172	3.85e-171	170.415
GPG1	2327.52	2.76873	0.0990173	27.9621	4.7e-172	5.35e-171	170.272
SPE3	3215.71	-2.39588	0.085757	-27.938	9.23e-172	1.05e-170	169.979
SUI2	3103.33	-2.15884	0.0772896	-27.9319	1.1e-171	1.24e-170	169.907
UBI4	26837.6	2.42172	0.0867013	27.9318	1.1e-171	1.24e-170	169.907
ACO2	3754.04	-2.29177	0.0821771	-27.8882	3.71e-171	4.2e-170	169.377
ENP2	966.342	-5.00258	0.179465	-27.8751	5.35e-171	6.05e-170	169.218
UTP14	858.424	-5.99087	0.215029	-27.8608	7.98e-171	8.99e-170	169.046
CAR1	3714.46	-2.21177	0.0793917	-27.8589	8.4e-171	9.45e-170	169.025
SET6	1409.41	2.97417	0.106982	27.8006	4.26e-170	4.79e-169	168.32
YCT1	1797.43	3.15142	0.11341	27.7879	6.08e-170	6.82e-169	168.166
RIP1	10470.1	-1.86686	0.0672488	-27.7606	1.3e-169	1.46e-168	167.836
RPS27A	2560.12	-3.15706	0.113784	-27.7462	1.94e-169	2.16e-168	167.666
GLG1	2055.21	2.77803	0.100131	27.7441	2.05e-169	2.29e-168	167.64
YHR112C	1825.3	2.69367	0.0970918	27.7435	2.09e-169	2.32e-168	167.635
YLR252W	1108.91	3.86872	0.139618	27.7093	5.4e-169	6e-168	167.222
PRM10	2016.64	2.54283	0.0917967	27.7007	6.85e-169	7.61e-168	167.119
URA10	1305.11	3.32523	0.120197	27.6648	1.85e-168	2.05e-167	166.688
TUB2	5846.55	-1.8043	0.0652791	-27.6397	3.71e-168	4.1e-167	166.387
RCR2	2302.09	2.36332	0.0855388	27.6287	5.03e-168	5.56e-167	166.255
ROK1	760.529	-5.40256	0.19562	-27.6176	6.84e-168	7.54e-167	166.123
ATO2	7957.62	-1.70629	0.0618257	-27.5984	1.16e-167	1.28e-166	165.893
GDS1	5762.62	-1.9828	0.0718873	-27.5821	1.83e-167	2.01e-166	165.697
TPA1	1447.34	-2.47515	0.0897791	-27.5693	2.6e-167	2.85e-166	165.545
PMA2	2960.97	3.04779	0.110562	27.5664	2.82e-167	3.08e-166	165.511
PGM2	12559.1	2.72535	0.098917	27.5519	4.2e-167	4.6e-166	165.337
CPA2	22175.7	2.38853	0.0867553	27.5318	7.31e-167	7.98e-166	165.098
UTP15	1101.22	-3.97259	0.144392	-27.5125	1.24e-166	1.36e-165	164.866
CPA1	9822.6	2.82809	0.102805	27.5092	1.36e-166	1.48e-165	164.83
HSP60	7687.85	-2.01218	0.0732076	-27.4859	2.59e-166	2.81e-165	164.551
STO1	5003.5	-1.80071	0.0655224	-27.4824	2.85e-166	3.09e-165	164.51
RPS29A	1121.02	-3.06819	0.111877	-27.4247	1.39e-165	1.51e-164	163.821
RLP7	1184.81	-3.55731	0.12981	-27.404	2.46e-165	2.65e-164	163.577
YGL069C	1790.35	-2.66578	0.0973165	-27.3929	3.33e-165	3.6e-164	163.444
OLE1	16007.9	-2.28737	0.0836528	-27.3436	1.29e-164	1.38e-163	162.86
TRM1	1706.11	-2.8282	0.103631	-27.2912	5.4e-164	5.81e-163	162.236
MVD1	2740.2	-2.10245	0.0771613	-27.2474	1.78e-163	1.91e-162	161.719
RPO41	6009.08	-1.80979	0.0664678	-27.2282	3.02e-163	3.23e-162	161.491
UTP9	1245.88	-3.30163	0.121415	-27.1929	7.88e-163	8.43e-162	161.074
UTP25	973.227	-3.72323	0.136948	-27.1871	9.23e-163	9.86e-162	161.006
RET1	3643.04	-2.16416	0.0796826	-27.1598	1.94e-162	2.07e-161	160.684
YKL133C	1753.04	2.64752	0.0975015	27.1536	2.29e-162	2.44e-161	160.613
YOR019W	1456.09	3.43258	0.126581	27.1177	6.09e-162	6.48e-161	160.188
COX4	8478.99	-1.99127	0.0734627	-27.1058	8.41e-162	8.93e-161	160.049
BAP3	1104.26	-3.0043	0.111205	-27.0158	9.63e-161	1.02e-159	158.991
MPC2	6479.53	1.87388	0.0693746	27.011	1.1e-160	1.16e-159	158.936
GDB1	16860.7	2.35781	0.0873091	27.0053	1.28e-160	1.35e-159	158.87
TYS1	3540.32	-2.00991	0.0744636	-26.9919	1.84e-160	1.94e-159	158.712
PKP2	2341.77	2.58631	0.0958518	26.9824	2.38e-160	2.5e-159	158.602
GRX8	815.638	3.37293	0.125007	26.9819	2.41e-160	2.53e-159	158.597
HBT1	12570.7	2.56828	0.095211	26.9746	2.94e-160	3.09e-159	158.51
ATP3	13139	-2.15003	0.0797889	-26.9465	6.27e-160	6.57e-159	158.182
SUL1	19264.8	2.16483	0.0803495	26.9427	6.95e-160	7.27e-159	158.138
YBR053C	3735.27	2.01998	0.0751828	26.8676	5.25e-159	5.49e-158	157.26
HEM2	3444.38	-2.09636	0.0780952	-26.8437	1e-158	1.04e-157	156.983
PDR5	14508.2	-1.73187	0.0645434	-26.8326	1.35e-158	1.4e-157	156.854
PHO87	1632.01	-2.30388	0.0859425	-26.8072	2.67e-158	2.77e-157	156.558
ATP20	3175.49	-2.10222	0.0784385	-26.8009	3.15e-158	3.27e-157	156.485
GDH3	1956.22	2.36007	0.0881205	26.7823	5.19e-158	5.38e-157	156.269
MEF1	3320.19	-2.13955	0.0799091	-26.7749	6.34e-158	6.56e-157	156.183
YKL156C-A	2067.08	-3.22877	0.120593	-26.7742	6.45e-158	6.67e-157	156.176
YDR133C	5151.94	-2.62953	0.0982265	-26.7701	7.21e-158	7.44e-157	156.128
YJR039W	3123.02	2.28191	0.0853019	26.751	1.2e-157	1.24e-156	155.907
ACB1	3937.15	-1.98105	0.0740834	-26.7408	1.58e-157	1.62e-156	155.79
GPB2	5445.95	1.86734	0.0698971	26.7156	3.1e-157	3.19e-156	155.496
NOP14	825.416	-5.31006	0.199296	-26.6441	2.1e-156	2.15e-155	154.668
HCA4	952.09	-6.51645	0.244765	-26.6233	3.65e-156	3.74e-155	154.427
ENP1	687.102	-4.03933	0.151886	-26.5944	7.88e-156	8.05e-155	154.094
PIM1	7603.66	-1.67912	0.0631846	-26.5749	1.32e-155	1.35e-154	153.87
PEX28	2174.55	2.58324	0.0974298	26.5139	6.71e-155	6.83e-154	153.166
RPO26	1481.74	-2.80582	0.105888	-26.4981	1.02e-154	1.04e-153	152.983
PCA1	3888.08	2.06342	0.0778956	26.4895	1.28e-154	1.3e-153	152.886
FAS1	69038.5	-1.72627	0.065168	-26.4895	1.28e-154	1.3e-153	152.886
MSS116	6027.34	-1.81366	0.068482	-26.4838	1.49e-154	1.51e-153	152.821
RTN1	1863.65	-2.46394	0.09318	-26.4428	4.41e-154	4.46e-153	152.351
DEF1	2372.93	-2.52204	0.0953967	-26.4374	5.1e-154	5.14e-153	152.289
DCI1	2180.04	2.47693	0.0937132	26.431	6.03e-154	6.08e-153	152.216
PNC1	11779.2	2.24384	0.0849	26.4292	6.34e-154	6.38e-153	152.195
LOS1	1760.68	-2.53041	0.0957685	-26.4222	7.63e-154	7.66e-153	152.116
NUP145	3805.37	-1.83874	0.0698445	-26.3261	9.63e-153	9.66e-152	151.015
DPH2	1894.73	-2.34747	0.0891838	-26.3217	1.08e-152	1.09e-151	150.963
ADH6	5370.66	-2.01412	0.0765211	-26.3211	1.1e-152	1.1e-151	150.959
SEC53	6029.89	-2.18986	0.083301	-26.2885	2.6e-152	2.59e-151	150.587
YJL144W	1602.23	4.25397	0.161955	26.2664	4.64e-152	4.63e-151	150.334
CYT1	12543.2	-1.74785	0.0666385	-26.2289	1.24e-151	1.24e-150	149.907
RAD23	2450.87	-2.07711	0.0792822	-26.199	2.73e-151	2.71e-150	149.567
TRM8	838.411	-3.31099	0.126389	-26.1969	2.88e-151	2.86e-150	149.544
ADH3	4918.34	-1.75109	0.0668538	-26.1929	3.21e-151	3.18e-150	149.498
ATP7	11313.8	-1.82106	0.0695554	-26.1814	4.33e-151	4.28e-150	149.369
RNY1	2039.89	2.70363	0.103276	26.1787	4.65e-151	4.59e-150	149.338
OPI10	2607.3	2.75195	0.105233	26.151	9.59e-151	9.46e-150	149.024
LYS12	4164.16	-2.03942	0.0780068	-26.1441	1.15e-150	1.13e-149	148.947
DIM1	955.308	-3.83965	0.146983	-26.1231	2e-150	1.96e-149	148.708
YOR342C	1150.09	-3.30653	0.12669	-26.0994	3.7e-150	3.63e-149	148.44
RIX7	733.203	-4.13885	0.158746	-26.0722	7.54e-150	7.4e-149	148.131
PRS4	1030.19	-2.78082	0.106662	-26.0713	7.71e-150	7.55e-149	148.122
TMA17	1604.85	2.54143	0.0975244	26.0594	1.05e-149	1.03e-148	147.987
GCD1	2624.53	-2.1293	0.08172	-26.056	1.15e-149	1.12e-148	147.951
EMG1	845.732	-3.50842	0.134685	-26.0491	1.38e-149	1.34e-148	147.873
BAT2	9172.82	-1.72671	0.0664709	-25.9769	9.03e-149	8.79e-148	147.056
CHL4	1731.61	2.70902	0.104512	25.9207	3.89e-148	3.78e-147	146.423
RIB5	3511.08	2.01622	0.0777845	25.9205	3.91e-148	3.79e-147	146.421
RPM2	19162.9	-1.81403	0.070155	-25.8575	2e-147	1.94e-146	145.712
YBL029C-A	1246.61	2.93668	0.113642	25.8416	3.02e-147	2.93e-146	145.533
PXA1	6077.59	2.20167	0.0852357	25.8303	4.05e-147	3.91e-146	145.408
PUN1	2904.68	2.2361	0.0865826	25.8262	4.51e-147	4.35e-146	145.362
RSA4	856.491	-4.99301	0.193335	-25.8257	4.56e-147	4.39e-146	145.358
IRC15	1327.09	2.7954	0.108365	25.7962	9.79e-147	9.42e-146	145.026
PRR2	3990.55	2.06083	0.0799021	25.792	1.09e-146	1.05e-145	144.979
GAS5	2303.67	-2.06426	0.0800938	-25.773	1.78e-146	1.71e-145	144.767
POM33	3416.12	2.0447	0.0793775	25.7592	2.54e-146	2.44e-145	144.613
SSA3	6876.78	2.33235	0.0905465	25.7586	2.58e-146	2.47e-145	144.607
YGR054W	2780.39	-2.06901	0.0803519	-25.7493	3.28e-146	3.13e-145	144.504
SPB1	841.937	-5.52806	0.215059	-25.7049	1.03e-145	9.83e-145	144.007
TRM82	822.341	-3.67535	0.143154	-25.6741	2.27e-145	2.16e-144	143.666
YPC1	1482.15	2.36918	0.0923235	25.6617	3.13e-145	2.98e-144	143.526
GFD2	860.741	-4.42707	0.172646	-25.6425	5.13e-145	4.87e-144	143.312
GLN4	3640.77	-1.87831	0.0732542	-25.641	5.33e-145	5.05e-144	143.297
MGE1	2759.79	-2.08418	0.0813065	-25.6337	6.43e-145	6.09e-144	143.215
RNR1	6356.06	-2.05104	0.0800807	-25.6122	1.12e-144	1.05e-143	142.979
NTF2	2460.7	-2.2518	0.0879513	-25.6028	1.42e-144	1.34e-143	142.873
GCN4	19801.6	-1.52254	0.0595318	-25.5752	2.88e-144	2.72e-143	142.565
CHA1	960.24	-5.01798	0.196357	-25.5554	4.79e-144	4.5e-143	142.347
YJR071W	533.833	-5.52215	0.216111	-25.5524	5.16e-144	4.85e-143	142.314
KGD1	28322.5	-1.67254	0.0655327	-25.5223	1.12e-143	1.05e-142	141.979
NPA3	1005.11	-2.814	0.110295	-25.5133	1.4e-143	1.31e-142	141.883
NNR1	2029.66	2.31173	0.090641	25.5043	1.77e-143	1.65e-142	141.783
MPP10	996.938	-2.89091	0.113416	-25.4894	2.58e-143	2.41e-142	141.618
MEF2	2255.64	-2.4087	0.0945062	-25.4872	2.73e-143	2.55e-142	141.593
FUN19	2980.78	2.24328	0.0880585	25.4749	3.74e-143	3.48e-142	141.458
MSC6	3907.19	-1.7425	0.0684218	-25.467	4.57e-143	4.25e-142	141.372
YLR149C	7061.86	2.36428	0.092918	25.4448	8.06e-143	7.49e-142	141.126
YMR084W	884.165	3.75436	0.147617	25.433	1.09e-142	1.01e-141	140.996
TKL1	16357.5	-1.79053	0.0704262	-25.4242	1.36e-142	1.26e-141	140.9
SEC63	3161.68	-1.94851	0.076845	-25.3564	7.64e-142	7.07e-141	140.151
DIA3	888.35	3.77554	0.149056	25.3296	1.51e-141	1.39e-140	139.857
ACC1	51211.8	-1.53828	0.0607408	-25.3253	1.68e-141	1.55e-140	139.81
MRP1	1739.63	-2.07887	0.0820985	-25.3216	1.85e-141	1.7e-140	139.77
ATP19	1481.6	-2.45854	0.0971646	-25.3028	2.98e-141	2.74e-140	139.562
MET8	580.351	4.13676	0.163536	25.2957	3.56e-141	3.27e-140	139.485
ROM1	5575.96	2.03076	0.0803087	25.287	4.44e-141	4.07e-140	139.39
ADE6	6066.11	-1.80342	0.0715768	-25.1955	4.48e-140	4.11e-139	138.386
AMS1	6216.07	2.13573	0.0848201	25.1795	6.72e-140	6.14e-139	138.212
SHM1	4587.06	-1.82124	0.0723325	-25.1787	6.86e-140	6.27e-139	138.203
DIC1	1473.08	2.52895	0.100526	25.1572	1.18e-139	1.08e-138	137.967
TOS1	5082.53	-1.68516	0.0670114	-25.1474	1.51e-139	1.38e-138	137.86
YNL134C	2693.83	2.2145	0.0881913	25.1102	3.85e-139	3.5e-138	137.456
ILS1	13678.6	-1.645	0.0655126	-25.1097	3.9e-139	3.54e-138	137.451
YOR277C	1815.13	-2.41457	0.096179	-25.105	4.39e-139	3.98e-138	137.4
VHS3	2594.69	2.27019	0.0904448	25.1003	4.94e-139	4.47e-138	137.35
YSC84	2686.7	2.45615	0.0980678	25.0454	1.96e-138	1.77e-137	136.752
CAF20	1840.7	-2.41503	0.0964828	-25.0306	2.84e-138	2.56e-137	136.592
DDR48	946.326	3.39985	0.135873	25.0223	3.49e-138	3.15e-137	136.502
AGP1	3012.29	-2.60226	0.104433	-24.918	4.75e-137	4.28e-136	135.369
VPS73	1305.93	2.99218	0.120379	24.8562	2.21e-136	1.99e-135	134.701
YLH47	1237.8	-2.64368	0.106497	-24.8239	4.95e-136	4.45e-135	134.352
HCR1	1959.49	-2.17098	0.0875246	-24.8042	8.08e-136	7.25e-135	134.14
MRPL7	1793.87	-2.08132	0.0839992	-24.7778	1.55e-135	1.39e-134	133.857
YFR011C	1233.24	-2.62497	0.105975	-24.7697	1.9e-135	1.7e-134	133.77
SUP35	3198.76	-2.00124	0.0808226	-24.7608	2.37e-135	2.12e-134	133.674
GND2	6301.31	4.63867	0.187428	24.7491	3.17e-135	2.83e-134	133.548
ATG7	2034.68	2.40782	0.0973733	24.7277	5.39e-135	4.8e-134	133.319
HTS1	2698.65	-1.97523	0.0800007	-24.6902	1.36e-134	1.21e-133	132.917
SXM1	3641.69	-1.77876	0.0721758	-24.6449	4.18e-134	3.71e-133	132.431
SNO4	647.508	4.50469	0.182836	24.6378	4.97e-134	4.41e-133	132.356
SMI1	1677.14	-2.25738	0.0916376	-24.6337	5.5e-134	4.87e-133	132.312
EDC2	1432.04	2.62448	0.106792	24.5757	2.3e-133	2.03e-132	131.693
NOP15	687.291	-3.71743	0.151419	-24.5506	4.27e-133	3.77e-132	131.424
YDL199C	1808.24	2.2482	0.0919101	24.4609	3.86e-132	3.4e-131	130.469
COQ4	2287.46	2.12751	0.0870058	24.4525	4.74e-132	4.18e-131	130.379
KRR1	623.385	-4.50981	0.184486	-24.4452	5.66e-132	4.98e-131	130.303
AAH1	626.73	-4.97143	0.203549	-24.4237	9.57e-132	8.41e-131	130.075
NUC1	619.471	-3.42881	0.140479	-24.408	1.41e-131	1.24e-130	129.907
HSP33	636.961	4.46378	0.182943	24.3998	1.72e-131	1.51e-130	129.821
YLL056C	1025.06	2.82539	0.116019	24.3529	5.41e-131	4.73e-130	129.325
YGR066C	730.806	5.67549	0.233134	24.3444	6.65e-131	5.81e-130	129.236
CCT7	3417.41	-1.81688	0.0746349	-24.3436	6.77e-131	5.91e-130	129.228
YAK1	4515.4	1.95216	0.0802359	24.3303	9.37e-131	8.17e-130	129.088
GUD1	2136.72	2.11602	0.0869844	24.3264	1.03e-130	8.98e-130	129.047
STR2	2810.63	1.95115	0.0802109	24.3252	1.06e-130	9.22e-130	129.035
FAR1	1740.52	-2.31867	0.0955587	-24.2643	4.67e-130	4.05e-129	128.393
YLR419W	2590.3	-1.91999	0.0792202	-24.2361	9.27e-130	8.04e-129	128.095
NOG2	3523.42	-2.14929	0.0886856	-24.2349	9.53e-130	8.26e-129	128.083
TPK2	3523.45	2.11652	0.0873783	24.2225	1.29e-129	1.12e-128	127.951
RIB4	5723.69	1.79745	0.0742532	24.207	1.88e-129	1.62e-128	127.79
ATG29	952.672	3.10115	0.128154	24.1985	2.3e-129	1.99e-128	127.701
SPO22	1135.31	3.00168	0.124249	24.1586	6.07e-129	5.23e-128	127.281
YKL050C	1755.62	2.26147	0.0937772	24.1154	1.73e-128	1.48e-127	126.83
POS5	2420.5	2.28947	0.0950642	24.0834	3.73e-128	3.2e-127	126.495
EMP70	3808.21	-1.93256	0.0802715	-24.0753	4.53e-128	3.89e-127	126.41
GGA1	2806.55	2.38979	0.0993104	24.0639	5.98e-128	5.12e-127	126.291
FUM1	21697.3	-1.69299	0.0703726	-24.0576	6.96e-128	5.96e-127	126.225
STB2	1982.08	2.57621	0.107157	24.0415	1.02e-127	8.75e-127	126.058
FTR1	2585.05	-2.13877	0.0890064	-24.0294	1.37e-127	1.17e-126	125.932
TOM20	949.866	-2.84121	0.118428	-23.9911	3.44e-127	2.93e-126	125.533
DBP1	1761.23	2.35179	0.0980852	23.977	4.83e-127	4.12e-126	125.385
MEU1	688.973	-3.12059	0.130185	-23.9704	5.66e-127	4.81e-126	125.318
RPL41B	1295.97	-2.68528	0.112095	-23.9553	8.13e-127	6.9e-126	125.161
QDR3	2844.82	1.97907	0.0827576	23.9141	2.18e-126	1.85e-125	124.733
GUS1	10914.9	-1.79492	0.0750804	-23.9066	2.62e-126	2.22e-125	124.654
GAS3	1303	-2.29546	0.0961033	-23.8854	4.35e-126	3.68e-125	124.434
SVL3	1340.51	-2.27762	0.0953876	-23.8775	5.25e-126	4.43e-125	124.354
BXI1	2977.68	1.86021	0.0780299	23.8397	1.29e-125	1.09e-124	123.963
KRI1	608.192	-3.71693	0.155987	-23.8284	1.69e-125	1.43e-124	123.845
SOF1	1170.07	-2.91368	0.122289	-23.8263	1.78e-125	1.5e-124	123.824
GCN1	14655.4	-1.58311	0.0664601	-23.8205	2.05e-125	1.72e-124	123.764
RPO31	4954.14	-1.88832	0.079301	-23.812	2.51e-125	2.1e-124	123.678
YJL132W	1490.84	2.55412	0.107354	23.7915	4.09e-125	3.43e-124	123.465
PCL5	3685.08	2.29694	0.0965705	23.7851	4.76e-125	3.99e-124	123.399
RTS3	1340.17	3.88639	0.163562	23.7609	8.47e-125	7.08e-124	123.15
FPR3	1065.59	-2.57125	0.108354	-23.7301	1.76e-124	1.47e-123	122.833
YER053C-A	8407.68	1.89601	0.0799393	23.7182	2.34e-124	1.95e-123	122.71
NSA1	1121.72	-2.76005	0.116371	-23.7176	2.37e-124	1.98e-123	122.703
CPD1	1324.54	2.45349	0.103514	23.702	3.44e-124	2.86e-123	122.544
HTA2	3796.05	-2.31671	0.0979103	-23.6615	8.98e-124	7.46e-123	122.127
SPI1	1260.12	2.743	0.115997	23.6471	1.26e-123	1.05e-122	121.979
ACT1	35191.9	-1.61128	0.0681541	-23.6418	1.43e-123	1.19e-122	121.924
ATP4	11604	-1.9334	0.0818601	-23.6183	2.5e-123	2.07e-122	121.684
RPB8	843.259	-2.68031	0.11365	-23.5839	5.64e-123	4.66e-122	121.332
SKM1	2179.54	1.88373	0.0798798	23.5821	5.89e-123	4.86e-122	121.313
YVH1	513.63	-5.40519	0.229378	-23.5646	8.9e-123	7.34e-122	121.134
RRT8	2125.46	2.37512	0.100808	23.5609	9.71e-123	8e-122	121.097
DSE1	7745.35	1.6294	0.0692901	23.5157	2.82e-122	2.32e-121	120.635
LSG1	749.555	-3.25016	0.138298	-23.5012	3.97e-122	3.26e-121	120.487
ACS2	12982.4	-1.42657	0.0607047	-23.5003	4.05e-122	3.33e-121	120.478
RPB5	1180.06	-2.99539	0.127677	-23.4607	1.03e-121	8.42e-121	120.075
BSC1	626.308	-3.38715	0.144484	-23.4431	1.55e-121	1.27e-120	119.896
AMN1	3099.54	-1.78901	0.076356	-23.4298	2.12e-121	1.74e-120	119.759
PRM15	2295.48	1.94058	0.082846	23.424	2.43e-121	1.99e-120	119.701
EGD1	3215.53	-1.91084	0.0815809	-23.4227	2.51e-121	2.05e-120	119.688
MRPS35	2419.04	-1.81967	0.0778886	-23.3625	1.03e-120	8.38e-120	119.077
MTO1	1257.99	-2.418	0.103509	-23.3603	1.08e-120	8.81e-120	119.055
MGM101	1229.35	-2.19563	0.0939939	-23.3593	1.11e-120	9e-120	119.046
CMK2	2170.51	2.19141	0.0938554	23.3488	1.42e-120	1.15e-119	118.939
YMR262W	1449.87	2.76806	0.118601	23.3392	1.77e-120	1.44e-119	118.842
SQT1	1515.54	-2.47433	0.106034	-23.3352	1.95e-120	1.58e-119	118.801
YGR201C	1368.18	2.45132	0.105172	23.3077	3.71e-120	3e-119	118.523
YML003W	1060.33	2.96634	0.127402	23.2833	6.55e-120	5.29e-119	118.277
YML018C	1360.69	2.18091	0.093675	23.2816	6.8e-120	5.49e-119	118.26
ATG34	1747.53	2.22266	0.0955271	23.2674	9.49e-120	7.65e-119	118.116
MRPS9	2677.12	-1.83984	0.0792945	-23.2026	4.29e-119	3.45e-118	117.462
STE6	1645.15	2.41229	0.104188	23.1533	1.35e-118	1.08e-117	116.967
RCL1	698.622	-3.78131	0.163887	-23.0726	8.72e-118	6.99e-117	116.156
LEE1	2093.74	2.22893	0.0966374	23.0649	1.04e-117	8.36e-117	116.078
TOM5	1501.53	-2.11609	0.0918257	-23.0446	1.67e-117	1.33e-116	115.876
YKR016W	4513.72	-2.20349	0.095622	-23.0437	1.7e-117	1.36e-116	115.866
PRM7	703.738	-3.14474	0.136676	-23.0088	3.81e-117	3.04e-116	115.517
URA2	19729.9	-1.60628	0.0698376	-23.0002	4.64e-117	3.7e-116	115.432
RME1	2934.5	1.75767	0.0764956	22.9774	7.84e-117	6.25e-116	115.204
FMS1	1540.06	2.40918	0.104873	22.9723	8.83e-117	7.02e-116	115.154
DCS1	6448.23	1.9495	0.0849013	22.962	1.12e-116	8.89e-116	115.051
NPL3	1755.72	-2.03803	0.0887664	-22.9595	1.18e-116	9.4e-116	115.027
RML2	1416.97	-2.07441	0.0904243	-22.9409	1.82e-116	1.44e-115	114.842
SUB2	7750.96	-1.80576	0.0787624	-22.9267	2.52e-116	1.99e-115	114.701
ERG4	3680.08	-1.83368	0.0799961	-22.9221	2.8e-116	2.21e-115	114.656
ECM1	840.516	-2.8639	0.125056	-22.9009	4.55e-116	3.6e-115	114.444
PUB1	5124.27	-1.80865	0.0790539	-22.8787	7.57e-116	5.97e-115	114.224
AIM17	8031.06	2.16883	0.0948363	22.8692	9.41e-116	7.42e-115	114.13
RSM23	1423.15	-2.04215	0.0893019	-22.868	9.69e-116	7.62e-115	114.118
YKL103C	4819.01	1.91848	0.0840096	22.8365	1.99e-115	1.57e-114	113.804
ERG13	9888.34	-1.58859	0.069678	-22.799	4.69e-115	3.68e-114	113.434
UGP1	10212.8	1.50151	0.0659077	22.7821	6.91e-115	5.42e-114	113.266
SDH2	17741.5	-1.41571	0.0621713	-22.7712	8.85e-115	6.93e-114	113.159
SAC1	3403.85	-1.73951	0.0764362	-22.7576	1.21e-114	9.44e-114	113.025
TUB3	2934.39	-1.79217	0.078753	-22.7569	1.23e-114	9.59e-114	113.018
YRB1	3587.43	-2.06592	0.0908093	-22.7501	1.43e-114	1.12e-113	112.951
YBR139W	4565.76	2.09951	0.0922986	22.747	1.54e-114	1.2e-113	112.921
TIM10	2013.56	-1.81356	0.07984	-22.7149	3.19e-114	2.48e-113	112.606
EMW1	1334.95	-2.2878	0.10074	-22.71	3.57e-114	2.78e-113	112.556
MBA1	1369.97	-2.33882	0.103033	-22.6998	4.5e-114	3.49e-113	112.457
RTN2	9385.84	4.15267	0.18302	22.6897	5.66e-114	4.39e-113	112.358
ADP1	6519.55	1.57026	0.0692062	22.6896	5.68e-114	4.4e-113	112.357
SUI1	3152.38	-1.84535	0.0813952	-22.6715	8.56e-114	6.62e-113	112.179
ATP14	3436.82	-1.92279	0.0848339	-22.6653	9.86e-114	7.62e-113	112.118
MCH4	1402.87	2.35684	0.103991	22.6639	1.02e-113	7.87e-113	112.104
UTP7	1146.19	-2.62046	0.115625	-22.6635	1.03e-113	7.92e-113	112.101
POL1	3477.01	-1.72428	0.076129	-22.6494	1.41e-113	1.09e-112	111.963
HHF2	4735.14	-1.84531	0.0815245	-22.635	1.96e-113	1.51e-112	111.821
YNL010W	1708.8	-2.12013	0.0938578	-22.5887	5.59e-113	4.3e-112	111.367
VID28	2020.26	2.08017	0.0922097	22.5591	1.09e-112	8.39e-112	111.076
NET1	2772.15	-1.70981	0.0760027	-22.4967	4.47e-112	3.42e-111	110.466
VBA2	1902	2.05386	0.0913275	22.4889	5.33e-112	4.08e-111	110.389
UTP6	590.309	-4.33432	0.193052	-22.4516	1.23e-111	9.44e-111	110.025
YTP1	1841.15	2.26896	0.101063	22.4509	1.25e-111	9.58e-111	110.019
YPR127W	2424.61	2.14252	0.0956439	22.401	3.85e-111	2.94e-110	109.532
ATG1	4978.56	1.71018	0.0764052	22.383	5.76e-111	4.39e-110	109.358
SPO24	19784	1.46382	0.065405	22.3809	6.05e-111	4.6e-110	109.337
MRPL9	1604.68	-1.89531	0.0846888	-22.3798	6.2e-111	4.71e-110	109.327
RRP6	2280.29	-1.81921	0.0812979	-22.377	6.59e-111	5e-110	109.301
VPS36	1429.52	2.35333	0.105175	22.3753	6.85e-111	5.19e-110	109.285
PRO1	1366.34	-2.23901	0.100137	-22.3596	9.74e-111	7.38e-110	109.132
UGA1	6885.67	-1.8281	0.0817822	-22.3533	1.12e-110	8.49e-110	109.071
TIM44	3163.38	-1.65583	0.0742827	-22.291	4.52e-110	3.42e-109	108.466
SIP5	2526.93	1.79697	0.080765	22.2494	1.14e-109	8.64e-109	108.063
YDR524C-B	10319.7	-2.30187	0.103495	-22.2413	1.37e-109	1.03e-108	107.987
PDR15	5499.59	1.60977	0.0724096	22.2315	1.7e-109	1.28e-108	107.893
MRPL35	1169.29	-2.16828	0.0975854	-22.2193	2.23e-109	1.68e-108	107.775
PMI40	2754.94	-1.64363	0.0740073	-22.209	2.81e-109	2.11e-108	107.676
DBP5	2082.01	-1.98974	0.089601	-22.2067	2.96e-109	2.22e-108	107.654
RPC82	1199.77	-2.19376	0.0988699	-22.1884	4.45e-109	3.33e-108	107.478
CCT4	3738.93	-1.76403	0.0796998	-22.1335	1.51e-108	1.13e-107	106.947
TUP1	2449.83	-1.98963	0.0899036	-22.1307	1.6e-108	1.2e-107	106.921
NOC4	975.882	-2.96212	0.133894	-22.1228	1.91e-108	1.42e-107	106.848
HUL4	1141.12	2.442	0.110406	22.1183	2.11e-108	1.57e-107	106.804
KGD2	14993.5	-1.54341	0.0698371	-22.1002	3.15e-108	2.35e-107	106.629
TPS2	22362.1	1.96149	0.088768	22.0968	3.39e-108	2.53e-107	106.597
HEM13	856.109	-2.421	0.109591	-22.0911	3.85e-108	2.86e-107	106.544
BFR2	840.006	-3.49563	0.158344	-22.0761	5.36e-108	3.98e-107	106.4
SEC16	4821.35	-1.53555	0.0696138	-22.0581	7.99e-108	5.93e-107	106.227
MRPL4	792.32	-2.96323	0.13439	-22.0496	9.64e-108	7.15e-107	106.146
YFR010W-A	908.267	-2.64558	0.120032	-22.0407	1.17e-107	8.68e-107	106.061
PEX2	1485.55	2.03146	0.0922622	22.0184	1.92e-107	1.42e-106	105.848
RSM22	1179.85	-2.29863	0.104446	-22.0077	2.43e-107	1.8e-106	105.745
ASI2	1507.03	2.17685	0.0990745	21.9719	5.35e-107	3.95e-106	105.403
CCT5	4373.68	-1.68893	0.0769679	-21.9434	1e-106	7.39e-106	105.131
RRP8	499.869	-4.09418	0.186751	-21.9232	1.56e-106	1.15e-105	104.939
MYO4	4593.61	-1.5095	0.0688692	-21.9184	1.73e-106	1.28e-105	104.893
PHM8	970.878	2.86063	0.130579	21.9073	2.21e-106	1.63e-105	104.788
TIM50	2235.54	-1.79935	0.0822876	-21.8666	5.41e-106	3.97e-105	104.401
CIN5	1358.43	3.01947	0.138321	21.8295	1.22e-105	8.93e-105	104.049
YPR1	5240.7	1.74396	0.0799203	21.8213	1.46e-105	1.07e-104	103.971
SNZ3	938.805	-2.41749	0.110815	-21.8155	1.65e-105	1.21e-104	103.917
VMR1	4332.35	1.75566	0.0805147	21.8055	2.06e-105	1.5e-104	103.824
RIM4	10461.1	-1.46217	0.0670672	-21.8015	2.24e-105	1.64e-104	103.785
TCP1	5070.45	-1.70194	0.0781223	-21.7856	3.18e-105	2.32e-104	103.635
MAS2	2236.43	-1.74977	0.0803816	-21.7684	4.63e-105	3.37e-104	103.472
CCT8	5710.3	-1.49492	0.0686841	-21.7652	4.96e-105	3.61e-104	103.442
MCD4	2100.05	-1.91018	0.0877757	-21.762	5.31e-105	3.86e-104	103.413
SKN1	3864.58	1.60263	0.0736447	21.7616	5.36e-105	3.89e-104	103.41
ARO2	3932.51	-1.87042	0.0860525	-21.7358	9.42e-105	6.83e-104	103.166
FRT2	678.231	3.38191	0.155641	21.7289	1.09e-104	7.92e-104	103.101
BTN2	6908.66	2.35199	0.108392	21.6989	2.1e-104	1.52e-103	102.818
CSH1	1339.31	2.23768	0.103465	21.6273	9.93e-104	7.18e-103	102.144
GGA2	1707.49	-1.77746	0.082265	-21.6064	1.56e-103	1.13e-102	101.947
RRP3	818.439	-2.92861	0.135675	-21.5855	2.46e-103	1.77e-102	101.752
PHR1	1888.3	2.04921	0.0949514	21.5817	2.67e-103	1.92e-102	101.717
ATP16	8583.8	-1.6269	0.075418	-21.5718	3.3e-103	2.38e-102	101.623
HSP82	37419.6	1.94045	0.0899576	21.5707	3.39e-103	2.43e-102	101.614
YAL059C-A	659.52	-2.90033	0.134511	-21.5621	4.08e-103	2.93e-102	101.533
HIS5	2795.52	1.7087	0.0793564	21.532	7.81e-103	5.6e-102	101.252
PMA1	87926.2	-1.24972	0.0581107	-21.5059	1.37e-102	9.82e-102	101.008
CMC4	809.907	2.6261	0.122136	21.5014	1.51e-102	1.08e-101	100.967
OM45	4204.66	1.69033	0.0786272	21.498	1.62e-102	1.16e-101	100.936
RPE1	2128.67	-1.70526	0.0793537	-21.4893	1.96e-102	1.4e-101	100.854
YIG1	2122.99	-2.50799	0.11685	-21.4634	3.42e-102	2.44e-101	100.613
PXA2	3332.02	1.90957	0.0890747	21.4378	5.94e-102	4.23e-101	100.374
NOP9	857.097	-2.42837	0.113332	-21.4271	7.47e-102	5.31e-101	100.275
ALB1	444.341	-4.13503	0.193043	-21.4203	8.65e-102	6.15e-101	100.211
HSP32	480.046	4.31619	0.201603	21.4093	1.09e-101	7.76e-101	100.11
YAT1	4000.95	1.86103	0.0870485	21.3792	2.09e-101	1.48e-100	99.8297
HFD1	7943.12	1.6172	0.0757075	21.3611	3.08e-101	2.18e-100	99.6615
REI1	483.515	-3.70351	0.17338	-21.3607	3.1e-101	2.2e-100	99.6576
ATG8	1014.21	2.75942	0.129285	21.3436	4.47e-101	3.16e-100	99.5003
YNL013C	528.41	4.02529	0.188619	21.3408	4.74e-101	3.35e-100	99.475
TMA20	1033.7	-2.23842	0.10491	-21.3366	5.19e-101	3.66e-100	99.4365
EBP2	492.359	-3.9059	0.183111	-21.3307	5.89e-101	4.15e-100	99.382
SSF1	567.514	-5.42921	0.254537	-21.3297	6.02e-101	4.23e-100	99.3737
LSB6	2554.71	1.71237	0.0803434	21.3132	8.57e-101	6.03e-100	99.2197
EFM1	1629.36	-1.87484	0.0879691	-21.3125	8.69e-101	6.1e-100	99.2147
DED1	16295.6	-1.55766	0.073118	-21.3033	1.06e-100	7.42e-100	99.1296
STP2	2048.17	1.97489	0.0927185	21.2998	1.14e-100	7.98e-100	99.098
TIM23	1347.64	-2.21986	0.104236	-21.2965	1.22e-100	8.57e-100	99.067
MRP8	4993.99	1.53275	0.0720055	21.2866	1.51e-100	1.06e-99	98.9747
LYS4	3107.4	-1.61514	0.075923	-21.2734	2e-100	1.4e-99	98.8539
YMR290W-A	371.112	-4.41613	0.207667	-21.2654	2.38e-100	1.66e-99	98.7799
COP1	10310.9	-1.2897	0.060668	-21.2584	2.76e-100	1.92e-99	98.7167
SPG1	1900.21	4.77309	0.224574	21.254	3.03e-100	2.11e-99	98.6757
QCR7	8210.98	-1.40684	0.0662823	-21.2249	5.62e-100	3.91e-99	98.4078
FMP33	619.756	3.50611	0.165287	21.2123	7.36e-100	5.12e-99	98.2907
MF(ALPHA)2	581.734	-3.108	0.146719	-21.1833	1.36e-99	9.45e-99	98.0246
FET3	3143.91	-1.66244	0.0784807	-21.1827	1.38e-99	9.56e-99	98.0195
ISR1	1798.58	2.08377	0.0983832	21.1801	1.46e-99	1.01e-98	97.9957
CYB5	755.078	-2.59985	0.122869	-21.1595	2.26e-99	1.56e-98	97.8069
YCR101C	719.116	2.92415	0.138197	21.1593	2.27e-99	1.57e-98	97.8041
YPR136C	451.942	-3.85855	0.182809	-21.107	6.85e-99	4.73e-98	97.3251
YKL177W	1554.36	-1.91238	0.090623	-21.1026	7.54e-99	5.2e-98	97.284
YLR294C	1906.13	-1.90836	0.0904766	-21.0923	9.36e-99	6.45e-98	97.1904
YLR225C	1704.87	2.02919	0.0962227	21.0885	1.01e-98	6.98e-98	97.1561
DHR2	514.159	-3.76048	0.178353	-21.0845	1.1e-98	7.58e-98	97.1203
CCT3	3835	-1.44737	0.0686581	-21.0808	1.19e-98	8.19e-98	97.0867
IZH3	3702.64	-1.74619	0.082856	-21.0749	1.35e-98	9.27e-98	97.0329
RPB2	11145.7	-1.30817	0.0620892	-21.0691	1.53e-98	1.05e-97	96.9788
SPO1	1393.23	2.44973	0.116277	21.068	1.56e-98	1.07e-97	96.9706
VTC4	4713.54	-1.68155	0.0798236	-21.0659	1.64e-98	1.12e-97	96.9508
FAA4	6157.54	-1.65429	0.0785792	-21.0525	2.17e-98	1.48e-97	96.8297
YNL115C	2225	2.1756	0.103479	21.0245	3.91e-98	2.67e-97	96.5735
YCL057C-A	2071.04	-2.03114	0.0967632	-20.9908	7.96e-98	5.43e-97	96.2652
GLK1	28396.5	1.53577	0.0732745	20.9591	1.55e-97	1.06e-96	95.9747
SEC61	2726.34	-1.72539	0.0824325	-20.931	2.8e-97	1.9e-96	95.7212
CDC12	1257.26	-1.98122	0.0946959	-20.922	3.38e-97	2.3e-96	95.6383
ACH1	29408.1	-1.3798	0.0660042	-20.9048	4.84e-97	3.29e-96	95.4828
FCY2	3239.93	-1.78219	0.0853076	-20.8914	6.42e-97	4.35e-96	95.3615
YBR089W	1679.42	-1.98568	0.0950517	-20.8906	6.53e-97	4.42e-96	95.3546
POL30	1708.47	-1.99126	0.0955351	-20.8432	1.76e-96	1.19e-95	94.9245
MSB1	1505.24	-1.84157	0.0884776	-20.8139	3.24e-96	2.19e-95	94.6596
YLR173W	1622.4	1.96893	0.0946726	20.7973	4.58e-96	3.09e-95	94.51
IDP3	2265.21	1.93581	0.0932126	20.7677	8.48e-96	5.72e-95	94.2426
LYS1	2609.51	1.87457	0.0903142	20.7561	1.08e-95	7.28e-95	94.1379
SSH4	2052.42	1.74975	0.0843274	20.7494	1.24e-95	8.35e-95	94.0783
RPA34	526.565	-5.72037	0.275705	-20.7482	1.27e-95	8.57e-95	94.067
PGA3	1836.9	-2.09609	0.101042	-20.7447	1.37e-95	9.19e-95	94.0367
GAP1	2720.35	2.04702	0.0987187	20.7359	1.64e-95	1.1e-94	93.9586
RPC19	798.836	-2.94776	0.142208	-20.7286	1.91e-95	1.28e-94	93.8928
THR1	1327.2	-2.05505	0.099161	-20.7244	2.09e-95	1.4e-94	93.8539
ATH1	5525.72	1.8528	0.0895502	20.69	4.26e-95	2.85e-94	93.5452
ABP140	1825.99	-1.75368	0.0847633	-20.6891	4.34e-95	2.9e-94	93.5376
UBX6	2190.25	1.90204	0.0919529	20.6849	4.74e-95	3.17e-94	93.4989
HEM1	7296.15	-1.34685	0.0652966	-20.6266	1.58e-94	1.06e-93	92.9747
PRM8	1651.76	2.14559	0.104051	20.6206	1.79e-94	1.19e-93	92.9245
RPN4	7169.46	1.71872	0.0833831	20.6124	2.13e-94	1.42e-93	92.8477
KEL3	1226.53	-2.60646	0.126471	-20.6092	2.27e-94	1.51e-93	92.821
SPF1	12778.6	-1.38995	0.0674824	-20.5971	2.91e-94	1.93e-93	92.7144
ERP2	2315.53	-1.63759	0.0795428	-20.5875	3.55e-94	2.36e-93	92.6271
MRP4	1594.64	-1.77902	0.0864657	-20.5749	4.61e-94	3.05e-93	92.5157
SMC3	1944.05	-2.01934	0.0982535	-20.5524	7.33e-94	4.86e-93	92.3134
NIT1	881.59	2.87391	0.139843	20.551	7.53e-94	4.99e-93	92.3019
YLR345W	4342.12	1.56128	0.0759934	20.5449	8.55e-94	5.65e-93	92.248
AAP1	5363.37	-1.47155	0.0716325	-20.5431	8.87e-94	5.86e-93	92.2321
YNL174W	484.569	-7.19377	0.350494	-20.5247	1.3e-93	8.56e-93	92.0675
FMO1	1419.6	1.87103	0.0911784	20.5205	1.41e-93	9.31e-93	92.0311
ATP17	7506.4	-1.47508	0.0719509	-20.5011	2.1e-93	1.39e-92	91.857
CMS1	671.855	-2.70811	0.132121	-20.4973	2.28e-93	1.5e-92	91.8239
PDB1	11139.9	-1.25912	0.0614388	-20.4939	2.44e-93	1.6e-92	91.7959
NPT1	1865.89	-1.98334	0.0967939	-20.4904	2.62e-93	1.72e-92	91.7645
AIM45	2023.82	-1.69834	0.0829063	-20.485	2.93e-93	1.92e-92	91.7167
TDH2	21133.9	-1.37523	0.0671925	-20.467	4.24e-93	2.78e-92	91.556
GSP2	3628.23	1.52185	0.07436	20.466	4.33e-93	2.84e-92	91.5467
SOL1	2162.42	2.07048	0.101229	20.4534	5.61e-93	3.67e-92	91.4353
KDX1	1476.4	2.3151	0.113194	20.4525	5.71e-93	3.73e-92	91.4283
LTV1	461.14	-4.38019	0.214361	-20.4337	8.39e-93	5.48e-92	91.2612
SER1	4936.39	1.40044	0.0685405	20.4323	8.63e-93	5.62e-92	91.2503
TSR1	1415.97	-2.05855	0.100752	-20.4319	8.71e-93	5.67e-92	91.2464
ADO1	5819.4	-1.50311	0.0735687	-20.4314	8.79e-93	5.72e-92	91.2426
MOH1	988.269	2.67009	0.130804	20.4129	1.29e-92	8.36e-92	91.0778
ENV7	1625.91	1.8755	0.0919601	20.3947	1.86e-92	1.21e-91	90.9172
MIT1	2188.08	-2.10592	0.103354	-20.3757	2.75e-92	1.78e-91	90.7496
SHH3	410.793	3.97627	0.195328	20.3569	4.04e-92	2.62e-91	90.5817
VRG4	2561.64	-1.51485	0.0744248	-20.3541	4.27e-92	2.77e-91	90.5575
CDC3	1809.97	-1.73076	0.0850562	-20.3484	4.79e-92	3.1e-91	90.5086
ADI1	1803.91	1.77287	0.0871549	20.3416	5.52e-92	3.56e-91	90.4486
TMA46	991.778	-2.43239	0.119634	-20.3319	6.72e-92	4.34e-91	90.3625
CIT1	50883.4	-1.52313	0.0749397	-20.3247	7.78e-92	5.02e-91	90.2993
SLM1	4219.73	1.67199	0.0823304	20.3083	1.09e-91	6.99e-91	90.1555
RAD2	1869.42	1.77496	0.087456	20.2955	1.41e-91	9.07e-91	90.0424
PCL8	1798.01	1.90887	0.0941249	20.2802	1.92e-91	1.24e-90	89.9066
IME2	679.136	2.94853	0.145437	20.2736	2.2e-91	1.41e-90	89.8508
CCM1	1567.78	-1.94631	0.0961549	-20.2414	4.23e-91	2.72e-90	89.5654
RSF1	997.403	2.63591	0.130231	20.2403	4.33e-91	2.78e-90	89.556
MIX17	6178.53	-1.67786	0.0830163	-20.2112	7.8e-91	4.99e-90	89.3019
PMP2	1591.54	-2.16125	0.107045	-20.19	1.2e-90	7.66e-90	89.1158
STE20	1564.4	-1.82809	0.090592	-20.1794	1.49e-90	9.5e-90	89.0223
NAT1	3119.64	-1.47653	0.0732587	-20.155	2.43e-90	1.55e-89	88.8097
MSC3	3108.72	1.61222	0.0800757	20.1337	3.74e-90	2.39e-89	88.6216
UBP1	2105.51	-1.67305	0.0831102	-20.1306	3.99e-90	2.54e-89	88.5952
TRR1	2609.96	-1.62465	0.080721	-20.1267	4.31e-90	2.74e-89	88.5622
RBG2	1071.06	-2.40717	0.119806	-20.0923	8.61e-90	5.48e-89	88.2612
AHA1	7261.42	1.4466	0.0720607	20.0748	1.23e-89	7.79e-89	88.1085
SOH1	773.79	2.35851	0.117573	20.06	1.65e-89	1.05e-88	87.9788
MEP2	1273.69	2.49176	0.124282	20.0492	2.05e-89	1.3e-88	87.8861
OAC1	1365.82	2.06699	0.103327	20.0043	5.05e-89	3.2e-88	87.4949
AIM24	2576	-1.78516	0.0892402	-20.0039	5.09e-89	3.22e-88	87.4921
MAP1	2280.23	-1.61658	0.0808129	-20.0039	5.09e-89	3.22e-88	87.4921
DLD1	35273.2	-1.25238	0.0626187	-20.0002	5.49e-89	3.47e-88	87.4597
YEL020C-B	1891.59	-1.58573	0.0792973	-19.9973	5.81e-89	3.67e-88	87.4353
HEM3	2653.06	-1.67601	0.0838532	-19.9874	7.09e-89	4.47e-88	87.3497
TIM9	1909.14	-1.58103	0.0791228	-19.982	7.91e-89	4.98e-88	87.3028
FBP1	5898.82	-1.60252	0.0803004	-19.9565	1.32e-88	8.28e-88	87.082
CRG1	823.477	2.6901	0.134895	19.9422	1.75e-88	1.1e-87	86.9586
TRM7	552.209	-2.93134	0.14704	-19.9357	2e-88	1.25e-87	86.9031
YNL114C	687.434	-2.94531	0.147756	-19.9336	2.08e-88	1.31e-87	86.8827
YNK1	4805.74	-1.37582	0.0690822	-19.9157	2.97e-88	1.86e-87	86.7305
KAP122	1897.7	-1.61712	0.0812138	-19.9119	3.21e-88	2.01e-87	86.6968
RRS1	444.482	-4.07608	0.204845	-19.8984	4.2e-88	2.63e-87	86.58
TOG1	2434.4	1.69811	0.0853653	19.8923	4.75e-88	2.97e-87	86.5272
BCP1	1065.36	-2.26702	0.114042	-19.8788	6.21e-88	3.88e-87	86.4112
YPS3	1382.91	2.12922	0.107265	19.8501	1.1e-87	6.86e-87	86.1637
YGL036W	2876.38	1.68578	0.0849322	19.8485	1.14e-87	7.08e-87	86.15
RPH1	1440.06	1.97103	0.0994347	19.8224	1.91e-87	1.19e-86	85.9245
ALR2	1953.53	1.84253	0.0930966	19.7917	3.51e-87	2.19e-86	85.6596
FAA2	17449.8	1.21971	0.0616825	19.7739	4.99e-87	3.1e-86	85.5086
YPL264C	549.314	4.21295	0.213057	19.7739	5e-87	3.11e-86	85.5072
YDR018C	968.947	2.2839	0.115523	19.7701	5.39e-87	3.35e-86	85.475
NCS2	1084.41	-2.02184	0.102297	-19.7644	6.04e-87	3.74e-86	85.4271
FYV10	1393.34	2.18841	0.110737	19.7621	6.31e-87	3.91e-86	85.4078
RPL29	1887.05	-5.07102	0.256852	-19.743	9.22e-87	5.71e-86	85.2434
YLL058W	1617.52	1.7644	0.0894199	19.7316	1.15e-86	7.14e-86	85.1463
PSK1	8053.89	1.52487	0.0772899	19.7293	1.21e-86	7.47e-86	85.1267
YOR289W	1280.21	1.97684	0.10024	19.721	1.42e-86	8.79e-86	85.056
GIN4	3032.6	-1.57373	0.0798183	-19.7165	1.56e-86	9.6e-86	85.0177
UBP11	669.738	2.54998	0.129495	19.6917	2.54e-86	1.56e-85	84.8069
DBP6	1262.3	-1.96624	0.0999032	-19.6815	3.11e-86	1.91e-85	84.719
YEN1	1398.85	1.8827	0.0956769	19.6777	3.35e-86	2.06e-85	84.6861
YNL092W	825.389	2.4201	0.12318	19.6469	6.14e-86	3.77e-85	84.4237
MRS6	3205.82	-1.44862	0.0737557	-19.6408	6.93e-86	4.25e-85	84.3716
RVB1	1902.73	-1.87038	0.0952304	-19.6406	6.96e-86	4.27e-85	84.3696
YER067C-A	1840.28	1.93199	0.0984035	19.6333	8.03e-86	4.92e-85	84.308
YCR100C	813.797	2.61415	0.133273	19.615	1.15e-85	7.04e-85	84.1524
YMR181C	1096.57	2.47025	0.125962	19.6111	1.24e-85	7.6e-85	84.1192
YPL044C	395.92	-4.3745	0.223316	-19.5888	1.93e-85	1.18e-84	83.9281
ECM4	2785.54	1.60971	0.0821862	19.5861	2.03e-85	1.24e-84	83.9066
YDL121C	660.847	-2.56516	0.131195	-19.5523	3.94e-85	2.4e-84	83.6198
YLR349W	692.977	2.5657	0.131272	19.5449	4.56e-85	2.78e-84	83.556
RMD9	2365.83	-1.57679	0.0806786	-19.5442	4.63e-85	2.81e-84	83.5513
RHO5	2435.9	2.26196	0.11576	19.5401	5.01e-85	3.04e-84	83.5171
UBP15	9274.23	1.44406	0.073984	19.5186	7.64e-85	4.64e-84	83.3335
YET1	4288.29	1.42574	0.0730693	19.5122	8.65e-85	5.25e-84	83.2798
ERG10	4408.35	-1.45778	0.0747762	-19.4953	1.2e-84	7.3e-84	83.1367
THI4	1425.62	4.71749	0.24199	19.4946	1.22e-84	7.39e-84	83.1314
RSM24	1262.43	-1.75756	0.0901816	-19.4891	1.36e-84	8.21e-84	83.0857
RGI1	3119.41	1.84692	0.094855	19.471	1.94e-84	1.17e-83	82.9318
FMP48	696.734	2.87429	0.147628	19.4699	1.98e-84	1.19e-83	82.9245
TRM11	485.309	-6.39635	0.328796	-19.4538	2.7e-84	1.63e-83	82.7878
IMD2	2673.78	-1.48593	0.0765354	-19.415	5.77e-84	3.48e-83	82.4584
TOS8	818.154	2.44473	0.126029	19.3982	7.99e-84	4.81e-83	82.3179
MOT1	4702.55	-1.37286	0.070787	-19.3942	8.64e-84	5.2e-83	82.284
MRPL23	1829.54	-1.56378	0.0807355	-19.3691	1.41e-83	8.45e-83	82.0731
ENO1	19888.2	1.50997	0.0779605	19.3684	1.43e-83	8.56e-83	82.0675
CSC1	4149.2	1.40763	0.0727169	19.3576	1.76e-83	1.05e-82	81.9788
ADY3	1972.5	1.71994	0.0890018	19.3248	3.32e-83	1.99e-82	81.7011
STH1	4492.99	-1.35745	0.0703584	-19.2933	6.11e-83	3.66e-82	81.4365
YBL077W	2061.7	-1.65919	0.0860162	-19.2893	6.61e-83	3.95e-82	81.4034
HUL5	3052.63	1.45077	0.0752259	19.2855	7.11e-83	4.25e-82	81.3716
YJR079W	2198.32	-1.76971	0.0917655	-19.2851	7.17e-83	4.28e-82	81.3686
BOP2	2706.82	2.09571	0.108704	19.2791	8.05e-83	4.81e-82	81.3179
YIL077C	2367.48	1.67395	0.0868382	19.2767	8.43e-83	5.03e-82	81.2984
ERP1	2838.19	-1.55188	0.0805251	-19.272	9.22e-83	5.49e-82	81.2604
HHT1	7123.76	-1.39583	0.0725075	-19.2508	1.39e-82	8.27e-82	81.0825
FRE5	2429.53	1.83958	0.0955927	19.2439	1.59e-82	9.43e-82	81.0255
YRR1	2912.75	1.52008	0.0790154	19.2378	1.79e-82	1.06e-81	80.9747
PIL1	25962	1.14946	0.0597592	19.2348	1.89e-82	1.12e-81	80.9508
ERG20	6043.1	-1.50781	0.078419	-19.2276	2.18e-82	1.29e-81	80.8894
IRC23	547.826	3.22185	0.167583	19.2255	2.27e-82	1.34e-81	80.8729
HHF1	5140.2	-1.30164	0.0677186	-19.2213	2.46e-82	1.45e-81	80.8386
SNZ2	889.561	-1.96344	0.102268	-19.199	3.77e-82	2.23e-81	80.6517
YLR177W	1259.16	1.89203	0.0985961	19.1897	4.51e-82	2.66e-81	80.5751
APJ1	2123.19	1.8165	0.0946712	19.1875	4.71e-82	2.78e-81	80.556
STF2	3373.1	1.7039	0.0888178	19.1843	5.01e-82	2.95e-81	80.5302
ATG19	1575.02	1.73391	0.0904945	19.1604	7.92e-82	4.67e-81	80.3307
FAS2	50248	-1.30025	0.0678868	-19.1532	9.11e-82	5.36e-81	80.2708
NOP53	771.664	-2.27277	0.118715	-19.1448	1.07e-81	6.29e-81	80.2013
RPA12	486.758	-3.14156	0.164184	-19.1344	1.31e-81	7.67e-81	80.1152
YLR257W	3975.73	1.33948	0.0700045	19.1342	1.31e-81	7.69e-81	80.1141
URK1	633.57	-2.67819	0.140026	-19.1263	1.52e-81	8.94e-81	80.0487
DAL3	530.033	3.10571	0.162477	19.1147	1.91e-81	1.12e-80	79.9508
SLM4	1760.66	1.71338	0.0896981	19.1016	2.45e-81	1.43e-80	79.8447
ABF1	2910.7	-1.44512	0.0757188	-19.0853	3.34e-81	1.96e-80	79.7077
YJL070C	1938.45	1.88166	0.0986853	19.0673	4.72e-81	2.76e-80	79.5591
NCE102	29733.9	1.55424	0.0815758	19.0527	6.24e-81	3.64e-80	79.4389
CIR2	2938.59	-1.3988	0.0734667	-19.0399	7.97e-81	4.65e-80	79.3325
CTR9	2785.75	-1.43159	0.0752858	-19.0154	1.27e-80	7.41e-80	79.1302
OPI3	3312.18	1.67338	0.0880033	19.015	1.28e-80	7.46e-80	79.1273
MTC7	1560.17	-2.23404	0.117552	-19.0047	1.56e-80	9.07e-80	79.0424
ARR3	1187.81	2.55954	0.134696	19.0023	1.63e-80	9.48e-80	79.0232
YDR003W-A	865.484	2.51286	0.132294	18.9945	1.89e-80	1.1e-79	78.9586
ZAP1	1237.65	1.87872	0.0989918	18.9786	2.56e-80	1.49e-79	78.8268
TIF4632	1738.79	-1.56059	0.0823221	-18.9572	3.85e-80	2.23e-79	78.6517
RCN2	2368.93	1.56589	0.0826504	18.9459	4.77e-80	2.77e-79	78.5575
SFH5	940.256	-2.19161	0.115773	-18.9302	6.44e-80	3.73e-79	78.4283
SSK1	2731.16	1.57324	0.0831493	18.9206	7.71e-80	4.46e-79	78.3507
YFH1	1489.93	-1.74558	0.0923077	-18.9104	9.36e-80	5.41e-79	78.2668
ADY2	6457.92	1.75405	0.0927835	18.9048	1.04e-79	6.01e-79	78.2211
TOM7	747.862	-2.26978	0.120242	-18.8767	1.77e-79	1.02e-78	77.9914
YPT53	702.405	2.73085	0.144718	18.8701	2.01e-79	1.16e-78	77.9355
SHE4	3485.11	1.34143	0.0710886	18.8699	2.02e-79	1.16e-78	77.9355
RIM1	1763.28	-1.77513	0.0940976	-18.8647	2.22e-79	1.28e-78	77.8928
MKC7	591.993	-2.33108	0.123636	-18.8544	2.71e-79	1.55e-78	77.8097
DGA1	2096.91	1.62715	0.0863679	18.8397	3.57e-79	2.05e-78	77.6882
PEX1	3706.83	1.40651	0.074821	18.7984	7.79e-79	4.47e-78	77.3497
GLY1	11678.6	-1.38498	0.073681	-18.797	8e-79	4.58e-78	77.3391
YOR335W-A	1207.17	-2.1517	0.114658	-18.7662	1.43e-78	8.17e-78	77.0878
CCT2	4428.1	-1.41004	0.0752052	-18.7493	1.96e-78	1.12e-77	76.9508
VMA1	19891.7	-1.17453	0.0626628	-18.7436	2.18e-78	1.25e-77	76.9031
ATG15	1423.96	2.05069	0.109429	18.7398	2.34e-78	1.34e-77	76.8729
FLR1	1723.65	1.80659	0.0965889	18.7039	4.6e-78	2.63e-77	76.58
YLR446W	1147.26	2.28593	0.122271	18.6956	5.38e-78	3.07e-77	76.5129
UTP23	445.733	-3.11187	0.166559	-18.6833	6.77e-78	3.86e-77	76.4134
BUD27	520.549	-3.00946	0.161088	-18.6821	6.92e-78	3.94e-77	76.4045
NGL3	1293.74	1.95946	0.104903	18.6787	7.37e-78	4.19e-77	76.3778
FUN30	2491.86	-1.7252	0.0925247	-18.6458	1.37e-77	7.76e-77	76.1101
IKI3	6499	-1.26097	0.0676605	-18.6367	1.62e-77	9.19e-77	76.0367
HAL1	1782.82	1.78637	0.0959527	18.6172	2.33e-77	1.32e-76	75.8794
SDS24	1285.84	2.18909	0.117606	18.6138	2.49e-77	1.41e-76	75.8508
SAS10	298.172	-4.46432	0.240076	-18.5954	3.5e-77	1.98e-76	75.7033
YLR108C	581.45	2.99678	0.161173	18.5936	3.62e-77	2.05e-76	75.6882
YMR178W	1965.61	1.5221	0.0818699	18.5916	3.76e-77	2.12e-76	75.6737
GSY1	4939.85	1.31077	0.0705897	18.5689	5.73e-77	3.24e-76	75.4895
SRL3	589.592	2.93513	0.158109	18.564	6.29e-77	3.55e-76	75.4498
YDL157C	600.912	-2.37449	0.127952	-18.5577	7.07e-77	3.98e-76	75.4001
SIT1	1819.4	-2.34435	0.126388	-18.5488	8.34e-77	4.7e-76	75.3279
UGX2	1082.1	2.47313	0.133408	18.5381	1.02e-76	5.73e-76	75.2418
YOL085W-A	602.403	3.77276	0.203651	18.5256	1.28e-76	7.22e-76	75.1415
SSN8	889.059	2.12286	0.114626	18.5199	1.43e-76	8.02e-76	75.0958
ECM10	1179.6	2.32961	0.125856	18.5101	1.71e-76	9.61e-76	75.0173
THI7	2169.71	-1.53631	0.0830055	-18.5086	1.76e-76	9.88e-76	75.0052
MSY1	1353.84	-1.86881	0.100982	-18.5063	1.84e-76	1.03e-75	74.9872
MRPL19	623.848	-2.26833	0.122808	-18.4705	3.57e-76	2e-75	74.699
PRP5	1907.09	1.66666	0.090269	18.4633	4.08e-76	2.28e-75	74.6421
SEC14	3529.31	-1.37884	0.0746821	-18.4627	4.12e-76	2.3e-75	74.6383
THI72	1142.76	2.02774	0.109876	18.4547	4.78e-76	2.67e-75	74.5735
ATG33	1281.78	1.88891	0.102489	18.4303	7.51e-76	4.19e-75	74.3778
PUS4	547.326	-2.388	0.129626	-18.4222	8.71e-76	4.86e-75	74.3134
POF1	1251.43	1.816	0.0985927	18.4192	9.21e-76	5.13e-75	74.2899
YMR317W	2386.88	1.58614	0.0861625	18.4087	1.12e-75	6.23e-75	74.2055
THI21	1074.06	2.03214	0.110473	18.3949	1.44e-75	8.03e-75	74.0953
CRT10	3100.46	1.40948	0.0767183	18.3722	2.19e-75	1.22e-74	73.9136
PKH1	2223.42	1.46382	0.0796834	18.3705	2.26e-75	1.26e-74	73.8996
DUR3	1212.06	2.44887	0.133362	18.3625	2.62e-75	1.45e-74	73.8386
DGR2	1997.32	1.54491	0.0841444	18.3602	2.73e-75	1.52e-74	73.8182
NUT2	712.882	2.59632	0.141452	18.3548	3.02e-75	1.67e-74	73.7773
CAT2	10086.2	1.2851	0.070048	18.346	3.56e-75	1.97e-74	73.7055
AIM33	1042.24	-2.29484	0.125148	-18.337	4.19e-75	2.32e-74	73.6345
IMP3	370.364	-3.99992	0.218334	-18.3201	5.72e-75	3.16e-74	73.5003
DPS1	7959.93	-1.22663	0.0669687	-18.3165	6.11e-75	3.37e-74	73.4724
ATP15	2844.69	-1.5186	0.0829301	-18.3118	6.66e-75	3.68e-74	73.4342
PMT1	4699.77	-1.22301	0.0668465	-18.2958	8.94e-75	4.92e-74	73.308
RRI2	1235.07	1.90072	0.103891	18.2953	9.02e-75	4.97e-74	73.3036
HIS4	5662.99	1.48643	0.0812691	18.2902	9.9e-75	5.45e-74	73.2636
LCB1	1508.98	-1.66303	0.0909625	-18.2826	1.14e-74	6.26e-74	73.2034
LTE1	2024.18	-1.54713	0.0846398	-18.279	1.22e-74	6.68e-74	73.1752
GAR1	269.979	-5.08629	0.278374	-18.2714	1.4e-74	7.66e-74	73.1158
POP1	3696.07	1.254	0.068659	18.2642	1.59e-74	8.74e-74	73.0585
AGX1	11517.9	-1.2278	0.0672256	-18.2639	1.6e-74	8.79e-74	73.056
YMR253C	1224.8	1.91214	0.104747	18.2548	1.89e-74	1.04e-73	72.983
YML082W	937.606	-2.20488	0.120855	-18.244	2.31e-74	1.26e-73	72.8996
YHR052W-A	21627.2	4.75065	0.260406	18.2433	2.34e-74	1.28e-73	72.8928
MBB1	424.893	3.26874	0.179224	18.2383	2.56e-74	1.4e-73	72.8539
ATG36	1393.95	1.88599	0.103415	18.2372	2.62e-74	1.43e-73	72.8447
SOL3	3395.72	1.36042	0.0745996	18.2362	2.66e-74	1.45e-73	72.8386
ORT1	1105.52	1.87286	0.102783	18.2215	3.49e-74	1.9e-73	72.7212
PTK2	4414.54	1.46113	0.0802166	18.2149	3.93e-74	2.14e-73	72.6696
PHB1	4114.71	-1.3005	0.0714605	-18.1989	5.26e-74	2.86e-73	72.5436
MRPL17	812.926	-1.93759	0.106591	-18.1778	7.74e-74	4.2e-73	72.3768
MRPL20	924.503	-2.17394	0.119623	-18.1732	8.41e-74	4.56e-73	72.341
MRPL13	1402.98	-1.59172	0.0875915	-18.1721	8.58e-74	4.65e-73	72.3325
BOP3	556.593	2.70841	0.149082	18.1673	9.38e-74	5.08e-73	72.2941
ETT1	512.2	-2.53803	0.139735	-18.1632	1.01e-73	5.47e-73	72.262
YGR219W	989.303	-1.83621	0.101141	-18.1549	1.17e-73	6.35e-73	72.1972
YLR379W	1237.34	-1.7314	0.0953819	-18.1523	1.23e-73	6.66e-73	72.1765
COX12	5156.22	-1.82115	0.100387	-18.1414	1.5e-73	8.11e-73	72.091
TOD6	352.841	-4.11641	0.227201	-18.1179	2.3e-73	1.24e-72	71.9066
EMP46	447.763	3.02218	0.166946	18.1027	3.03e-73	1.64e-72	71.7852
PRO2	3074.59	-1.28147	0.0708422	-18.089	3.89e-73	2.09e-72	71.6799
IRC22	1949.64	-1.57951	0.087378	-18.0767	4.86e-73	2.62e-72	71.5817
MSB3	1322.65	1.77307	0.0981344	18.0677	5.72e-73	3.08e-72	71.5114
COX8	6119.07	-1.36545	0.0755826	-18.0657	5.94e-73	3.19e-72	71.4962
DAL5	1259.12	1.9543	0.108277	18.0492	8.01e-73	4.3e-72	71.3665
YDR306C	2591.89	1.47525	0.0817371	18.0487	8.08e-73	4.34e-72	71.3625
YNR021W	1913.8	-1.47394	0.081739	-18.0322	1.09e-72	5.83e-72	71.2343
YBL039W-B	694.023	2.46174	0.136984	17.971	3.29e-72	1.76e-71	70.7545
IMA5	559.626	-2.53644	0.141161	-17.9685	3.44e-72	1.84e-71	70.7352
MDH1	9229.22	-1.50865	0.0839807	-17.9643	3.71e-72	1.99e-71	70.7011
MNN9	1723.19	-1.7216	0.0959017	-17.9517	4.65e-72	2.49e-71	70.6038
SMM1	526.295	-2.50425	0.139531	-17.9476	5.01e-72	2.68e-71	70.5719
NVJ1	2218.3	1.52179	0.0848141	17.9426	5.48e-72	2.92e-71	70.5346
YCR007C	947.425	2.69516	0.150311	17.9306	6.81e-72	3.63e-71	70.4401
SHB17	1178.08	-1.77761	0.0991546	-17.9277	7.17e-72	3.82e-71	70.4179
ECM34	757.369	2.4733	0.137995	17.9231	7.78e-72	4.14e-71	70.383
RET2	2148.45	-1.36884	0.076376	-17.9224	7.89e-72	4.19e-71	70.3778
YEL073C	560.408	2.96333	0.165358	17.9207	8.13e-72	4.32e-71	70.3645
BRE5	2263.99	-1.47049	0.0822127	-17.8864	1.5e-71	7.99e-71	70.0975
PRY2	943.151	-1.86372	0.10421	-17.8843	1.56e-71	8.29e-71	70.0814
GCS1	1481.96	-1.57527	0.0881097	-17.8785	1.73e-71	9.19e-71	70.0367
ISU1	8095.21	1.23136	0.0688871	17.8751	1.84e-71	9.77e-71	70.0101
PRB1	15257.7	1.23251	0.068999	17.8628	2.3e-71	1.22e-70	69.9136
YOR108C-A	426.425	-2.82513	0.158232	-17.8544	2.67e-71	1.41e-70	69.8508
INH1	3534.15	-1.36619	0.07652	-17.854	2.69e-71	1.42e-70	69.8477
OPT1	1160.11	1.97086	0.110462	17.8419	3.34e-71	1.76e-70	69.7545
SHC1	540.091	2.59538	0.145471	17.8412	3.38e-71	1.78e-70	69.7496
VTS1	586.225	-2.98557	0.167465	-17.828	4.28e-71	2.26e-70	69.6459
PRP8	6459.12	-1.16621	0.0654287	-17.8241	4.6e-71	2.42e-70	69.6162
YIL029C	571.905	3.11435	0.174744	17.8224	4.74e-71	2.49e-70	69.6038
PUS1	1193.99	-1.7643	0.0990131	-17.8188	5.05e-71	2.65e-70	69.5768
ATP18	2717.98	-2.03111	0.113995	-17.8175	5.17e-71	2.71e-70	69.567
YIL165C	467.122	3.28891	0.184708	17.806	6.35e-71	3.33e-70	69.4776
YOL118C	492.622	2.9339	0.164965	17.785	9.23e-71	4.84e-70	69.3152
GGC1	1475.94	-1.76022	0.0989786	-17.7838	9.43e-71	4.94e-70	69.3063
DLD2	2655.63	-1.43315	0.080605	-17.7799	1.01e-70	5.3e-70	69.2757
GCN3	645.897	-2.2493	0.126625	-17.7634	1.36e-70	7.1e-70	69.1487
TRR2	1426.4	1.68311	0.0947596	17.7619	1.39e-70	7.29e-70	69.1373
LSC2	13464.5	-1.10327	0.0621972	-17.7383	2.12e-70	1.11e-69	68.9547
DUS1	426.363	-2.7007	0.152329	-17.7294	2.49e-70	1.3e-69	68.8861
DFG16	2931.22	1.41439	0.0798531	17.7124	3.36e-70	1.75e-69	68.757
ECM2	1351.51	1.79215	0.10136	17.681	5.88e-70	3.06e-69	68.5143
ESF1	3344.96	-1.53623	0.0869298	-17.672	6.89e-70	3.59e-69	68.4449
NMD4	1272.26	1.77933	0.10085	17.6433	1.14e-69	5.96e-69	68.2248
RRM3	1856.84	1.50256	0.0852275	17.6299	1.45e-69	7.54e-69	68.1226
POL2	3735.33	-1.23231	0.069943	-17.6188	1.77e-69	9.18e-69	68.0372
PPE1	946.057	1.96834	0.111812	17.604	2.3e-69	1.19e-68	67.9245
YLR307C-A	2290.87	1.967	0.111767	17.5991	2.5e-69	1.3e-68	67.8861
SPB4	931.884	-1.99565	0.1134	-17.5984	2.54e-69	1.31e-68	67.8827
SDD3	4808.81	-1.20928	0.06874	-17.592	2.84e-69	1.47e-68	67.8327
COX6	8609.02	-1.4307	0.0813405	-17.589	2.99e-69	1.55e-68	67.8097
YOR302W	430.449	4.20558	0.239123	17.5875	3.07e-69	1.59e-68	67.7986
YOR376W-A	709.127	2.49018	0.141603	17.5856	3.17e-69	1.64e-68	67.7852
SEC27	7203.35	-1.10616	0.0629203	-17.5803	3.49e-69	1.8e-68	67.7447
SDD1	1274.82	2.06768	0.117655	17.574	3.9e-69	2.01e-68	67.6968
FAA3	3638.4	-1.40433	0.0799178	-17.5722	4.02e-69	2.07e-68	67.684
PET130	1086.45	1.90241	0.108335	17.5605	4.94e-69	2.55e-68	67.5935
SGF11	734.352	2.34056	0.133329	17.5548	5.47e-69	2.81e-68	67.5513
YLR154W-E	841.124	-1.8335	0.104498	-17.5459	6.39e-69	3.29e-68	67.4828
CST6	3037.23	1.3524	0.0771205	17.5363	7.58e-69	3.89e-68	67.4101
HSL1	3563.96	-1.33503	0.0761309	-17.536	7.61e-69	3.91e-68	67.4078
TIM17	1121.17	-1.70437	0.0972665	-17.5226	9.62e-69	4.94e-68	67.3063
YOR169C	1123	-1.75541	0.100327	-17.4969	1.51e-68	7.75e-68	67.1107
YLL059C	351.241	3.42593	0.196079	17.4722	2.33e-68	1.19e-67	66.9245
PRC1	17192	1.27263	0.0728389	17.4718	2.35e-68	1.2e-67	66.9208
YBR012C	515.436	2.55994	0.146554	17.4675	2.53e-68	1.29e-67	66.8894
MRPL1	1053.23	-1.69499	0.0972095	-17.4365	4.36e-68	2.23e-67	66.6517
MNN11	2569.04	-1.44551	0.0829164	-17.4333	4.61e-68	2.35e-67	66.6289
SKG6	1119.64	-1.66807	0.0956862	-17.4327	4.66e-68	2.38e-67	66.6234
SEC26	6322.1	-1.0867	0.0623541	-17.4279	5.07e-68	2.58e-67	66.5884
YEH1	581.318	-2.1807	0.125128	-17.4278	5.08e-68	2.59e-67	66.5867
RAS1	585.132	-2.48477	0.142581	-17.4271	5.14e-68	2.61e-67	66.5834
YPK2	3896.58	1.44675	0.0830932	17.4111	6.79e-68	3.45e-67	66.4622
ATR1	1576.94	1.99165	0.114489	17.396	8.84e-68	4.49e-67	66.3478
BYE1	2171.62	1.44251	0.0830432	17.3706	1.38e-67	6.99e-67	66.1555
RPO21	16441.2	-1.12789	0.0649737	-17.3592	1.68e-67	8.52e-67	66.0696
YLR030W	420.042	3.04403	0.175748	17.3204	3.3e-67	1.67e-66	65.7773
YCR099C	534.624	2.643	0.152808	17.2962	5.02e-67	2.54e-66	65.5952
DUG1	9387.12	-1.20679	0.069814	-17.2857	6.03e-67	3.05e-66	65.5157
RSM26	1171.47	-1.68102	0.0972683	-17.2823	6.39e-67	3.23e-66	65.4908
MRPL10	2101.12	-1.33353	0.0771867	-17.2767	7.05e-67	3.56e-66	65.4486
CLN2	1366.08	-1.62865	0.0942714	-17.2762	7.11e-67	3.59e-66	65.4449
NCR1	7105.51	1.24471	0.0720501	17.2756	7.19e-67	3.63e-66	65.4401
YPQ1	1242.83	-1.57078	0.0909292	-17.2748	7.29e-67	3.67e-66	65.4353
TPO4	6681.06	1.32345	0.0766694	17.2618	9.13e-67	4.6e-66	65.3372
ACP1	1327.38	-1.61394	0.0935632	-17.2497	1.13e-66	5.67e-66	65.2464
STP3	2465.79	1.36622	0.0792463	17.2402	1.33e-66	6.67e-66	65.1759
NIC96	2959.23	-1.22828	0.0712641	-17.2356	1.43e-66	7.21e-66	65.1421
SSH1	3573.87	-1.30962	0.0759987	-17.2321	1.52e-66	7.66e-66	65.1158
YPL257W	641.455	2.59823	0.150808	17.2288	1.62e-66	8.11e-66	65.091
RPF1	702.166	-2.28951	0.132908	-17.2262	1.69e-66	8.46e-66	65.0726
YSP3	560.033	2.36259	0.137178	17.2227	1.79e-66	8.99e-66	65.0462
YBR225W	2407.51	1.43586	0.0833731	17.2221	1.81e-66	9.08e-66	65.0419
ALD6	59005.6	-1.27001	0.0737585	-17.2185	1.93e-66	9.65e-66	65.0155
MRPL8	925.999	-1.87554	0.108982	-17.2097	2.25e-66	1.12e-65	64.9508
SCC2	1415.45	-1.50695	0.0876077	-17.2011	2.6e-66	1.3e-65	64.8861
SHE9	1528.02	-1.51865	0.0882883	-17.2011	2.61e-66	1.3e-65	64.8861
GPM2	766.911	1.99509	0.116031	17.1945	2.92e-66	1.46e-65	64.8356
YER062C	5421.78	1.14536	0.0666588	17.1824	3.6e-66	1.79e-65	64.7471
NOP6	539.009	-2.46192	0.143497	-17.1566	5.61e-66	2.8e-65	64.5528
GET3	3996.38	-1.23436	0.0719609	-17.1532	5.95e-66	2.96e-65	64.5287
MTQ1	933.857	1.86694	0.108842	17.1527	6e-66	2.98e-65	64.5258
DOG1	604.521	2.37491	0.138525	17.1443	6.93e-66	3.44e-65	64.4634
GCD2	1608.2	-1.63794	0.0955946	-17.1343	8.24e-66	4.09e-65	64.3883
LSM12	926.725	-1.74352	0.101801	-17.1267	9.38e-66	4.65e-65	64.3325
MHR1	1234.16	-1.58958	0.0928432	-17.1211	1.03e-65	5.12e-65	64.2907
RIM8	1018.75	1.86703	0.109053	17.1204	1.04e-65	5.18e-65	64.2857
SSM4	4978.44	-1.14476	0.0668843	-17.1155	1.14e-65	5.63e-65	64.2495
RCF2	1249.31	-1.76013	0.102863	-17.1114	1.22e-65	6.04e-65	64.219
COX10	1004.3	-1.67448	0.0978779	-17.1079	1.3e-65	6.41e-65	64.1931
GCD6	3149.61	-1.24382	0.0727463	-17.0981	1.53e-65	7.57e-65	64.1209
AGA1	671.305	-2.14899	0.125704	-17.0957	1.6e-65	7.88e-65	64.1035
RUP1	2748.69	1.32911	0.0777604	17.0923	1.69e-65	8.35e-65	64.0783
MFM1	852.088	1.92899	0.112879	17.089	1.79e-65	8.83e-65	64.054
CWP1	5203.54	1.3609	0.079644	17.0873	1.84e-65	9.08e-65	64.0419
MGR2	1694.15	-1.40617	0.0823231	-17.0811	2.05e-65	1.01e-64	63.9957
TRX1	4096.57	-1.1829	0.0692567	-17.0799	2.09e-65	1.03e-64	63.9872
YMR135W-A	520.689	2.82463	0.165384	17.0792	2.12e-65	1.04e-64	63.983
TRM2	1121.11	-1.72758	0.101163	-17.0772	2.2e-65	1.08e-64	63.9666
HVG1	712.521	2.20388	0.129112	17.0696	2.5e-65	1.23e-64	63.9101
ILV2	8597.25	-1.14829	0.0673204	-17.0571	3.09e-65	1.52e-64	63.8182
PEX32	1630.02	1.56372	0.0917271	17.0475	3.65e-65	1.79e-64	63.7471
MSB2	3772.18	-1.24515	0.0730462	-17.0461	3.74e-65	1.83e-64	63.7375
YLR287C	971.563	-2.0449	0.119982	-17.0434	3.91e-65	1.91e-64	63.719
FBP26	2271.6	1.51193	0.088724	17.0409	4.09e-65	2e-64	63.699
CCT6	3328.6	-1.29387	0.0759401	-17.0381	4.29e-65	2.09e-64	63.6799
RDL2	1588.05	-1.51911	0.0892167	-17.0272	5.16e-65	2.52e-64	63.5986
PET18	525.851	2.85994	0.168042	17.0192	5.92e-65	2.88e-64	63.5406
PRS5	3601.18	-1.31021	0.0770133	-17.0128	6.6e-65	3.21e-64	63.4935
VID30	3662.59	1.68812	0.0993417	16.9931	9.24e-65	4.5e-64	63.3468
COS1	2176.01	1.51328	0.0890947	16.9851	1.06e-64	5.15e-64	63.2882
MAK11	770.296	-2.26277	0.13326	-16.9801	1.15e-64	5.61e-64	63.251
PAM16	637.732	-2.05218	0.120882	-16.9768	1.22e-64	5.93e-64	63.2269
YMR310C	360.123	-2.91611	0.171841	-16.9698	1.37e-64	6.67e-64	63.1759
YPS5	540.729	2.55726	0.150829	16.9547	1.78e-64	8.62e-64	63.0645
SDP1	286.049	3.78979	0.223541	16.9535	1.81e-64	8.8e-64	63.0555
PDR10	3751.87	1.38915	0.0820045	16.9399	2.28e-64	1.11e-63	62.9547
AIM46	1841.58	1.53864	0.090835	16.9389	2.32e-64	1.13e-63	62.9469
YJL133C-A	2330.24	1.49154	0.0881121	16.9277	2.81e-64	1.36e-63	62.8665
HRT3	1398.49	1.63067	0.0964393	16.9088	3.88e-64	1.87e-63	62.7282
AUR1	1829.2	-1.36291	0.0806534	-16.8984	4.62e-64	2.23e-63	62.6517
KIN82	1255.27	2.03087	0.120201	16.8955	4.85e-64	2.34e-63	62.6308
RIM2	831.205	-1.93958	0.114894	-16.8815	6.16e-64	2.97e-63	62.5272
YPL135C-A	5654.04	1.24561	0.0737925	16.8799	6.33e-64	3.05e-63	62.5157
MON1	1453.4	1.49768	0.0887415	16.8769	6.65e-64	3.2e-63	62.4949
STB6	885.961	1.97435	0.116992	16.876	6.76e-64	3.25e-63	62.4881
YDR262W	2877.59	1.30604	0.0775184	16.8482	1.08e-63	5.2e-63	62.284
YOR055W	928.047	2.12238	0.126044	16.8384	1.28e-63	6.13e-63	62.2125
PRX1	10891.1	1.16904	0.0694572	16.8311	1.45e-63	6.94e-63	62.1586
MRP7	1761.88	-1.38452	0.0822643	-16.8302	1.47e-63	7.03e-63	62.153
YDL206W	1960.7	1.4244	0.0846518	16.8266	1.56e-63	7.47e-63	62.1267
NEM1	1794.86	1.48305	0.0881579	16.8226	1.67e-63	7.98e-63	62.098
MRPL40	602.193	-2.08672	0.124044	-16.8224	1.67e-63	8.01e-63	62.0964
LSC1	13321.3	-1.01825	0.0606332	-16.7936	2.72e-63	1.3e-62	61.8861
HOR7	24152.6	1.24628	0.0742147	16.7929	2.75e-63	1.32e-62	61.8794
PEX29	2472.29	1.48598	0.0885802	16.7755	3.68e-63	1.76e-62	61.7545
YHL015W-A	432.46	3.37389	0.201163	16.772	3.91e-63	1.87e-62	61.7282
IDH1	5215.17	-1.30228	0.0777406	-16.7517	5.5e-63	2.63e-62	61.58
TOS6	540.883	-2.21754	0.132384	-16.7509	5.58e-63	2.66e-62	61.5751
YBL028C	655.483	-2.23922	0.133789	-16.737	7.04e-63	3.35e-62	61.475
TSA2	477.462	2.47722	0.148015	16.7363	7.13e-63	3.4e-62	61.4685
BIO2	750.234	-1.9841	0.118566	-16.7341	7.4e-63	3.52e-62	61.4535
ISA1	3540.73	1.20439	0.0720381	16.7188	9.57e-63	4.55e-62	61.342
IMP4	484.789	-2.59782	0.155392	-16.7179	9.71e-63	4.61e-62	61.3363
YIL053W	15684	1.24538	0.0745147	16.7132	1.05e-62	4.99e-62	61.3019
CCR4	3351.72	-1.26814	0.0758857	-16.7112	1.09e-62	5.15e-62	61.2882
YET3	2472.46	1.27566	0.0764015	16.6968	1.38e-62	6.55e-62	61.1838
SEC23	5863.69	-1.05954	0.063458	-16.6968	1.38e-62	6.55e-62	61.1838
TRM10	531.078	-2.65983	0.159355	-16.6912	1.52e-62	7.18e-62	61.1439
IFH1	1303.13	-1.76953	0.106113	-16.676	1.96e-62	9.26e-62	61.0334
RMR1	859.148	1.96196	0.117778	16.658	2.65e-62	1.25e-61	60.9031
FPR1	4894.8	-1.40474	0.0843631	-16.6512	2.97e-62	1.4e-61	60.8539
BCS1	1328.61	-1.57869	0.094901	-16.6352	3.88e-62	1.83e-61	60.7375
SIM1	2644.02	-1.50168	0.0902806	-16.6335	3.99e-62	1.88e-61	60.7258
CYM1	3498.35	-1.27727	0.0768292	-16.6247	4.61e-62	2.17e-61	60.6635
PFK26	3015.37	1.48303	0.0892937	16.6084	6.05e-62	2.85e-61	60.5452
SLX9	403.183	-3.10341	0.186905	-16.6042	6.5e-62	3.06e-61	60.5143
NOP8	840.791	1.86816	0.112536	16.6005	6.92e-62	3.25e-61	60.4881
MUM3	1872.62	2.02416	0.121954	16.5977	7.24e-62	3.4e-61	60.4685
RMD5	1549.5	1.70215	0.102688	16.5759	1.04e-61	4.88e-61	60.3116
RPL39	1786.81	-5.15874	0.311248	-16.5743	1.07e-61	5.01e-61	60.3002
TMA22	1066.06	-1.75938	0.106182	-16.5695	1.16e-61	5.43e-61	60.2652
ARA1	10095.1	1.2206	0.0736946	16.563	1.29e-61	6.05e-61	60.2182
FAA1	6127.9	1.3336	0.0805817	16.5497	1.61e-61	7.53e-61	60.1232
AIM19	1164.57	1.68784	0.102056	16.5384	1.94e-61	9.09e-61	60.0414
GIC2	476.154	-2.3833	0.144108	-16.5383	1.94e-61	9.09e-61	60.0414
BIO3	564.916	2.26158	0.13686	16.5247	2.43e-61	1.14e-60	59.9431
YBR238C	313.68	-3.18807	0.192963	-16.5217	2.56e-61	1.2e-60	59.9208
FMP23	824.406	1.78937	0.108475	16.4957	3.94e-61	1.84e-60	59.7352
SPT6	5849.46	-1.09602	0.0664792	-16.4867	4.57e-61	2.13e-60	59.6716
YBR063C	1542.41	1.62544	0.0986396	16.4785	5.24e-61	2.44e-60	59.6126
TUB1	4437.18	-1.07032	0.0649831	-16.4707	5.95e-61	2.77e-60	59.5575
GEP3	1593.57	-1.46549	0.088992	-16.4676	6.27e-61	2.92e-60	59.5346
YMR114C	566.223	2.30567	0.140137	16.453	7.98e-61	3.71e-60	59.4306
ARD1	775.725	-1.82889	0.11121	-16.4453	9.06e-61	4.21e-60	59.3757
YOR053W	472.222	2.5484	0.15499	16.4424	9.51e-61	4.42e-60	59.3546
GEM1	2728.79	1.26483	0.0769905	16.4284	1.2e-60	5.55e-60	59.2557
ECM21	5170.64	1.32979	0.0809628	16.4248	1.27e-60	5.89e-60	59.2299
MAL11	9570.86	-1.09258	0.0665413	-16.4196	1.38e-60	6.41e-60	59.1931
PAU7	407.809	3.07737	0.187967	16.3718	3.04e-60	1.41e-59	58.8508
LAG2	1348.36	1.54373	0.0943519	16.3614	3.61e-60	1.67e-59	58.7773
MIA40	3226.75	-1.22642	0.0749802	-16.3566	3.9e-60	1.8e-59	58.7447
IML1	3604.87	1.17701	0.0719604	16.3563	3.92e-60	1.81e-59	58.7423
SVF1	3173.3	-1.36667	0.0836024	-16.3473	4.55e-60	2.1e-59	58.6778
MRS1	469.572	-2.31337	0.141562	-16.3418	4.98e-60	2.3e-59	58.6383
IDH2	13093.1	-1.47225	0.0901008	-16.3401	5.12e-60	2.36e-59	58.6271
ERC1	2534.42	1.31836	0.0807103	16.3345	5.61e-60	2.58e-59	58.5884
YER121W	622.986	3.48803	0.213621	16.3282	6.22e-60	2.86e-59	58.5436
OPY2	3089.67	1.27117	0.0778513	16.3282	6.22e-60	2.86e-59	58.5436
STE4	1073.56	-1.57838	0.0967043	-16.3217	6.91e-60	3.18e-59	58.4976
TSA1	13685.9	-1.14902	0.070465	-16.3063	8.91e-60	4.09e-59	58.3883
RTT107	1073.7	-1.80846	0.110955	-16.2991	1e-59	4.6e-59	58.3372
MYO2	6959.58	-1.05951	0.0650106	-16.2975	1.03e-59	4.71e-59	58.327
ESF2	261	-3.97991	0.244414	-16.2835	1.29e-59	5.92e-59	58.2277
NUP133	2969.74	-1.21937	0.0749792	-16.2628	1.81e-59	8.3e-59	58.0809
NAB6	5137.99	1.15909	0.0712753	16.2622	1.83e-59	8.38e-59	58.0768
YOL163W	386.519	3.67199	0.225935	16.2525	2.15e-59	9.81e-59	58.0083
BUD19	1775.41	-5.20084	0.320032	-16.251	2.2e-59	1e-58	58
YIR019C	7450.07	-3.21191	0.197858	-16.2334	2.93e-59	1.34e-58	57.8729
YPS6	1773.24	1.44749	0.0892542	16.2176	3.79e-59	1.73e-58	57.762
TIM8	702.234	-1.87263	0.11562	-16.1964	5.35e-59	2.44e-58	57.6126
YGR053C	463.083	3.10922	0.192056	16.1891	6.02e-59	2.74e-58	57.5622
YPL080C	244.618	-4.36373	0.269821	-16.1727	7.86e-59	3.58e-58	57.4461
YOL083C-A	542.589	2.326	0.143909	16.163	9.2e-59	4.18e-58	57.3788
YPR126C	365.996	-2.70014	0.167339	-16.1357	1.43e-58	6.51e-58	57.1864
ISM1	1988.86	-1.43715	0.0890789	-16.1334	1.49e-58	6.75e-58	57.1707
YJL211C	677.868	1.94742	0.120746	16.1283	1.61e-58	7.33e-58	57.1349
PBI1	676.529	2.24487	0.139255	16.1206	1.83e-58	8.29e-58	57.0814
RHO1	6582.82	-1.03731	0.064351	-16.1195	1.86e-58	8.43e-58	57.0742
FPK1	4257.49	1.23769	0.0768061	16.1144	2.02e-58	9.16e-58	57.0381
TGL3	2561.89	1.25911	0.0781659	16.1082	2.23e-58	1.01e-57	56.9957
GTT2	714.135	2.33011	0.144687	16.1044	2.37e-58	1.07e-57	56.9706
YLR336C	785.041	-1.88402	0.116999	-16.1028	2.44e-58	1.1e-57	56.9586
ASI3	2692.05	1.31758	0.0818345	16.1005	2.53e-58	1.14e-57	56.9431
ACO1	64280.6	-1.11076	0.0689992	-16.0981	2.63e-58	1.19e-57	56.9245
ATG4	930.195	2.05338	0.127605	16.0916	2.92e-58	1.32e-57	56.8794
MSS11	1709.78	1.52048	0.0944987	16.09	3e-58	1.35e-57	56.8697
FMP27	15886.2	1.12812	0.0701601	16.0792	3.57e-58	1.61e-57	56.7932
SNZ1	1131.89	1.69855	0.105645	16.0779	3.64e-58	1.64e-57	56.7852
APT2	746.327	-1.80262	0.112168	-16.0706	4.1e-58	1.85e-57	56.7328
YCR087W	272.559	-3.79188	0.236265	-16.0493	5.79e-58	2.6e-57	56.585
RNR2	8080.15	-0.997273	0.0622291	-16.0258	8.43e-58	3.79e-57	56.4214
YKL036C	1063.28	1.65867	0.103598	16.0106	1.08e-57	4.84e-57	56.3152
YAP1801	2182.57	1.44196	0.0900946	16.0049	1.18e-57	5.3e-57	56.2757
RAV2	1395.58	1.60834	0.100545	15.9963	1.36e-57	6.08e-57	56.2161
BMT5	290.542	-3.57691	0.223615	-15.9958	1.37e-57	6.12e-57	56.2132
APA2	1655.88	1.60518	0.100478	15.9755	1.89e-57	8.49e-57	56.0711
YJR124C	601.696	-2.20404	0.138016	-15.9694	2.09e-57	9.34e-57	56.0297
MLP2	2610.19	-1.30044	0.0815244	-15.9515	2.78e-57	1.24e-56	55.9066
CTR1	3352.61	-5.40181	0.338704	-15.9484	2.92e-57	1.31e-56	55.8827
ALG3	500.653	-2.13707	0.134127	-15.9332	3.73e-57	1.67e-56	55.7773
KCC4	1053.38	-1.612	0.101191	-15.9302	3.91e-57	1.74e-56	55.7595
MSD1	1721.91	-1.3989	0.087864	-15.9212	4.52e-57	2.02e-56	55.6946
HMG2	3969.06	1.31602	0.0826639	15.9201	4.59e-57	2.05e-56	55.6882
VTC1	1478.94	-1.43153	0.0899287	-15.9185	4.71e-57	2.1e-56	55.6778
MMF1	2205.66	-1.26345	0.0793829	-15.9159	4.91e-57	2.19e-56	55.6596
TRM112	822.614	-1.79907	0.113069	-15.9112	5.3e-57	2.36e-56	55.6271
PIC2	3732.36	1.21809	0.0765925	15.9035	5.99e-57	2.66e-56	55.5751
NAB3	1553.85	-1.43365	0.0901541	-15.9022	6.12e-57	2.72e-56	55.5654
SBP1	4361.59	-1.12505	0.0707502	-15.9018	6.16e-57	2.73e-56	55.5638
HSV2	1401.29	1.55841	0.0980156	15.8996	6.37e-57	2.83e-56	55.5482
SUA5	622.797	-2.01603	0.126818	-15.8971	6.64e-57	2.94e-56	55.5317
YIL108W	2841.47	1.40714	0.0885503	15.8909	7.33e-57	3.25e-56	55.4881
DNL4	1500.37	1.70908	0.107562	15.8892	7.52e-57	3.33e-56	55.4776
PDR16	1049.73	-1.56811	0.0987009	-15.8875	7.74e-57	3.42e-56	55.466
YNL011C	1016.3	1.7981	0.113234	15.8796	8.77e-57	3.88e-56	55.4112
YGL118C	308.803	3.52715	0.222898	15.8241	2.12e-56	9.38e-56	55.0278
IMA1	3460.22	-1.1923	0.0753551	-15.8225	2.18e-56	9.61e-56	55.0173
SAR1	3580.99	-1.14894	0.0726331	-15.8184	2.32e-56	1.03e-55	54.9872
VBA4	3672.47	-1.15467	0.0729961	-15.8182	2.33e-56	1.03e-55	54.9872
PRD1	6728.2	-1.00789	0.0637477	-15.8107	2.63e-56	1.16e-55	54.9355
GCR1	2161.98	1.2357	0.0781734	15.8072	2.78e-56	1.22e-55	54.9136
YCR087C-A	275.104	-3.68221	0.233144	-15.7937	3.44e-56	1.51e-55	54.821
YBR287W	3977.44	1.29327	0.0818983	15.7912	3.58e-56	1.57e-55	54.8041
GCY1	10934.6	2.82006	0.178625	15.7876	3.78e-56	1.66e-55	54.7799
VHC1	3420.97	1.15625	0.0732476	15.7855	3.91e-56	1.72e-55	54.7645
YDL062W	292.195	-5.66521	0.35891	-15.7845	3.98e-56	1.75e-55	54.757
MIG2	602.948	2.27244	0.143987	15.7823	4.12e-56	1.81e-55	54.7423
TMA10	17187.4	1.34702	0.0853597	15.7805	4.24e-56	1.86e-55	54.7305
DNF2	3720.25	-1.11135	0.0704574	-15.7733	4.75e-56	2.08e-55	54.6819
ATC1	293.891	-4.17279	0.264598	-15.7703	4.98e-56	2.18e-55	54.6615
TOM22	3783.96	-1.14017	0.0723504	-15.759	5.96e-56	2.61e-55	54.5834
RTK1	3086.34	1.34409	0.0853002	15.7572	6.13e-56	2.68e-55	54.5719
GPH1	11437.2	1.36619	0.0867821	15.7428	7.7e-56	3.36e-55	54.4737
IRC14	4496.64	-1.39786	0.088832	-15.736	8.57e-56	3.74e-55	54.4271
CKA2	1553.28	-1.38587	0.08809	-15.7324	9.06e-56	3.95e-55	54.4034
ACL4	537.281	-2.34204	0.148914	-15.7275	9.79e-56	4.27e-55	54.3696
CBF2	836.82	-1.68236	0.107167	-15.6985	1.55e-55	6.75e-55	54.1707
TOH1	2051.88	1.40318	0.0895135	15.6756	2.22e-55	9.66e-55	54.015
MRP13	734.159	-1.95664	0.124827	-15.6748	2.25e-55	9.78e-55	54.0097
NTH2	1580.29	1.44682	0.0923087	15.6738	2.29e-55	9.94e-55	54.0026
YNL103W-A	1880.97	1.32299	0.0845398	15.6493	3.36e-55	1.46e-54	53.8356
RIM21	1626.13	1.35638	0.0866853	15.6472	3.47e-55	1.51e-54	53.821
NAM9	2476.12	-1.21357	0.0775709	-15.6447	3.61e-55	1.57e-54	53.8041
UPS2	2582.22	-1.2614	0.0807069	-15.6294	4.59e-55	1.99e-54	53.7011
HIP1	2426.38	-1.19966	0.0767996	-15.6206	5.27e-55	2.28e-54	53.6421
YCL048W-A	719.17	4.91256	0.314685	15.6111	6.12e-55	2.65e-54	53.5768
YHK8	1175.96	1.61074	0.103223	15.6045	6.79e-55	2.94e-54	53.5317
FUR4	634.154	-1.95951	0.125601	-15.6011	7.16e-55	3.1e-54	53.5086
SFA1	5605.21	1.2966	0.0831147	15.6001	7.26e-55	3.14e-54	53.5031
THP3	1787.28	1.51868	0.0973511	15.6	7.28e-55	3.14e-54	53.5031
PRM4	1514.6	-1.56822	0.100736	-15.5676	1.21e-54	5.22e-54	53.2823
TOK1	2484.58	1.28774	0.082824	15.5479	1.64e-54	7.09e-54	53.1494
YPR123C	1327.84	-5.24345	0.337327	-15.5441	1.74e-54	7.52e-54	53.1238
DSK2	2659.29	-1.1898	0.0765474	-15.5433	1.77e-54	7.61e-54	53.1186
YPR160C-A	2689.03	1.3562	0.087257	15.5425	1.79e-54	7.7e-54	53.1135
TPM2	1402.21	-1.55117	0.0998171	-15.5401	1.86e-54	7.99e-54	53.0975
SSS1	1637.46	-1.45036	0.0933654	-15.5343	2.03e-54	8.74e-54	53.0585
SWI1	2315.91	-1.22569	0.0789022	-15.5343	2.03e-54	8.74e-54	53.0585
SFB3	3520.85	-1.07288	0.0691217	-15.5216	2.48e-54	1.06e-53	52.9747
YKL065W-A	415.426	3.55329	0.228978	15.518	2.62e-54	1.12e-53	52.9508
YIR014W	557.705	2.29194	0.147852	15.5016	3.39e-54	1.45e-53	52.8386
YIL028W	290.311	3.40883	0.220072	15.4896	4.08e-54	1.75e-53	52.757
ECL1	1391.45	1.7453	0.112874	15.4624	6.22e-54	2.67e-53	52.5735
RSM25	1040.51	-1.57072	0.101598	-15.4601	6.45e-54	2.76e-53	52.5591
NHP6A	1267.42	-1.53648	0.099465	-15.4474	7.85e-54	3.36e-53	52.4737
YPF1	4713.85	1.19914	0.0776351	15.4458	8.05e-54	3.44e-53	52.4634
SUR2	964.438	-1.55103	0.100432	-15.4435	8.35e-54	3.57e-53	52.4473
SPE4	484.471	-2.09643	0.13589	-15.4274	1.07e-53	4.57e-53	52.3401
RPC53	342.084	-2.59096	0.168325	-15.3926	1.84e-53	7.83e-53	52.1062
ALO1	3098.59	-1.13089	0.0734758	-15.3913	1.87e-53	7.98e-53	52.098
YJL009W	1045.91	-1.49104	0.0968937	-15.3885	1.96e-53	8.34e-53	52.0788
BRO1	3164.35	1.14298	0.0742839	15.3866	2.01e-53	8.57e-53	52.067
SLM6	223.968	-3.77945	0.245743	-15.3797	2.24e-53	9.53e-53	52.0209
AVT6	1294.79	1.54314	0.100349	15.3778	2.31e-53	9.81e-53	52.0083
SVS1	680.24	-1.80161	0.117194	-15.373	2.48e-53	1.06e-52	51.9747
YHR078W	1815.22	1.40845	0.0917003	15.3592	3.07e-53	1.3e-52	51.8861
MAL13	948.841	1.67768	0.109276	15.3526	3.4e-53	1.44e-52	51.8416
ASN1	8628.06	-1.22791	0.0800003	-15.3488	3.61e-53	1.53e-52	51.8153
MRP21	930.443	-1.60545	0.104757	-15.3254	5.17e-53	2.19e-52	51.6596
SPT5	2618.11	-1.15445	0.0753381	-15.3236	5.32e-53	2.25e-52	51.6478
RFC1	1277.88	-1.37772	0.089913	-15.3229	5.38e-53	2.28e-52	51.6421
HSP42	3436.79	3.41793	0.223071	15.3222	5.44e-53	2.3e-52	51.6383
OSH6	1504.82	1.33773	0.0873512	15.3144	6.13e-53	2.59e-52	51.5867
TIP1	3292.19	-1.4857	0.0970843	-15.3032	7.28e-53	3.08e-52	51.5114
YIR018C-A	416.62	2.66704	0.174312	15.3004	7.6e-53	3.21e-52	51.4935
RSA3	658.32	-2.17044	0.141935	-15.2919	8.66e-53	3.66e-52	51.4365
PHO81	3026.72	-1.11518	0.0729795	-15.2807	1.03e-52	4.33e-52	51.3635
YKL023W	697.573	1.87999	0.12311	15.2708	1.2e-52	5.05e-52	51.2967
SRP72	1883.64	-1.34465	0.0880903	-15.2645	1.32e-52	5.55e-52	51.2557
ISN1	1510.38	1.51078	0.0989762	15.2641	1.33e-52	5.58e-52	51.2534
RAD28	744.112	1.93404	0.12672	15.2623	1.36e-52	5.73e-52	51.2418
SAP185	1954.17	-1.44255	0.0945986	-15.2492	1.67e-52	7.01e-52	51.1543
ADE3	7302.69	1.04044	0.0682449	15.2457	1.76e-52	7.38e-52	51.1319
YGR111W	2643.55	1.18403	0.0777875	15.2213	2.55e-52	1.07e-51	50.9706
YGR228W	451.246	-2.2225	0.146128	-15.2093	3.07e-52	1.29e-51	50.8894
ATP12	848.475	-1.65369	0.108729	-15.2092	3.07e-52	1.29e-51	50.8894
AYR1	3105.57	1.3997	0.0920757	15.2016	3.45e-52	1.45e-51	50.8386
REV1	1283.24	-1.47735	0.0972717	-15.1879	4.26e-52	1.78e-51	50.7496
PBN1	2430.43	1.20909	0.0796646	15.1772	5.01e-52	2.09e-51	50.6799
HGH1	389.516	-2.47432	0.16314	-15.1668	5.86e-52	2.45e-51	50.6108
YNL303W	922.506	-5.91635	0.390711	-15.1425	8.49e-52	3.55e-51	50.4498
ZRT2	2366.78	1.2206	0.0806093	15.1421	8.54e-52	3.57e-51	50.4473
ENA1	4364.81	1.10594	0.0730486	15.1398	8.85e-52	3.69e-51	50.433
QCR10	5536.15	-1.10356	0.072934	-15.1309	1.01e-51	4.22e-51	50.3747
YIL166C	1341.04	1.7441	0.115272	15.1304	1.02e-51	4.26e-51	50.3706
TRL1	1041.3	-1.66369	0.109993	-15.1253	1.1e-51	4.59e-51	50.3382
PEP7	727.214	1.80355	0.119328	15.1143	1.3e-51	5.43e-51	50.2652
RRP14	313.516	-3.09679	0.204892	-15.1143	1.3e-51	5.43e-51	50.2652
YTA12	3804.94	-1.0781	0.0713749	-15.1047	1.51e-51	6.27e-51	50.2027
PHO13	1482.52	-1.36399	0.0903068	-15.1039	1.53e-51	6.34e-51	50.1979
ECM29	6472.43	-1.05889	0.0701543	-15.0938	1.78e-51	7.39e-51	50.1314
FMP49	469.564	2.16207	0.143303	15.0873	1.96e-51	8.14e-51	50.0894
ATG40	907.463	1.59294	0.105626	15.0809	2.16e-51	8.97e-51	50.0472
YKU70	920.442	1.61521	0.107136	15.0763	2.32e-51	9.61e-51	50.0173
TSR2	225.088	-3.98463	0.264303	-15.076	2.33e-51	9.64e-51	50.0159
BUD25	2226.22	1.20522	0.0799861	15.0678	2.64e-51	1.09e-50	49.9626
YIL055C	1551.02	1.47878	0.0981646	15.0643	2.78e-51	1.15e-50	49.9393
SEY1	3275.29	-1.09664	0.0728456	-15.0543	3.24e-51	1.34e-50	49.8729
RGS2	815.996	1.71306	0.113822	15.0504	3.43e-51	1.42e-50	49.8477
GLC3	14771.7	1.18595	0.0788525	15.0402	4.01e-51	1.65e-50	49.7825
PHO84	3456.42	-3.43026	0.228095	-15.0387	4.09e-51	1.69e-50	49.7721
THI6	1578.2	1.34741	0.089605	15.0373	4.19e-51	1.73e-50	49.762
YDR391C	1112.69	1.49979	0.0998145	15.0257	4.98e-51	2.05e-50	49.6882
QRI1	1590.04	-1.32811	0.0884866	-15.0092	6.39e-51	2.63e-50	49.58
DBP7	899.406	-1.60368	0.107014	-14.9858	9.1e-51	3.74e-50	49.4271
RRN11	281.654	-3.98333	0.26611	-14.9688	1.17e-50	4.83e-50	49.3161
STN1	1285.02	1.66601	0.111347	14.9623	1.29e-50	5.32e-50	49.2741
SHR3	1917.81	-1.1882	0.0794336	-14.9584	1.37e-50	5.64e-50	49.2487
FKS3	1810	1.4427	0.096455	14.9572	1.4e-50	5.74e-50	49.2411
MRPL6	1048.58	-1.45784	0.0975409	-14.9459	1.66e-50	6.8e-50	49.1675
PEX9	633.321	2.56638	0.171731	14.9442	1.7e-50	6.97e-50	49.1568
ALY2	1835.95	1.3902	0.0930854	14.9346	1.96e-50	8.04e-50	49.0947
OXR1	957.865	1.69091	0.113297	14.9245	2.28e-50	9.34e-50	49.0297
YGR153W	279.345	3.07116	0.205882	14.9171	2.55e-50	1.04e-49	48.983
HHT2	6349.83	-1.10677	0.0742313	-14.9097	2.85e-50	1.17e-49	48.9318
SSO2	2105.6	-1.31337	0.0880909	-14.9093	2.87e-50	1.17e-49	48.9318
EDS1	1194.01	-1.51224	0.101535	-14.8938	3.61e-50	1.48e-49	48.8297
UIP3	2194.08	1.1429	0.0767968	14.8821	4.3e-50	1.76e-49	48.7545
YOR121C	5082.16	2.85952	0.192172	14.88	4.44e-50	1.81e-49	48.7423
TDA4	362.468	2.80514	0.188552	14.8773	4.63e-50	1.89e-49	48.7235
BIT2	688.535	1.97067	0.1326	14.8617	5.84e-50	2.38e-49	48.6234
NOP10	849.299	-1.98634	0.133878	-14.8369	8.45e-50	3.44e-49	48.4634
ATG32	1709.27	1.29807	0.087498	14.8355	8.64e-50	3.52e-49	48.4535
HSP78	17325.3	2.50286	0.168746	14.8321	9.08e-50	3.69e-49	48.433
SUV3	1041	-1.53157	0.103303	-14.826	9.95e-50	4.04e-49	48.3936
TDH3	203629	-1.06596	0.0719915	-14.8068	1.32e-49	5.38e-49	48.2692
STE12	1193.35	-1.64208	0.11092	-14.8042	1.38e-49	5.59e-49	48.2526
TGL1	1547.67	1.38288	0.0934218	14.8026	1.41e-49	5.72e-49	48.2426
CTL1	817.933	1.74339	0.117891	14.7881	1.75e-49	7.09e-49	48.1494
RQC2	1998.79	-1.25182	0.0846994	-14.7795	1.99e-49	8.05e-49	48.0942
CIN10	1046.62	1.63724	0.11078	14.7793	1.99e-49	8.07e-49	48.0931
YLR297W	1008.79	1.59909	0.108204	14.7785	2.02e-49	8.16e-49	48.0883
YHR022C	420.719	2.75447	0.186494	14.7697	2.3e-49	9.29e-49	48.032
RPP1	571.668	-1.85302	0.125466	-14.7691	2.32e-49	9.37e-49	48.0283
YNR061C	1444.77	1.32365	0.0896641	14.7623	2.57e-49	1.04e-48	47.983
ELO1	2206.94	1.27787	0.0865664	14.7617	2.59e-49	1.04e-48	47.983
HTB1	4111.19	-1.32649	0.0898964	-14.7558	2.82e-49	1.14e-48	47.9431
ADH5	503.123	2.13497	0.144731	14.7513	3.02e-49	1.22e-48	47.9136
YBR262C	1040.88	-1.45683	0.0988326	-14.7403	3.55e-49	1.43e-48	47.8447
FMP46	1630.73	1.51285	0.102638	14.7396	3.59e-49	1.44e-48	47.8416
RMT2	731.319	-5.15522	0.350097	-14.7251	4.45e-49	1.79e-48	47.7471
DOA4	2874.93	1.16921	0.0794295	14.7201	4.79e-49	1.93e-48	47.7144
REX4	247.697	-4.06693	0.276388	-14.7146	5.2e-49	2.09e-48	47.6799
SEC7	9368.7	-0.894046	0.0607717	-14.7115	5.44e-49	2.18e-48	47.6615
UBX5	2071.07	1.31042	0.0890947	14.7081	5.72e-49	2.3e-48	47.6383
PFK2	14561.2	-1.03893	0.0706812	-14.6988	6.56e-49	2.63e-48	47.58
BIO5	456.881	2.42965	0.1653	14.6984	6.6e-49	2.65e-48	47.5768
URM1	438.877	-2.36399	0.160836	-14.6981	6.63e-49	2.66e-48	47.5751
YPR078C	200.054	4.06492	0.276579	14.6971	6.72e-49	2.69e-48	47.5702
REE1	2830.21	-2.76637	0.188416	-14.6822	8.38e-49	3.35e-48	47.475
MCD1	1090.24	-1.56837	0.106909	-14.6702	1e-48	4e-48	47.3979
DAP2	6524	1.00285	0.0683802	14.6658	1.07e-48	4.27e-48	47.3696
BUD22	353.259	-2.63754	0.179905	-14.6608	1.15e-48	4.59e-48	47.3382
IME4	1848.82	1.3547	0.0924298	14.6565	1.22e-48	4.89e-48	47.3107
SHO1	900.008	-1.51215	0.103208	-14.6515	1.32e-48	5.26e-48	47.279
MCH5	1688.91	-1.46489	0.0999873	-14.6507	1.33e-48	5.32e-48	47.2741
OGG1	348.237	-2.7886	0.190384	-14.6472	1.4e-48	5.59e-48	47.2526
YBL029W	639.615	1.94949	0.133148	14.6416	1.53e-48	6.07e-48	47.2168
VPS17	2444.93	1.16108	0.079306	14.6405	1.55e-48	6.17e-48	47.2097
HTA1	6430.82	-1.14888	0.0785798	-14.6206	2.08e-48	8.26e-48	47.083
PCI8	910.407	1.68506	0.115311	14.6131	2.32e-48	9.21e-48	47.0357
ASK10	1514.68	1.34045	0.0917858	14.6041	2.64e-48	1.05e-47	46.9788
FRT1	2943.45	1.17877	0.0807808	14.5922	3.15e-48	1.25e-47	46.9031
AST1	576.804	-1.78575	0.122383	-14.5914	3.18e-48	1.26e-47	46.8996
ROM2	3913.27	1.04148	0.0714182	14.5828	3.61e-48	1.43e-47	46.8447
ATG21	1618.39	1.28926	0.0884804	14.5712	4.29e-48	1.7e-47	46.7696
SEF1	4608.55	-1.11561	0.0766167	-14.561	4.97e-48	1.97e-47	46.7055
UIP4	2199.11	1.59452	0.109543	14.5561	5.34e-48	2.12e-47	46.6737
STI1	13454.7	0.998208	0.0685783	14.5557	5.37e-48	2.13e-47	46.6716
SNX4	1896.22	1.2458	0.085607	14.5525	5.63e-48	2.22e-47	46.6536
VTI1	1455.5	1.46765	0.101073	14.5207	8.96e-48	3.54e-47	46.451
CDC42	2210.4	-1.22928	0.0846639	-14.5195	9.12e-48	3.6e-47	46.4437
YIR020C-B	342.652	-2.37523	0.163639	-14.5151	9.72e-48	3.84e-47	46.4157
POP7	623.016	1.85167	0.12764	14.507	1.09e-47	4.32e-47	46.3645
PRM5	672.681	1.83679	0.126627	14.5055	1.12e-47	4.41e-47	46.3556
MNT4	1110.91	1.60653	0.110836	14.4946	1.31e-47	5.16e-47	46.2874
IRC7	905.333	-1.88199	0.129852	-14.4934	1.33e-47	5.25e-47	46.2798
TCM62	1579.12	-1.28279	0.0885854	-14.4809	1.6e-47	6.3e-47	46.2007
FRE8	1839.6	1.37381	0.0948896	14.478	1.67e-47	6.56e-47	46.1831
CTF19	871.738	1.92521	0.132998	14.4754	1.73e-47	6.81e-47	46.1669
MRPL24	916.854	-1.47891	0.10217	-14.4749	1.74e-47	6.85e-47	46.1643
YHR052C-B	2426.8	4.93189	0.340838	14.4699	1.88e-47	7.37e-47	46.1325
CDC45	690.888	-1.74562	0.120668	-14.4663	1.98e-47	7.76e-47	46.1101
HMO1	3052.31	-1.39448	0.0964415	-14.4593	2.19e-47	8.58e-47	46.0665
COX9	4120.92	-1.32952	0.0919968	-14.4518	2.44e-47	9.57e-47	46.0191
UBS1	1180.95	1.38067	0.0955384	14.4515	2.45e-47	9.61e-47	46.0173
COS7	2983.27	1.22316	0.084651	14.4495	2.53e-47	9.88e-47	46.0052
YAL004W	56414	1.07262	0.0742427	14.4474	2.6e-47	1.02e-46	45.9914
DIA2	1334.47	1.49773	0.103715	14.4408	2.86e-47	1.12e-46	45.9508
BUD4	1642.04	-1.28581	0.0891243	-14.4272	3.49e-47	1.36e-46	45.8665
RPB3	1069.27	-1.58002	0.109564	-14.4209	3.82e-47	1.49e-46	45.8268
MPO1	1296.08	1.54171	0.107146	14.3889	6.07e-47	2.37e-46	45.6253
TSR4	760.31	-1.6203	0.112706	-14.3763	7.29e-47	2.84e-46	45.5467
HEM12	2361.82	-1.20305	0.0837213	-14.3698	8.01e-47	3.12e-46	45.5058
MRPS18	1271.33	-1.39601	0.0971959	-14.3628	8.85e-47	3.45e-46	45.4622
BUD21	612.271	-2.04747	0.142586	-14.3595	9.29e-47	3.62e-46	45.4413
AIR1	477.914	-2.29292	0.159724	-14.3555	9.84e-47	3.83e-46	45.4168
CDC21	384.379	-2.02187	0.140953	-14.3442	1.16e-46	4.5e-46	45.3468
GEA2	2956.96	-1.04005	0.0725124	-14.343	1.18e-46	4.58e-46	45.3391
PPM1	1428.19	1.33952	0.093495	14.3272	1.48e-46	5.75e-46	45.2403
YBL086C	823.723	1.7239	0.120335	14.3259	1.51e-46	5.86e-46	45.2321
PPM2	916.09	-1.70162	0.118781	-14.3256	1.51e-46	5.87e-46	45.2314
DCD1	413.561	-2.3017	0.160684	-14.3244	1.54e-46	5.97e-46	45.224
YHR097C	1029.25	1.62624	0.113601	14.3154	1.75e-46	6.8e-46	45.1675
MNN2	3715.31	-0.977833	0.068309	-14.3148	1.77e-46	6.84e-46	45.1649
SFM1	1168.6	-1.68761	0.11807	-14.2934	2.41e-46	9.31e-46	45.0311
ETP1	991.357	1.73338	0.121414	14.2767	3.06e-46	1.18e-45	44.9281
YDL176W	935.936	1.58752	0.111205	14.2757	3.1e-46	1.2e-45	44.9208
MRPL11	893.861	-1.59942	0.112135	-14.2633	3.71e-46	1.43e-45	44.8447
YIL082W	576.18	2.14169	0.150161	14.2626	3.74e-46	1.44e-45	44.8416
YDR514C	346.453	-2.38502	0.167332	-14.2532	4.28e-46	1.65e-45	44.7825
PRO3	3013.48	-1.11255	0.0780941	-14.2463	4.73e-46	1.82e-45	44.7399
THR4	2857.42	-1.24707	0.0875522	-14.2438	4.9e-46	1.89e-45	44.7235
ROG3	652.78	1.94856	0.13681	14.2429	4.97e-46	1.91e-45	44.719
LOC1	527.6	-1.82969	0.12852	-14.2366	5.43e-46	2.09e-45	44.6799
CPR8	782.455	-1.49139	0.104763	-14.2359	5.49e-46	2.11e-45	44.6757
AFB1	481.988	-2.00576	0.140947	-14.2306	5.92e-46	2.28e-45	44.6421
ARO8	4961.35	-1.07332	0.0755231	-14.2118	7.74e-46	2.98e-45	44.5258
YPR010C-A	3432.37	-1.26937	0.0893658	-14.2042	8.62e-46	3.31e-45	44.4802
SRM1	1576.54	-1.39217	0.0981165	-14.1889	1.07e-45	4.12e-45	44.3851
RAT1	2705.91	-1.05732	0.0745435	-14.184	1.15e-45	4.42e-45	44.3546
YGL235W	373.219	-2.41051	0.170011	-14.1785	1.24e-45	4.77e-45	44.3215
IDP2	20871.3	-0.894881	0.0631248	-14.1764	1.28e-45	4.92e-45	44.308
GEX2	595.128	2.07888	0.146711	14.1699	1.41e-45	5.39e-45	44.2684
SOD2	6326.79	-1.01642	0.0717342	-14.1693	1.42e-45	5.43e-45	44.2652
MDV1	2707.88	-1.03397	0.072973	-14.1692	1.42e-45	5.43e-45	44.2652
YGR127W	1760.51	1.35338	0.0955589	14.1628	1.56e-45	5.95e-45	44.2255
TOM6	954.892	-1.66327	0.117472	-14.1588	1.65e-45	6.29e-45	44.2013
GVP36	4690.19	-0.983891	0.0696913	-14.1178	2.95e-45	1.13e-44	43.9469
CRD1	1134.84	1.46058	0.103469	14.1162	3.02e-45	1.15e-44	43.9393
SRP54	1850.85	-1.19691	0.0847925	-14.1157	3.04e-45	1.16e-44	43.9355
COS5	1547.88	1.2749	0.0904234	14.0992	3.84e-45	1.46e-44	43.8356
XYL2	703.25	1.75829	0.124767	14.0925	4.22e-45	1.61e-44	43.7932
YIL105W-A	829.61	1.70639	0.121108	14.0898	4.39e-45	1.67e-44	43.7773
FAR7	596.878	1.93442	0.137323	14.0867	4.59e-45	1.75e-44	43.757
SSA1	172118	1.06539	0.0756616	14.0809	4.97e-45	1.89e-44	43.7235
YDL185C-A	1725.72	-1.1955	0.085017	-14.0619	6.51e-45	2.47e-44	43.6073
YMR315W	4720.19	1.15444	0.0821027	14.061	6.6e-45	2.51e-44	43.6003
PGI1	14024.5	-0.965918	0.0687233	-14.0552	7.16e-45	2.72e-44	43.5654
DPH5	1108.19	-1.35835	0.0967373	-14.0416	8.67e-45	3.29e-44	43.4828
FRE3	1024.38	1.57067	0.1119	14.0363	9.34e-45	3.54e-44	43.451
RTT105	701.264	1.68941	0.12039	14.0328	9.82e-45	3.72e-44	43.4295
YOR114W	561.464	1.7862	0.127297	14.0318	9.96e-45	3.77e-44	43.4237
EMP24	2375.91	-1.16865	0.0833399	-14.0227	1.13e-44	4.29e-44	43.3675
RIM101	2531.93	1.16088	0.0827885	14.0223	1.14e-44	4.31e-44	43.3655
PFK1	18598.8	-0.836834	0.0596867	-14.0204	1.17e-44	4.42e-44	43.3546
ATP11	1212.84	-1.4272	0.101798	-14.02	1.18e-44	4.44e-44	43.3526
GIT1	1058.93	-1.9422	0.138661	-14.0068	1.42e-44	5.35e-44	43.2716
YLR230W	1495.26	-1.27037	0.0907067	-14.0052	1.45e-44	5.47e-44	43.262
REC114	531.378	1.91181	0.13651	14.005	1.45e-44	5.48e-44	43.2612
ATG14	401.863	2.18145	0.155923	13.9906	1.78e-44	6.71e-44	43.1733
PEX18	523.17	1.83766	0.13143	13.982	2.01e-44	7.56e-44	43.1215
HPM1	666.812	-1.6478	0.117932	-13.9724	2.3e-44	8.65e-44	43.063
PHO90	962.429	-1.43754	0.102942	-13.9646	2.56e-44	9.65e-44	43.0155
GUT2	20489.4	-0.943712	0.0676271	-13.9546	2.95e-44	1.11e-43	42.9547
COG4	4061.19	1.01162	0.0725644	13.9409	3.57e-44	1.34e-43	42.8729
ATG5	1634.49	1.24942	0.0896669	13.9341	3.93e-44	1.48e-43	42.8297
YKL111C	797.702	-1.5176	0.109046	-13.9171	4.99e-44	1.87e-43	42.7282
TAT2	4549.2	-1.0831	0.0779242	-13.8993	6.39e-44	2.4e-43	42.6198
RRP1	617.05	-1.84355	0.132691	-13.8936	6.92e-44	2.6e-43	42.585
MCR1	17216.7	-0.806956	0.0581047	-13.888	7.49e-44	2.81e-43	42.5513
YET2	426.199	2.18325	0.157209	13.8876	7.54e-44	2.82e-43	42.5498
YPR150W	1532.16	1.46049	0.10517	13.8869	7.61e-44	2.85e-43	42.5452
ISW1	1811.77	-1.10079	0.0792856	-13.8839	7.93e-44	2.97e-43	42.5272
AEP2	1439.83	-1.23837	0.0891966	-13.8836	7.97e-44	2.98e-43	42.5258
PEX30	2269.79	1.15947	0.08353	13.8809	8.27e-44	3.09e-43	42.51
GTT1	2563.1	1.19478	0.0861062	13.8756	8.9e-44	3.32e-43	42.4789
BPH1	5341.82	1.12681	0.0813109	13.858	1.14e-43	4.25e-43	42.3716
GAC1	4861.9	-1.07979	0.0779479	-13.8527	1.22e-43	4.57e-43	42.3401
MNN1	2021.13	-1.14997	0.0830433	-13.8479	1.31e-43	4.89e-43	42.3107
MAK16	427.111	-6.63482	0.479502	-13.8369	1.53e-43	5.69e-43	42.2449
MRH4	503.212	-1.86429	0.134793	-13.8307	1.66e-43	6.2e-43	42.2076
OXA1	793.49	-1.52132	0.110029	-13.8265	1.76e-43	6.56e-43	42.1831
AVO2	482.63	1.96335	0.142032	13.8233	1.84e-43	6.86e-43	42.1637
NDL1	632.016	1.93816	0.140213	13.823	1.85e-43	6.89e-43	42.1618
FUS1	692.539	1.93353	0.1399	13.8208	1.91e-43	7.1e-43	42.1487
GRS2	1485.68	1.29241	0.0935551	13.8144	2.09e-43	7.75e-43	42.1107
LSB5	2290.55	1.18959	0.0861536	13.8078	2.29e-43	8.49e-43	42.0711
RIM11	2052.71	1.18754	0.086016	13.806	2.35e-43	8.7e-43	42.0605
KTR3	1679.42	-1.40157	0.101551	-13.8016	2.49e-43	9.24e-43	42.0343
CEM1	1140.74	1.5206	0.110267	13.7901	2.92e-43	1.08e-42	41.9666
YKL066W	960.474	-1.47538	0.107012	-13.7871	3.05e-43	1.13e-42	41.9469
HIS1	2947.96	1.11799	0.0810949	13.7862	3.09e-43	1.14e-42	41.9431
YBR064W	722.008	1.67955	0.121909	13.7771	3.5e-43	1.3e-42	41.8861
VPS62	1429.42	1.25542	0.0911436	13.7741	3.65e-43	1.35e-42	41.8697
VMA2	7805.33	-0.932067	0.0676786	-13.7719	3.76e-43	1.39e-42	41.857
VPS38	1411.38	1.32087	0.0959615	13.7645	4.17e-43	1.54e-42	41.8125
GYP7	2666.53	1.18688	0.0862634	13.7588	4.51e-43	1.67e-42	41.7773
ERG3	8183.12	-1.07023	0.0777937	-13.7573	4.61e-43	1.7e-42	41.7696
PHO80	1047.39	1.41158	0.102627	13.7545	4.79e-43	1.77e-42	41.752
MIH1	1094.19	1.45024	0.105499	13.7464	5.35e-43	1.97e-42	41.7055
AMD2	1180.62	1.50782	0.109775	13.7356	6.21e-43	2.29e-42	41.6402
MME1	687.946	-1.49433	0.108818	-13.7323	6.5e-43	2.39e-42	41.6216
OSH2	5914.22	0.895392	0.0652242	13.7279	6.91e-43	2.54e-42	41.5952
CDC14	1714.63	-1.20519	0.0878023	-13.7261	7.08e-43	2.6e-42	41.585
YBL113C	2732.32	1.06042	0.0772791	13.7219	7.51e-43	2.76e-42	41.5591
IWR1	1084.17	1.47105	0.107261	13.7147	8.29e-43	3.05e-42	41.5157
YDR413C	205.733	-3.10373	0.226343	-13.7125	8.54e-43	3.14e-42	41.5031
TOP2	4345.57	-0.966606	0.0704968	-13.7114	8.68e-43	3.18e-42	41.4976
SSE1	25005.6	-1.02309	0.0746594	-13.7034	9.68e-43	3.55e-42	41.4498
FRE2	947.972	1.62708	0.118794	13.6966	1.06e-42	3.9e-42	41.4089
NUP2	2219.81	-1.19866	0.0875475	-13.6916	1.14e-42	4.17e-42	41.3799
RRP17	206.221	-3.05439	0.22315	-13.6876	1.2e-42	4.41e-42	41.3556
YER076C	669.291	1.69557	0.123903	13.6846	1.25e-42	4.59e-42	41.3382
KIN1	4662.38	1.14236	0.0834883	13.6828	1.29e-42	4.7e-42	41.3279
ASI1	2227.28	1.10606	0.0811246	13.6341	2.51e-42	9.17e-42	41.0376
RAD3	1206.05	-1.24967	0.0916708	-13.6322	2.58e-42	9.41e-42	41.0264
YLR031W	291.441	2.72999	0.200472	13.6178	3.14e-42	1.14e-41	40.9431
COS6	3673.96	1.02261	0.0752256	13.5939	4.35e-42	1.59e-41	40.7986
LCP5	293.654	-2.6554	0.19547	-13.5847	4.94e-42	1.8e-41	40.7447
SSK22	1084.4	1.49352	0.109976	13.5803	5.24e-42	1.91e-41	40.719
DSC2	1021.17	1.36878	0.100837	13.5741	5.7e-42	2.08e-41	40.6819
APE3	16649.5	0.972467	0.0716459	13.5732	5.77e-42	2.1e-41	40.6778
YFR035C	623.385	-1.75657	0.129452	-13.5693	6.09e-42	2.22e-41	40.6536
YKR051W	1226.75	1.36147	0.100364	13.5653	6.43e-42	2.34e-41	40.6308
YNL120C	357.612	-2.07049	0.152647	-13.5639	6.55e-42	2.38e-41	40.6234
EGT2	5407.51	-1.03878	0.0766094	-13.5594	6.97e-42	2.53e-41	40.5969
IMG1	467.477	-1.85103	0.136653	-13.5455	8.43e-42	3.06e-41	40.5143
RNT1	261.343	-2.60491	0.192441	-13.5361	9.57e-42	3.47e-41	40.4597
YNR029C	554.8	-1.86261	0.137687	-13.5278	1.07e-41	3.89e-41	40.4101
CCL1	1144.6	1.41933	0.105039	13.5125	1.32e-41	4.78e-41	40.3206
BGL2	11914.2	-0.81598	0.0603956	-13.5106	1.35e-41	4.9e-41	40.3098
SUE1	1605.69	1.40795	0.104223	13.509	1.38e-41	5.01e-41	40.3002
ALG12	1612.05	-1.17982	0.087379	-13.5023	1.52e-41	5.48e-41	40.2612
YPR172W	1907.94	1.2479	0.0924321	13.5007	1.55e-41	5.6e-41	40.2518
YFL041W-A	275.761	2.74591	0.203607	13.4864	1.88e-41	6.8e-41	40.1675
AKL1	4634.68	1.01127	0.0749909	13.4852	1.91e-41	6.9e-41	40.1612
SNX41	958.847	1.52198	0.112885	13.4826	1.98e-41	7.15e-41	40.1457
DSD1	3625	1.00928	0.0748977	13.4754	2.18e-41	7.87e-41	40.104
RIA1	1470.43	-1.1987	0.0890393	-13.4626	2.6e-41	9.36e-41	40.0287
YIL142C-A	1052.34	-1.37114	0.101993	-13.4434	3.37e-41	1.21e-40	39.9172
PDE1	1365.01	1.22078	0.0908204	13.4417	3.44e-41	1.24e-40	39.9066
YPR063C	1119.8	-1.26026	0.0937584	-13.4416	3.45e-41	1.24e-40	39.9066
UTP11	362.186	-2.59404	0.193046	-13.4374	3.65e-41	1.31e-40	39.8827
YAL034C-B	254.301	-2.41944	0.180062	-13.4367	3.68e-41	1.32e-40	39.8794
YML6	653.914	-1.67049	0.124524	-13.415	4.94e-41	1.78e-40	39.7496
TOM71	1314.77	-1.17986	0.0879865	-13.4095	5.32e-41	1.91e-40	39.719
YML096W	765.45	-1.53819	0.114747	-13.405	5.65e-41	2.03e-40	39.6925
KKQ8	1373.3	1.36278	0.101698	13.4002	6.03e-41	2.16e-40	39.6655
LAA1	4678.79	-0.988853	0.07382	-13.3955	6.43e-41	2.3e-40	39.6383
HSM3	1710.55	1.22131	0.0912074	13.3905	6.87e-41	2.46e-40	39.6091
RRP15	294.983	-2.41152	0.180352	-13.3712	8.91e-41	3.19e-40	39.4962
ERG25	4358.7	-1.16324	0.0870043	-13.3699	9.07e-41	3.25e-40	39.4881
ICY1	333.088	2.34842	0.175701	13.366	9.55e-41	3.42e-40	39.466
VTC2	4385.49	-0.876293	0.0656161	-13.3548	1.11e-40	3.97e-40	39.4012
CTH1	1218.55	1.46597	0.109888	13.3406	1.34e-40	4.8e-40	39.3188
TAR1	4270.87	-1.24058	0.092998	-13.3399	1.36e-40	4.84e-40	39.3152
APQ13	408.346	-1.8043	0.13527	-13.3385	1.38e-40	4.94e-40	39.3063
MET31	312.953	2.3583	0.176848	13.3352	1.45e-40	5.16e-40	39.2874
SKN7	1484.97	-1.19958	0.0900668	-13.3187	1.8e-40	6.42e-40	39.1925
BNA1	2154.45	1.30763	0.0981814	13.3185	1.81e-40	6.44e-40	39.1911
TMN3	1759.11	-1.14546	0.0860891	-13.3055	2.15e-40	7.66e-40	39.1158
YBR285W	243.532	3.11763	0.234393	13.3009	2.29e-40	8.14e-40	39.0894
REC107	500.443	2.03489	0.152999	13.3	2.31e-40	8.23e-40	39.0846
HAT2	2144.31	1.07703	0.0809937	13.2977	2.39e-40	8.49e-40	39.0711
MCH1	1852.13	1.16429	0.0875994	13.2911	2.61e-40	9.26e-40	39.0334
YJL218W	133.204	-3.53441	0.266336	-13.2705	3.43e-40	1.22e-39	38.9136
YHR138C	1388.99	1.51261	0.11405	13.2626	3.81e-40	1.35e-39	38.8697
SLF1	1207.88	-1.50728	0.113661	-13.2612	3.89e-40	1.38e-39	38.8601
YJL026C-A	3263.91	-1.05409	0.0795275	-13.2544	4.25e-40	1.51e-39	38.821
YCR016W	237.743	-2.74118	0.206836	-13.2529	4.34e-40	1.54e-39	38.8125
SGT2	9091.94	-0.882119	0.0665684	-13.2513	4.43e-40	1.57e-39	38.8041
HER1	6541.8	1.05562	0.0797102	13.2433	4.93e-40	1.75e-39	38.757
PYC2	7629.31	-0.854614	0.0645617	-13.2372	5.35e-40	1.89e-39	38.7235
NYV1	3070.03	0.993488	0.0750707	13.234	5.58e-40	1.97e-39	38.7055
YGR265W	811.579	-1.57753	0.119347	-13.218	6.91e-40	2.44e-39	38.6126
NUP100	2534.24	-1.03103	0.0780262	-13.2139	7.29e-40	2.58e-39	38.5884
FCP1	1145.68	-1.31813	0.0997542	-13.2138	7.3e-40	2.58e-39	38.5884
ADR1	21554.3	-0.778078	0.0588919	-13.212	7.48e-40	2.64e-39	38.5784
DBF2	1574.06	1.19437	0.0904236	13.2086	7.83e-40	2.76e-39	38.5591
CCW14	1440.67	-1.35925	0.102933	-13.2052	8.19e-40	2.89e-39	38.5391
YDR524W-C	7740.54	-2.40031	0.181786	-13.204	8.32e-40	2.93e-39	38.5331
YOR392W	181.243	4.96052	0.376118	13.1887	1.02e-39	3.59e-39	38.4449
FDH1	3340.23	1.67732	0.127276	13.1786	1.16e-39	4.1e-39	38.3872
MRPL50	654.535	-1.47646	0.112119	-13.1686	1.33e-39	4.68e-39	38.3298
YPT35	451.137	2.0253	0.153863	13.163	1.43e-39	5.04e-39	38.2976
BOI1	1993.92	-1.23287	0.0936739	-13.1613	1.47e-39	5.15e-39	38.2882
NTE1	2940.97	-1.11186	0.0846733	-13.1312	2.18e-39	7.67e-39	38.1152
TDA1	2469.79	1.48468	0.113076	13.1299	2.22e-39	7.79e-39	38.1085
MGL2	1707.06	1.13194	0.0862432	13.1249	2.37e-39	8.32e-39	38.0799
PIS1	813.44	-1.46172	0.111447	-13.1158	2.67e-39	9.37e-39	38.0283
SET5	911.401	1.57521	0.120121	13.1135	2.76e-39	9.66e-39	38.015
FCY1	532.964	-1.60658	0.122545	-13.1101	2.88e-39	1.01e-38	37.9957
TEN1	546.414	1.92783	0.147261	13.0913	3.69e-39	1.29e-38	37.8894
INP54	1055.49	1.38119	0.105516	13.0899	3.76e-39	1.32e-38	37.8794
SPT16	6999.82	-0.834437	0.063865	-13.0656	5.17e-39	1.81e-38	37.7423
EDC1	960.482	1.84698	0.141399	13.0622	5.41e-39	1.89e-38	37.7235
MRPL36	1984.44	-1.08312	0.0830378	-13.0437	6.9e-39	2.41e-38	37.618
LSP1	22805	0.824318	0.063304	13.0216	9.22e-39	3.22e-38	37.4921
COS111	2262.85	1.09272	0.0839309	13.0192	9.51e-39	3.32e-38	37.4789
YER023C-A	1964	-1.09038	0.0837684	-13.0165	9.85e-39	3.44e-38	37.4634
YLR311C	332.697	2.40476	0.184816	13.0116	1.05e-38	3.66e-38	37.4365
YGR079W	275.187	-2.84655	0.218774	-13.0114	1.05e-38	3.67e-38	37.4353
CYC8	2326.59	-1.09501	0.0841729	-13.009	1.09e-38	3.79e-38	37.4214
YOL162W	242.555	4.15484	0.319664	12.9975	1.26e-38	4.4e-38	37.3565
PPT2	773.377	1.55279	0.11962	12.981	1.57e-38	5.45e-38	37.2636
ERG11	10556.5	-1.01799	0.0784691	-12.9732	1.74e-38	6.04e-38	37.219
RVB2	1804.24	-1.17111	0.0903286	-12.965	1.93e-38	6.71e-38	37.1733
MLH3	1342.68	1.2442	0.095995	12.9611	2.03e-38	7.06e-38	37.1512
YMR158W-B	366.683	2.51813	0.194598	12.9401	2.67e-38	9.27e-38	37.0329
COX17	747.963	-1.53196	0.118399	-12.9389	2.71e-38	9.42e-38	37.0259
RIO2	804.034	-1.48426	0.114804	-12.9287	3.1e-38	1.08e-37	36.9666
ECM5	4230.28	0.879947	0.0680744	12.9263	3.2e-38	1.11e-37	36.9547
PHO8	3032	0.941025	0.0728052	12.9252	3.24e-38	1.12e-37	36.9508
YJL127C-B	1306.68	1.22309	0.0946783	12.9184	3.54e-38	1.23e-37	36.9101
IRC2	494.024	2.02539	0.156808	12.9163	3.64e-38	1.26e-37	36.8996
GPX2	481.675	2.11769	0.163978	12.9144	3.73e-38	1.29e-37	36.8894
YER175W-A	248.029	2.96659	0.229809	12.9089	4.01e-38	1.39e-37	36.857
YHL034W-A	2484.75	-1.12324	0.0870275	-12.9067	4.13e-38	1.43e-37	36.8447
TMS1	2083.08	1.09291	0.0846993	12.9034	4.31e-38	1.49e-37	36.8268
ENA5	2552.49	1.06604	0.0826278	12.9017	4.4e-38	1.52e-37	36.8182
MVP1	1795.63	1.09046	0.0845819	12.8923	4.97e-38	1.72e-37	36.7645
ATG16	366.049	2.51271	0.194908	12.8918	5.01e-38	1.73e-37	36.762
YFL042C	1130.82	1.29392	0.100398	12.8879	5.27e-38	1.81e-37	36.7423
RPC31	157.484	-3.51977	0.273164	-12.8852	5.46e-38	1.88e-37	36.7258
IZH1	943.018	-1.34366	0.104332	-12.8786	5.94e-38	2.04e-37	36.6904
MRX3	2043.52	1.2704	0.0986493	12.8779	5.99e-38	2.06e-37	36.6861
CMG1	475.324	2.12063	0.164701	12.8756	6.18e-38	2.12e-37	36.6737
RRP36	295.827	-3.71035	0.28821	-12.8738	6.32e-38	2.17e-37	36.6635
YHR054W-A	22504	4.6974	0.364917	12.8725	6.43e-38	2.21e-37	36.6556
JEM1	627.682	-1.54216	0.119924	-12.8595	7.61e-38	2.61e-37	36.5834
BPT1	6315.89	0.92991	0.0723578	12.8516	8.43e-38	2.89e-37	36.5391
LDH1	1312.93	1.48478	0.115561	12.8484	8.78e-38	3.01e-37	36.5214
LAM4	2965.32	1.05829	0.0823731	12.8476	8.87e-38	3.04e-37	36.5171
SKI6	744.439	-1.67681	0.130568	-12.8425	9.48e-38	3.25e-37	36.4881
YMR279C	758.839	1.49133	0.116173	12.8372	1.01e-37	3.47e-37	36.4597
PEX8	1994.18	1.15562	0.0900912	12.8272	1.15e-37	3.95e-37	36.4034
RAD4	872.602	1.53432	0.119623	12.8263	1.17e-37	4e-37	36.3979
MAC1	1193.5	1.34369	0.104833	12.8174	1.31e-37	4.48e-37	36.3487
YJL016W	2378.85	1.17023	0.0913097	12.816	1.33e-37	4.56e-37	36.341
MCA1	2317.29	-1.04307	0.0813907	-12.8156	1.34e-37	4.58e-37	36.3391
ARR2	552.779	2.19243	0.171093	12.8143	1.36e-37	4.66e-37	36.3316
REB1	2734.94	-0.955577	0.0746327	-12.8037	1.56e-37	5.33e-37	36.2733
IFA38	1976.95	-1.03903	0.0812531	-12.7876	1.92e-37	6.56e-37	36.1831
MET4	1741.36	1.11034	0.0869609	12.7683	2.46e-37	8.4e-37	36.0757
RNA1	2768.28	-0.976373	0.0764773	-12.7668	2.51e-37	8.56e-37	36.0675
FET4	1471.64	1.26493	0.099106	12.7634	2.62e-37	8.93e-37	36.0491
YHR139C-A	173.588	5.0612	0.396567	12.7625	2.65e-37	9.03e-37	36.0443
SLT2	2186.27	1.12297	0.0880099	12.7596	2.76e-37	9.37e-37	36.0283
BCK1	1787.39	-1.10085	0.0863192	-12.7532	2.99e-37	1.02e-36	35.9914
FES1	3684.68	1.02589	0.0804733	12.7482	3.19e-37	1.08e-36	35.9666
FCF2	344.398	-2.27203	0.178238	-12.7472	3.23e-37	1.1e-36	35.9586
ENA2	2506.73	1.11502	0.0875222	12.7398	3.55e-37	1.21e-36	35.9172
RPB9	685.684	-1.50548	0.118186	-12.7382	3.63e-37	1.23e-36	35.9101
TPI1	16649.3	-0.909639	0.0715358	-12.7159	4.83e-37	1.64e-36	35.7852
YOR146W	818.741	-1.51861	0.119443	-12.7141	4.94e-37	1.67e-36	35.7773
MKT1	5559.36	-0.984464	0.0774389	-12.7128	5.02e-37	1.7e-36	35.7696
PAM18	1238.79	-1.29662	0.10202	-12.7095	5.24e-37	1.77e-36	35.752
SPS100	445.117	2.26755	0.178556	12.6993	5.96e-37	2.02e-36	35.6946
YIL089W	327.533	2.25376	0.177546	12.694	6.39e-37	2.16e-36	35.6655
PET127	1237.28	-1.16441	0.0917537	-12.6906	6.67e-37	2.25e-36	35.6478
YPT31	998.446	-1.26602	0.0998042	-12.6851	7.16e-37	2.42e-36	35.6162
YOR292C	790.906	1.59475	0.125748	12.6821	7.43e-37	2.51e-36	35.6003
RAX2	2637.54	-0.979526	0.0772394	-12.6817	7.47e-37	2.52e-36	35.5986
RNR4	7796.34	-0.802121	0.063314	-12.6689	8.79e-37	2.96e-36	35.5287
FRK1	1749.98	1.3253	0.10479	12.6472	1.16e-36	3.91e-36	35.4078
IMA2	474.03	-1.69946	0.134431	-12.6418	1.24e-36	4.18e-36	35.3788
YJL120W	618.777	-1.52992	0.121027	-12.6411	1.25e-36	4.22e-36	35.3747
SCC4	1198.17	1.31532	0.104156	12.6283	1.47e-36	4.96e-36	35.3045
DBP8	654.601	-1.60396	0.12702	-12.6276	1.49e-36	5e-36	35.301
RCM1	633.78	-1.56296	0.123811	-12.6238	1.56e-36	5.25e-36	35.2798
YLR269C	1090.62	1.29462	0.102578	12.6208	1.62e-36	5.45e-36	35.2636
GAS2	158.939	-3.17199	0.251373	-12.6187	1.67e-36	5.6e-36	35.2518
UBX3	998.444	1.34855	0.106903	12.6147	1.75e-36	5.88e-36	35.2306
CDS1	2681.47	-0.98863	0.0784816	-12.597	2.19e-36	7.36e-36	35.1331
JID1	864.913	1.35016	0.107194	12.5955	2.23e-36	7.5e-36	35.1249
PIB1	2200.63	1.00285	0.0796976	12.5831	2.61e-36	8.76e-36	35.0575
YBR013C	335.811	2.32692	0.185013	12.5771	2.82e-36	9.46e-36	35.0241
XKS1	2095.57	0.997552	0.0793545	12.5708	3.05e-36	1.02e-35	34.9914
DUT1	542.366	-1.76863	0.140773	-12.5637	3.34e-36	1.12e-35	34.9508
ARP9	1350.98	-1.22975	0.098008	-12.5474	4.11e-36	1.37e-35	34.8633
GLT1	24329.3	0.77072	0.0614519	12.5418	4.41e-36	1.47e-35	34.8327
YDR338C	1529.27	1.25844	0.100343	12.5415	4.43e-36	1.48e-35	34.8297
UBP13	2494.68	-0.987919	0.0787835	-12.5397	4.53e-36	1.51e-35	34.821
AFG3	3877.89	-0.943949	0.0753185	-12.5328	4.94e-36	1.65e-35	34.7825
CYR1	7306.09	0.907426	0.0724514	12.5246	5.48e-36	1.83e-35	34.7375
CCW12	26331.2	-1.08837	0.0869089	-12.5232	5.58e-36	1.86e-35	34.7305
YCL007C	889.508	-1.28496	0.10261	-12.5228	5.6e-36	1.87e-35	34.7282
VMA9	896.274	-1.27615	0.102021	-12.5087	6.69e-36	2.23e-35	34.6517
YOL019W	969.117	-1.22321	0.0977967	-12.5077	6.77e-36	2.26e-35	34.6459
SAM4	1723.58	-1.11057	0.0888057	-12.5056	3.41e-301	6.87e-300	299.163
ARG82	486.773	1.78031	0.142374	12.5045	7.05e-36	2.35e-35	34.6289
MRP51	3281.63	-0.913998	0.0731046	-12.5026	7.22e-36	2.4e-35	34.6198
CLN1	1298.35	-1.23903	0.099104	-12.5024	7.25e-36	2.41e-35	34.618
VPS68	2310.82	0.991012	0.0793476	12.4895	8.52e-36	2.83e-35	34.5482
DMA2	1146.71	1.27008	0.10172	12.4861	8.89e-36	2.95e-35	34.5302
MIX23	465.304	-1.78843	0.1433	-12.4804	9.55e-36	3.17e-35	34.4989
BNA4	1100.5	-1.28518	0.102995	-12.478	9.84e-36	3.26e-35	34.4868
YDR248C	905.816	1.44571	0.115875	12.4764	1e-35	3.33e-35	34.4776
QRI5	729.402	-1.34363	0.107704	-12.4752	1.02e-35	3.38e-35	34.4711
ROY1	1898.48	1.11698	0.0895808	12.469	1.1e-35	3.65e-35	34.4377
SBA1	1664.42	-1.04755	0.0840401	-12.4649	1.16e-35	3.84e-35	34.4157
ATG11	2467.52	0.97831	0.0785507	12.4545	1.32e-35	4.37e-35	34.3595
MAM3	4117.03	1.06629	0.0856735	12.446	1.47e-35	4.86e-35	34.3134
CLN3	1521.98	-1.17045	0.0940542	-12.4444	1.5e-35	4.95e-35	34.3054
REG2	1438.74	1.12378	0.0903218	12.442	1.55e-35	5.11e-35	34.2916
VPS13	16873.5	0.828198	0.0665762	12.4399	1.59e-35	5.24e-35	34.2807
EGH1	949.871	1.30881	0.105316	12.4275	1.85e-35	6.12e-35	34.2132
TRP3	3366.96	1.05283	0.0847238	12.4267	1.87e-35	6.18e-35	34.209
CRC1	2984.22	0.959848	0.0772715	12.4218	1.99e-35	6.56e-35	34.1831
MPC54	456.1	2.27166	0.182919	12.419	2.06e-35	6.79e-35	34.1681
YGL188C	431.222	-2.11202	0.170117	-12.4151	2.16e-35	7.13e-35	34.1469
UFO1	1641.61	1.09625	0.0883393	12.4096	2.32e-35	7.63e-35	34.1175
SIR1	765.381	1.4113	0.113763	12.4056	2.44e-35	8.02e-35	34.0958
PPH3	887.336	-1.37146	0.110581	-12.4022	2.54e-35	8.36e-35	34.0778
STB5	975.222	1.26984	0.102456	12.3941	2.81e-35	9.25e-35	34.0339
PAH1	1709.41	1.1178	0.0902515	12.3854	3.14e-35	1.03e-34	33.9872
DSS1	1672.71	-1.07696	0.0870119	-12.3771	3.48e-35	1.14e-34	33.9431
HFM1	1481.6	1.24483	0.100615	12.3722	3.7e-35	1.21e-34	33.9172
VPS70	3718.58	0.999789	0.0808142	12.3715	3.73e-35	1.22e-34	33.9136
NSP1	1836.86	-1.04419	0.0844085	-12.3707	3.76e-35	1.23e-34	33.9101
TOS4	815.253	-1.435	0.11604	-12.3664	3.97e-35	1.3e-34	33.8861
HSP31	958.931	1.28812	0.104345	12.3448	5.19e-35	1.7e-34	33.7696
YGL082W	1702.35	1.04013	0.0843432	12.3321	6.09e-35	1.99e-34	33.7011
[truncated: 4,609 more rows]

## Sheet: KO.SL.YPL
xrn1∆ cells, SL 1 hr vs. YPL
Genes	baseMean	log2FoldChange	lfcSE	stat	pvalue	padj
SAM2	13168.9	3.36135	0.0789936	42.5522	7.94e-304	2.16e-301
YAT2	19320.9	2.76572	0.071333	38.772	7.94e-304	2.16e-301
MET6	102139	4.655	0.0716798	64.9416	7.94e-304	2.16e-301
MET10	42189.6	2.66323	0.0671462	39.6632	7.94e-304	2.16e-301
LEU1	21424.2	3.40795	0.0662346	51.4528	7.94e-304	2.16e-301
STR3	12095	5.54406	0.0772898	71.7309	7.94e-304	2.16e-301
NQM1	16394.8	2.76153	0.0610881	45.2057	7.94e-304	2.16e-301
CTT1	36411.1	5.6526	0.0777277	72.723	7.94e-304	2.16e-301
MUP3	9697.44	3.75707	0.077161	48.6913	7.94e-304	2.16e-301
MET28	2378.76	3.93004	0.10174	38.6281	7.94e-304	2.16e-301
MET3	15191.3	3.37328	0.0691905	48.7534	7.94e-304	2.16e-301
MET5	36675.7	2.81151	0.065017	43.2427	7.94e-304	2.16e-301
SUL2	7456.4	3.37472	0.081948	41.1812	7.94e-304	2.16e-301
YLR302C	3006.18	4.16564	0.109431	38.0666	7.94e-304	2.16e-301
MET17	41448.8	4.25381	0.0628364	67.6966	7.94e-304	2.16e-301
GLO1	20126.3	2.5704	0.0664716	38.6691	7.94e-304	2.16e-301
MSC1	37366.6	3.08212	0.0745229	41.3581	7.94e-304	2.16e-301
ALD3	28524.9	4.01552	0.08167	49.1676	7.94e-304	2.16e-301
YNL194C	4414.71	3.32686	0.0804132	41.372	7.94e-304	2.16e-301
YNL276C	3577.27	3.45886	0.0914721	37.8133	7.94e-304	2.16e-301
MET2	7934.46	3.10079	0.0742994	41.7337	7.94e-304	2.16e-301
PHM7	19855.3	3.87333	0.0871867	44.4257	7.94e-304	2.16e-301
GRE1	25301.3	5.9755	0.0967461	61.7648	7.94e-304	2.16e-301
YNL195C	4874.1	3.12075	0.083761	37.2577	7.94e-304	2.16e-301
BNA3	9449.44	3.13604	0.0846176	37.0613	1.18e-300	3.09e-298
CIT2	25458.6	2.28403	0.0629598	36.2776	3.65e-288	8.85e-286
YKL107W	1722.46	4.04787	0.11158	36.2777	3.64e-288	8.85e-286
YIR017W-A	1994.25	4.022	0.112561	35.7316	1.28e-279	2.99e-277
SPG4	6910.17	3.06736	0.0858574	35.7262	1.55e-279	3.49e-277
EGO4	3790.43	2.75045	0.0802912	34.2559	3.57e-257	7.78e-255
TKL2	18864	3.16893	0.093984	33.7177	3.18e-249	6.71e-247
MET16	2612.02	3.26598	0.0968742	33.7136	3.65e-249	7.46e-247
GRE2	14152.8	2.45032	0.0737267	33.2352	3.34e-242	6.63e-240
DLD3	10918.6	2.07206	0.062882	32.9515	4.03e-238	7.75e-236
MMP1	17958.6	2.10281	0.064052	32.8297	2.22e-236	4.14e-234
ICL1	16344.7	2.11741	0.0649764	32.5874	6.18e-233	1.12e-230
DAK1	12466.9	2.15064	0.0661015	32.5354	3.37e-232	5.95e-230
RAD59	2607.59	2.87772	0.0887667	32.4189	1.49e-230	2.56e-228
SIP18	4402.49	3.56834	0.110815	32.2009	1.71e-227	2.87e-225
RTC3	29181.4	3.05695	0.0954101	32.0401	3.02e-225	4.93e-223
TFS1	4922.08	2.37917	0.0748162	31.8002	6.44e-222	1.03e-219
FMP45	12618.4	3.03922	0.0957531	31.7402	4.34e-221	6.76e-219
PNS1	8797.5	2.80487	0.088407	31.7268	6.63e-221	1.01e-218
SOL4	4476.78	2.64115	0.0843838	31.2992	4.78e-215	7.11e-213
MET30	6038.64	2.0671	0.0661282	31.259	1.69e-214	2.45e-212
MET32	1340.57	3.26624	0.10546	30.9715	1.31e-210	1.86e-208
MXR1	3545.91	2.43106	0.0786869	30.8954	1.38e-209	1.92e-207
LEU2	3654.5	2.27093	0.0737308	30.8003	2.6e-208	3.54e-206
HXT5	42700.6	2.26263	0.0750156	30.1621	7.43e-200	9.92e-198
FMP16	2962.58	2.60334	0.0865053	30.0946	5.7e-199	7.46e-197
BDH2	9960.54	2.50515	0.0832998	30.0739	1.06e-198	1.37e-196
ARO10	12256.9	-2.14317	0.0721998	-29.6838	1.24e-193	1.56e-191
SAM3	5384.07	2.36637	0.0799719	29.59	2.01e-192	2.48e-190
MET14	5648.02	2.75254	0.0930494	29.5815	2.59e-192	3.14e-190
CAT2	10086.2	2.0041	0.0684805	29.2653	2.87e-188	3.41e-186
CYS3	17487.3	1.83468	0.0627811	29.2234	9.78e-188	1.14e-185
YOR161W-A	2152.32	2.79332	0.0964816	28.9519	2.66e-184	3.05e-182
NDE2	6767.58	2.11738	0.073346	28.8684	2.98e-183	3.36e-181
NNR2	2152.71	2.42188	0.084155	28.7788	3.95e-182	4.38e-180
YBR085C-A	8100.57	2.51361	0.0876446	28.6796	6.86e-181	7.48e-179
MET1	7381.32	2.04453	0.0718812	28.4432	5.92e-178	6.35e-176
GRE3	16361.2	2.33391	0.0821629	28.4059	1.71e-177	1.8e-175
STL1	51000.6	1.74322	0.0615693	28.3132	2.38e-176	2.47e-174
YOR161W-B	2082.59	2.69707	0.0961081	28.0629	2.78e-173	2.84e-171
YJL133C-A	2330.24	2.626	0.0936714	28.0342	6.23e-173	6.27e-171
ERR3	4625.26	2.06469	0.0738726	27.9493	6.72e-172	6.66e-170
POM33	3416.12	2.13703	0.0778085	27.4653	4.57e-166	4.46e-164
FMP40	6976.82	1.97236	0.0718843	27.438	9.66e-166	9.29e-164
ADY2	6457.92	2.27841	0.0840238	27.1163	6.33e-162	6e-160
HSP26	30521.1	1.88901	0.0704953	26.7963	3.57e-158	3.33e-156
AHP1	6788.58	2.39042	0.0902418	26.4891	1.3e-154	1.19e-152
YMR090W	4143.13	1.86274	0.0715778	26.024	2.65e-149	2.4e-147
YKL068W-A	2793.27	1.95056	0.0751693	25.9489	1.87e-148	1.67e-146
YOL150C	5194.72	2.46967	0.0953519	25.9006	6.55e-148	5.79e-146
SSA4	9761.64	2.0585	0.0801937	25.6691	2.59e-145	2.26e-143
PIG2	2989.59	1.94144	0.0763441	25.4301	1.17e-142	1.01e-140
PAI3	4267.08	2.59167	0.102067	25.3919	3.1e-142	2.63e-140
YML131W	13078.6	1.67398	0.0660263	25.3532	8.28e-142	6.94e-140
YLR053C	431.895	3.75752	0.148268	25.3428	1.08e-141	8.94e-140
TPS1	13444.7	1.9383	0.0767162	25.2659	7.58e-141	6.19e-139
IKS1	4525.74	1.82018	0.0723918	25.1435	1.66e-139	1.34e-137
TPS2	22362.1	2.20921	0.0880324	25.0954	5.58e-139	4.45e-137
CYB2	55737.8	1.61478	0.0643854	25.0798	8.25e-139	6.5e-137
GSH1	7423.78	1.77062	0.0706734	25.0536	1.6e-138	1.24e-136
YMR173W-A	2786.01	2.69303	0.108033	24.9279	3.71e-137	2.86e-135
YJL163C	2679.82	2.0068	0.0808547	24.8199	5.47e-136	4.16e-134
YGL117W	5961.97	2.05281	0.0829719	24.7411	3.87e-135	2.91e-133
BDS1	4736.04	2.00518	0.0812449	24.6807	1.72e-134	1.28e-132
CPA2	22175.7	2.10445	0.0859778	24.4767	2.62e-132	1.92e-130
GPD1	28963.9	1.80248	0.0737404	24.4436	5.89e-132	4.28e-130
DDR2	7113.47	2.41427	0.098826	24.4295	8.31e-132	5.98e-130
ALD2	3169	2.2209	0.092018	24.1355	1.06e-128	7.53e-127
YAT1	4000.95	2.17761	0.090471	24.0696	5.2e-128	3.66e-126
CRF1	3384.6	1.82887	0.077177	23.6971	3.87e-124	2.69e-122
ARO9	13031.4	-1.52445	0.0648844	-23.4949	4.6e-122	3.17e-120
YJL144W	1602.23	2.29466	0.0987774	23.2306	2.23e-119	1.52e-117
CIT3	9230.32	1.88526	0.0812708	23.1973	4.85e-119	3.27e-117
CIN5	1358.43	2.34868	0.101466	23.1475	1.54e-118	1.03e-116
UGP1	10212.8	1.50681	0.0651307	23.1351	2.05e-118	1.36e-116
MET13	8172.59	1.71661	0.0744421	23.0596	1.18e-117	7.71e-116
RRP5	8571.67	-1.81427	0.0789326	-22.9851	6.58e-117	4.26e-115
PSA1	10683.6	-1.47075	0.0642485	-22.8915	5.65e-116	3.62e-114
GAD1	8839.62	1.66987	0.072982	22.8806	7.25e-116	4.61e-114
GAP1	2720.35	2.00536	0.0877222	22.8604	1.15e-115	7.25e-114
YDL023C	9926.85	1.86161	0.081983	22.7073	3.79e-114	2.36e-112
YPL222C-A	1778.03	2.01569	0.0892657	22.5808	6.7e-113	4.13e-111
TAT1	8450.34	-1.49505	0.0663823	-22.5218	2.54e-112	1.55e-110
MEP2	1273.69	2.29024	0.101895	22.4764	7.06e-112	4.28e-110
SSB2	23560.8	-1.51932	0.0687858	-22.0877	4.15e-108	2.49e-106
RPS16B	9265.95	-1.6433	0.0745858	-22.0323	1.41e-107	8.39e-106
RPL23B	7613.83	-1.63652	0.0743008	-22.0256	1.64e-107	9.66e-106
HSP12	50857	2.03846	0.0927237	21.9842	4.08e-107	2.38e-105
SPI1	1260.12	2.16402	0.0988239	21.8978	2.73e-106	1.58e-104
SER33	8110.58	1.47982	0.0679007	21.7938	2.66e-105	1.52e-103
RPP2A	6655.17	-1.69232	0.0776726	-21.7879	3.03e-105	1.72e-103
YER067C-A	1840.28	1.98608	0.0919221	21.6061	1.57e-103	8.88e-102
HOM3	9646.75	1.55328	0.0719141	21.5991	1.83e-103	1.02e-101
SAF1	4166.51	1.77886	0.0825653	21.5449	5.91e-103	3.28e-101
YPL247C	2095.74	1.81362	0.0842208	21.5341	7.47e-103	4.1e-101
RPS9B	15246	-1.65271	0.0767719	-21.5276	8.6e-103	4.68e-101
PNC1	11779.2	1.79356	0.0835619	21.4639	3.39e-102	1.83e-100
RPL8A	8480.62	-1.69939	0.0792599	-21.4407	5.58e-102	2.99e-100
HBT1	12570.7	2.00271	0.093859	21.3375	5.1e-101	2.71e-99
RPS6B	16508.8	-1.60157	0.0752741	-21.2765	1.87e-100	9.88e-99
DCS2	6881.1	2.10336	0.0994999	21.1393	3.46e-99	1.81e-97
YJR096W	3324.9	1.69098	0.0803196	21.0531	2.14e-98	1.11e-96
DDR48	946.326	2.7667	0.131632	21.0184	4.45e-98	2.29e-96
MUP1	9903.33	1.33703	0.0637945	20.9584	1.57e-97	8.03e-96
PGM2	12559.1	2.04069	0.0974048	20.9506	1.85e-97	9.4e-96
RPS8A	14496.3	-1.6549	0.0795298	-20.8086	3.62e-96	1.81e-94
YMR196W	11722	1.43193	0.0688144	20.8086	3.62e-96	1.81e-94
RPL18B	1456.43	-2.09413	0.100682	-20.7994	4.38e-96	2.17e-94
RGI1	3119.41	1.88951	0.0909818	20.768	8.43e-96	4.15e-94
ERR2	1958.2	1.8132	0.0886699	20.4489	6.15e-93	3e-91
RPS8B	11234.6	-1.70844	0.0838307	-20.3797	2.53e-92	1.23e-90
RNR1	6356.06	-1.63972	0.0805191	-20.3644	3.46e-92	1.67e-90
HXK2	9366.22	-1.68615	0.082855	-20.3507	4.58e-92	2.19e-90
RPS13	13318.4	-1.43379	0.0708276	-20.2433	4.07e-91	1.93e-89
VHR2	3529.52	-1.45864	0.0722301	-20.1944	1.1e-90	5.16e-89
RPL13A	5245.99	-1.82242	0.0903113	-20.1793	1.49e-90	6.95e-89
RPL2B	21277.3	-1.48233	0.0734756	-20.1745	1.64e-90	7.61e-89
YHR137C-A	7141.26	-1.44214	0.0715141	-20.1658	1.95e-90	9e-89
SPO24	19784	1.29528	0.0643125	20.1404	3.26e-90	1.49e-88
RPL21B	7620.42	-1.61508	0.0805376	-20.0537	1.87e-89	8.5e-88
STF2	3373.1	1.67354	0.0835767	20.024	3.41e-89	1.54e-87
YML002W	2929.6	1.44833	0.0724169	19.9998	5.53e-89	2.48e-87
RPG1	5911.08	-1.47445	0.0737416	-19.9948	6.12e-89	2.72e-87
RPS9A	3467.19	-1.65759	0.083	-19.971	9.85e-89	4.35e-87
LEU4	19058.8	1.36818	0.0685355	19.9631	1.15e-88	5.06e-87
OPI10	2607.3	1.72502	0.0864134	19.9624	1.17e-88	5.1e-87
RPA190	12295.4	-1.47094	0.0737664	-19.9405	1.81e-88	7.85e-87
SSB1	29141.4	-1.48729	0.0748093	-19.8811	5.93e-88	2.55e-86
YBR056W	4934.94	1.48908	0.0752055	19.8001	2.97e-87	1.27e-85
GDH3	1956.22	1.70593	0.0863286	19.7609	6.46e-87	2.74e-85
RPP0	26175.5	-1.3663	0.0692492	-19.7302	1.19e-86	5.01e-85
DIC1	1473.08	1.71651	0.0870821	19.7114	1.72e-86	7.22e-85
TMT1	2864.7	1.68753	0.0856646	19.6993	2.19e-86	9.1e-85
YNL193W	1681.79	1.68796	0.0858132	19.6702	3.89e-86	1.61e-84
RPL1A	10497.2	-1.47544	0.075013	-19.6691	3.97e-86	1.63e-84
RPS0A	9016.04	-1.58435	0.0805636	-19.6659	4.23e-86	1.73e-84
UTP21	1759.64	-1.7752	0.0905081	-19.6138	1.18e-85	4.79e-84
RPS15	13729.5	-1.44848	0.0740184	-19.5692	2.83e-85	1.14e-83
YJL107C	2389.44	1.47795	0.0756705	19.5313	5.95e-85	2.39e-83
YDL228C	14392.7	-1.44818	0.0747368	-19.3771	1.21e-83	4.81e-82
HO	1564.16	-1.84194	0.0951807	-19.3521	1.96e-83	7.76e-82
YNL103W-A	1880.97	1.6191	0.083845	19.3106	4.38e-83	1.72e-81
RPS1B	16726.2	-1.52793	0.0791298	-19.3092	4.49e-83	1.76e-81
RPL26B	6806.32	-1.73806	0.0901763	-19.274	8.88e-83	3.46e-81
PIL1	25962	1.15245	0.0598411	19.2585	1.2e-82	4.64e-81
YEF3	74228.7	-1.44618	0.0752527	-19.2176	2.64e-82	1.01e-80
SOL1	2162.42	1.79095	0.0935074	19.1531	9.13e-82	3.49e-80
DUG3	1871.18	1.68107	0.0878665	19.1321	1.36e-81	5.19e-80
RTT10	1864.56	-1.60102	0.0839024	-19.082	3.56e-81	1.35e-79
RPS22A	7510.71	-1.45683	0.0763866	-19.0718	4.33e-81	1.63e-79
RPS21A	4796.68	-1.56158	0.0819734	-19.0498	6.6e-81	2.47e-79
INO1	2806.26	2.20572	0.115918	19.0282	9.95e-81	3.7e-79
GAS1	18048.2	-1.36751	0.0719993	-18.9933	1.94e-80	7.16e-79
RPS4B	15261.6	-1.49839	0.0790945	-18.9443	4.92e-80	1.81e-78
YPR1	5240.7	1.52484	0.0805374	18.9333	6.07e-80	2.22e-78
HXT7	9127.15	-1.21681	0.0643505	-18.9092	9.59e-80	3.48e-78
RPS23A	8335.09	-1.41867	0.075054	-18.902	1.1e-79	3.97e-78
SPG1	1900.21	3.72858	0.19734	18.8942	1.27e-79	4.57e-78
YHR052W-A	21627.2	4.90641	0.259869	18.8803	1.66e-79	5.92e-78
RPL12A	11213.4	-1.45631	0.0771738	-18.8705	1.99e-79	7.08e-78
SYM1	2623.29	1.87711	0.0994774	18.8697	2.02e-79	7.15e-78
MHT1	1544.98	1.64298	0.0872209	18.837	3.75e-79	1.32e-77
YMR307C-A	5051.12	-1.36861	0.0727636	-18.809	6.37e-79	2.23e-77
RPL43B	4906.92	-1.62635	0.086598	-18.7805	1.09e-78	3.79e-77
RPL7A	14796.1	-1.49649	0.0797601	-18.7623	1.53e-78	5.31e-77
YLR339C	15944.3	-1.34881	0.0723107	-18.653	1.19e-77	4.11e-76
ATG9	3753.79	1.41601	0.0760754	18.6132	2.51e-77	8.59e-76
OM45	4204.66	1.41697	0.0762778	18.5765	4.98e-77	1.7e-75
YEL053W-A	8822.91	-1.44976	0.0780537	-18.5739	5.23e-77	1.77e-75
YLR252W	1108.91	1.89832	0.102364	18.5448	8.98e-77	3.03e-75
RPL8B	10136	-1.41028	0.0761044	-18.5308	1.16e-76	3.91e-75
SCW10	2168.33	-1.62971	0.0881728	-18.4832	2.82e-76	9.41e-75
AGP3	1693.35	1.67861	0.0908658	18.4736	3.37e-76	1.12e-74
RPS0B	11685	-1.23313	0.0668293	-18.4519	5.04e-76	1.66e-74
KRE33	2026.43	-1.62462	0.0884096	-18.376	2.05e-75	6.72e-74
RPS5	20433.7	-1.454	0.0791952	-18.3597	2.76e-75	9.03e-74
YDL124W	11101.9	1.15882	0.0631627	18.3466	3.52e-75	1.14e-73
SSE2	9951.19	1.77503	0.09689	18.32	5.73e-75	1.85e-73
NOP58	2246.62	-1.56268	0.0857072	-18.2327	2.84e-74	9.14e-73
TPS3	6680.23	1.34549	0.0738122	18.2285	3.07e-74	9.83e-73
SYO1	1178.92	-1.80319	0.0991593	-18.1847	6.82e-74	2.18e-72
RPL42A	6034.74	-1.55134	0.0853508	-18.1761	7.98e-74	2.53e-72
LSP1	22805	1.14737	0.0631342	18.1735	8.37e-74	2.65e-72
YPL197C	2362.4	-1.60537	0.0886741	-18.1042	2.95e-73	9.24e-72
GDB1	16860.7	1.56553	0.0864727	18.1043	2.95e-73	9.24e-72
RTC2	1661.24	1.73166	0.0956759	18.0992	3.23e-73	1.01e-71
RPL37A	4814.72	-1.6069	0.088887	-18.078	4.75e-73	1.47e-71
TPK1	3874.54	1.32559	0.0733882	18.0627	6.27e-73	1.93e-71
MET22	5308.37	1.60818	0.0890708	18.0551	7.2e-73	2.21e-71
RNY1	2039.89	1.72776	0.0961716	17.9654	3.64e-72	1.11e-70
UTP22	3246.13	-1.26692	0.0705687	-17.953	4.54e-72	1.38e-70
TPK2	3523.45	1.52324	0.0848869	17.9443	5.32e-72	1.61e-70
RPL7B	3013.48	-1.61912	0.0903244	-17.9256	7.45e-72	2.25e-70
HXT6	6844.22	-1.24239	0.0694329	-17.8934	1.33e-71	3.98e-70
UTP8	1285.84	-1.64315	0.0918926	-17.8813	1.65e-71	4.93e-70
YLR372W	2499.53	-1.5558	0.0872222	-17.8372	3.63e-71	1.08e-69
RPL16B	17940	-1.31132	0.073517	-17.837	3.65e-71	1.08e-69
RPS28A	4085.03	-1.52606	0.085591	-17.8297	4.15e-71	1.22e-69
RPS10A	8228.98	-1.62159	0.0909798	-17.8237	4.63e-71	1.36e-69
YLL044W	6928.39	-1.38734	0.0780021	-17.7859	9.09e-71	2.65e-69
NAN1	2138.8	-1.41992	0.0799745	-17.7547	1.59e-70	4.61e-69
SCM4	1502.6	1.70814	0.0963232	17.7334	2.32e-70	6.7e-69
TMA17	1604.85	1.51104	0.0853058	17.7132	3.32e-70	9.51e-69
YGR160W	2149.9	-1.78108	0.10055	-17.7133	3.31e-70	9.51e-69
RPS11A	8797.52	-1.48888	0.0840691	-17.7102	3.5e-70	9.99e-69
HEF3	3837.8	1.47284	0.0832073	17.7009	4.13e-70	1.17e-68
RPL28	19328.5	-1.38841	0.0785646	-17.6722	6.87e-70	1.94e-68
RPL5	23846	-1.46102	0.0828082	-17.6434	1.14e-69	3.22e-68
YHB1	20069.6	-1.23602	0.0700735	-17.639	1.24e-69	3.47e-68
NSR1	3111.55	-1.83392	0.10402	-17.6304	1.44e-69	4.03e-68
RPL12B	12145.1	-1.3943	0.0791088	-17.625	1.58e-69	4.4e-68
FUN19	2980.78	1.50006	0.0851312	17.6206	1.71e-69	4.75e-68
GRX2	4696.74	1.21731	0.0691461	17.6048	2.26e-69	6.24e-68
RPA135	7711.32	-1.37975	0.078451	-17.5874	3.07e-69	8.45e-68
PDC1	62490.7	-1.39671	0.0796368	-17.5385	7.28e-69	1.99e-67
RPL27B	6997.32	-1.47038	0.0839423	-17.5166	1.07e-68	2.92e-67
RIB4	5723.69	1.29101	0.0739262	17.4635	2.72e-68	7.38e-67
YBR053C	3735.27	1.2638	0.0725447	17.4209	5.72e-68	1.55e-66
SOD1	15297.6	1.32944	0.0763913	17.4031	7.82e-68	2.1e-66
DUR1,2	5859.88	1.431	0.0823748	17.3718	1.35e-67	3.62e-66
YGL102C	17922.3	-1.39027	0.0802313	-17.3282	2.88e-67	7.69e-66
RPS3	20688	-1.44219	0.0833176	-17.3095	3.99e-67	1.06e-65
PIC2	3732.36	1.30581	0.0758337	17.2194	1.9e-66	5.03e-65
YAK1	4515.4	1.29515	0.0752514	17.2109	2.2e-66	5.8e-65
GPX1	3466.26	1.22743	0.0715664	17.151	6.18e-66	1.62e-64
NEW1	5146.4	-1.15727	0.0676362	-17.1102	1.25e-65	3.26e-64
CYC1	19720.9	-1.17808	0.0689189	-17.0937	1.65e-65	4.31e-64
RPS4A	17986.6	-1.47684	0.0864119	-17.0907	1.74e-65	4.52e-64
RPL37B	3499.36	-1.73801	0.101782	-17.0758	2.25e-65	5.81e-64
RPL1B	15982.8	-1.26724	0.0743141	-17.0525	3.35e-65	8.62e-64
PCL1	1487.14	-1.56181	0.0917492	-17.0225	5.59e-65	1.43e-63
GSP2	3628.23	1.25242	0.0735891	17.0191	5.93e-65	1.51e-63
YDR417C	11113.1	-1.37002	0.0805493	-17.0085	7.1e-65	1.81e-63
NOP13	945.311	-2.04497	0.120266	-17.0037	7.71e-65	1.95e-63
IPI3	970.188	-1.78421	0.105056	-16.9834	1.09e-64	2.75e-63
DCS1	6448.23	1.40645	0.0829119	16.9632	1.54e-64	3.87e-63
URB2	1614	-1.64189	0.0968579	-16.9515	1.87e-64	4.7e-63
MHO1	4511.69	1.29607	0.0765	16.942	2.2e-64	5.5e-63
SFA1	5605.21	1.37229	0.081159	16.9087	3.88e-64	9.66e-63
ARG1	4502.87	1.58165	0.0938285	16.8568	9.35e-64	2.32e-62
RLI1	4464.74	-1.19854	0.0711231	-16.8516	1.02e-63	2.52e-62
UTP13	1793.13	-1.44261	0.0856106	-16.8508	1.03e-63	2.54e-62
ARG7	3795.88	1.52799	0.0906936	16.8478	1.09e-63	2.67e-62
ASC1	27783.9	-1.26759	0.0752713	-16.8403	1.24e-63	3.02e-62
GPC1	3087.8	1.56681	0.0930894	16.8313	1.44e-63	3.49e-62
RPS19A	3760.17	-1.91606	0.11384	-16.8311	1.44e-63	3.49e-62
RPS26A	13741.3	-1.15239	0.0684728	-16.8299	1.47e-63	3.56e-62
NDE1	24116.2	-1.16025	0.0689775	-16.8206	1.72e-63	4.14e-62
YBR241C	2276.63	1.40907	0.0839196	16.7907	2.85e-63	6.84e-62
GLK1	28396.5	1.22954	0.0732595	16.7833	3.23e-63	7.72e-62
TEF4	12274.3	-1.24862	0.0746025	-16.7369	7.06e-63	1.68e-61
RPS17B	5953.56	-1.51896	0.0907566	-16.7366	7.1e-63	1.68e-61
PRT1	5949.84	-1.25036	0.0748032	-16.7154	1.01e-62	2.39e-61
PRM10	2016.64	1.41328	0.0849504	16.6365	3.79e-62	8.92e-61
ERR1	1950.12	1.87577	0.112808	16.6281	4.37e-62	1.02e-60
HXT2	2947.35	-1.41324	0.085024	-16.6217	4.86e-62	1.13e-60
RPS14A	9927.35	-1.22811	0.074049	-16.5851	8.93e-62	2.08e-60
GDH1	7442.23	1.38291	0.0835571	16.5505	1.59e-61	3.68e-60
YGR067C	15888.3	1.20616	0.0728862	16.5486	1.64e-61	3.79e-60
GRS1	7006.21	-1.10796	0.0669838	-16.5407	1.87e-61	4.3e-60
RPL22B	2570.36	-1.37298	0.0830514	-16.5317	2.17e-61	4.98e-60
YLR149C	7061.86	1.49411	0.0905425	16.5018	3.56e-61	8.15e-60
PRP43	1541.02	-1.54369	0.093565	-16.4986	3.75e-61	8.55e-60
NTH1	7470.71	1.21816	0.0738501	16.4951	3.98e-61	9.04e-60
PRX1	10891.1	1.13685	0.0690074	16.4743	5.61e-61	1.27e-59
NOP56	4404.54	-1.30832	0.079713	-16.4129	1.55e-60	3.49e-59
PUF6	1812.71	-1.48638	0.0906113	-16.4039	1.79e-60	4.03e-59
ERG3	8183.12	-1.27915	0.0780384	-16.3913	2.21e-60	4.94e-59
DBP9	1053.78	-1.64968	0.100672	-16.3867	2.38e-60	5.31e-59
RPL4B	9989.88	-1.06676	0.0651814	-16.366	3.34e-60	7.44e-59
RPL31B	3275.94	-1.48168	0.0905385	-16.3652	3.39e-60	7.52e-59
ARG4	4770.49	1.47344	0.0900846	16.3562	3.93e-60	8.68e-59
TRM732	1541.22	-1.42616	0.087356	-16.3259	6.46e-60	1.42e-58
NNR1	2029.66	1.36207	0.083456	16.3208	7.02e-60	1.54e-58
YBR139W	4565.76	1.47119	0.0903061	16.2912	1.14e-59	2.49e-58
RPL30	7001.76	-1.23176	0.0756778	-16.2763	1.45e-59	3.17e-58
POL1	3477.01	-1.23359	0.0758785	-16.2574	1.98e-59	4.3e-58
RCR2	2302.09	1.20456	0.0742256	16.2284	3.18e-59	6.88e-58
PKP2	2341.77	1.40979	0.086958	16.2123	4.12e-59	8.9e-58
EFB1	22556	-1.18014	0.0728969	-16.1892	6.01e-59	1.29e-57
RPA49	1617.04	-1.82261	0.112789	-16.1594	9.76e-59	2.09e-57
CHA1	960.24	-1.61891	0.100247	-16.1492	1.15e-58	2.46e-57
PRC1	17192	1.17544	0.0728616	16.1326	1.51e-58	3.21e-57
GRX8	815.638	1.93576	0.120048	16.1249	1.71e-58	3.62e-57
RPS10B	4998.9	-1.36137	0.0844533	-16.1199	1.85e-58	3.92e-57
UTP10	7218.32	-1.1931	0.0740762	-16.1064	2.3e-58	4.86e-57
YLR307C-A	2290.87	1.6019	0.0995979	16.0836	3.32e-58	6.99e-57
YPL142C	7987.23	-1.33598	0.0831457	-16.068	4.28e-58	8.97e-57
SSA3	6876.78	1.35781	0.0845399	16.0611	4.78e-58	9.98e-57
NCE102	29733.9	1.30626	0.0813803	16.0514	5.59e-58	1.16e-56
RPL33A	8100.93	-1.33051	0.0831216	-16.0068	1.15e-57	2.38e-56
SIP4	7753.23	1.50459	0.0941552	15.9799	1.76e-57	3.65e-56
RPL42B	8534.84	-1.25685	0.0788089	-15.948	2.94e-57	6.07e-56
YOR019W	1456.09	1.55724	0.0977614	15.9289	3.99e-57	8.21e-56
RPS1A	19742.9	-1.20824	0.0758535	-15.9286	4.02e-57	8.23e-56
SHH4	1181.86	1.73092	0.108765	15.9143	5.04e-57	1.03e-55
MTR4	2321.19	-1.30416	0.0820853	-15.8879	7.69e-57	1.57e-55
RPS6A	14674.6	-1.25971	0.0793245	-15.8805	8.65e-57	1.76e-55
YLR349W	692.977	1.7306	0.109069	15.867	1.07e-56	2.17e-55
AMN1	3099.54	-1.16578	0.0734793	-15.8654	1.1e-56	2.22e-55
AIM17	8031.06	1.47293	0.0930697	15.8261	2.06e-56	4.14e-55
RPL14A	6454.29	-1.51815	0.0959386	-15.8241	2.12e-56	4.25e-55
SKS1	1376.87	-1.33474	0.0844329	-15.8083	2.73e-56	5.45e-55
PWP2	1697.07	-1.35326	0.0857299	-15.7852	3.93e-56	7.84e-55
PUN1	2904.68	1.28935	0.0817104	15.7795	4.31e-56	8.56e-55
PRB1	15257.7	1.07808	0.0684012	15.7612	5.75e-56	1.14e-54
APJ1	2123.19	1.28735	0.0819195	15.7149	1.2e-55	2.36e-54
RPL16A	8128.67	-1.18955	0.0757635	-15.7008	1.49e-55	2.94e-54
RPS2	25770.2	-1.23164	0.0784783	-15.694	1.66e-55	3.26e-54
SNZ1	1131.89	1.38969	0.088902	15.6317	4.43e-55	8.67e-54
GUA1	6374.43	-1.32527	0.0849719	-15.5965	7.69e-55	1.5e-53
RPL6A	5000.1	-1.63513	0.104842	-15.5962	7.73e-55	1.5e-53
YGR066C	730.806	1.92595	0.123747	15.5636	1.29e-54	2.5e-53
AMS1	6216.07	1.27906	0.082578	15.4891	4.11e-54	7.96e-53
RPS25A	8736.31	-1.25363	0.0809504	-15.4864	4.28e-54	8.27e-53
ERB1	2304.04	-1.45322	0.0940707	-15.4482	7.76e-54	1.49e-52
YBL029C-A	1246.61	1.44656	0.0937427	15.4312	1.01e-53	1.94e-52
RPL17A	9592.7	-1.27762	0.0828259	-15.4253	1.11e-53	2.11e-52
PMA2	2960.97	1.52977	0.0994852	15.3768	2.34e-53	4.46e-52
HSP33	636.961	1.83159	0.119208	15.3647	2.82e-53	5.37e-52
VHS3	2594.69	1.25745	0.0820157	15.3318	4.69e-53	8.88e-52
RPS24B	6098.5	-1.1991	0.0782257	-15.3288	4.91e-53	9.29e-52
YBR285W	243.532	2.68639	0.175608	15.2977	7.93e-53	1.49e-51
RPL33B	3823.14	-1.32174	0.0864466	-15.2897	8.96e-53	1.68e-51
ACO2	3754.04	-1.18551	0.0777949	-15.2389	1.95e-52	3.66e-51
VHS1	2492.01	1.12054	0.0736205	15.2205	2.59e-52	4.83e-51
CIS3	2284.14	-1.31223	0.0865015	-15.17	5.59e-52	1.04e-50
NOP2	1812.35	-1.27973	0.0844289	-15.1575	6.76e-52	1.26e-50
SET6	1409.41	1.28489	0.0850558	15.1065	1.47e-51	2.72e-50
YGR201C	1368.18	1.47615	0.0978686	15.083	2.1e-51	3.87e-50
ATG7	2034.68	1.35617	0.0900146	15.0662	2.7e-51	4.98e-50
KAP123	9183.86	-0.97971	0.0650362	-15.0641	2.79e-51	5.13e-50
RPS11B	8132.45	-1.3101	0.0870307	-15.0533	3.29e-51	6.02e-50
CMK2	2170.51	1.27054	0.0844291	15.0486	3.52e-51	6.44e-50
GOR1	5188.84	1.56169	0.104181	14.9902	8.51e-51	1.55e-49
PTK2	4414.54	1.17535	0.0784749	14.9775	1.03e-50	1.87e-49
RPA43	954.542	-1.53433	0.102711	-14.9383	1.86e-50	3.36e-49
IMD4	3871.77	-1.20874	0.0809471	-14.9325	2.03e-50	3.66e-49
EFT2	43418.3	-0.997818	0.0668946	-14.9163	2.58e-50	4.65e-49
MPC2	6479.53	1.02547	0.0687754	14.9104	2.82e-50	5.06e-49
GGA1	2806.55	1.35239	0.090833	14.8888	3.9e-50	6.99e-49
YHR052C-B	2426.8	5.02027	0.337389	14.8798	4.46e-50	7.97e-49
YOR289W	1280.21	1.31091	0.0881576	14.8701	5.15e-50	9.18e-49
RPL36B	8509.37	-1.24364	0.0836363	-14.8696	5.19e-50	9.22e-49
FUR1	1512.66	-1.41379	0.0950874	-14.8683	5.29e-50	9.38e-49
RPS24A	7312.66	-1.35218	0.090968	-14.8643	5.62e-50	9.93e-49
YSC84	2686.7	1.36367	0.0918945	14.8395	8.14e-50	1.43e-48
RPL18A	12011.1	-1.27872	0.0862231	-14.8304	9.32e-50	1.64e-48
CLN1	1298.35	-1.38604	0.0934888	-14.8257	9.99e-50	1.75e-48
NOC3	1013	-1.54384	0.104236	-14.811	1.24e-49	2.18e-48
TSA2	477.462	1.88729	0.127456	14.8074	1.31e-49	2.29e-48
YPL250W-A	8505.78	-1.24338	0.0840478	-14.7938	1.61e-49	2.8e-48
RPS18A	10625.1	-1.17725	0.0795834	-14.7926	1.63e-49	2.84e-48
PRM15	2295.48	1.12905	0.0764383	14.7707	2.26e-49	3.92e-48
UTP20	8692.91	-0.993675	0.0673205	-14.7604	2.64e-49	4.55e-48
ARG3	2416.54	1.14061	0.0772939	14.7569	2.78e-49	4.78e-48
YKL036C	1063.28	1.42252	0.0966461	14.7189	4.88e-49	8.37e-48
RPL19B	13130.2	-1.36513	0.0931304	-14.6582	1.19e-48	2.04e-47
ERG5	8775.11	-1.07658	0.0735225	-14.6429	1.5e-48	2.55e-47
ARG5,6	7840.76	0.987425	0.0675768	14.6119	2.36e-48	4.02e-47
BXI1	2977.68	1.08828	0.0744941	14.609	2.46e-48	4.18e-47
RPS18B	9526.2	-1.11233	0.0762707	-14.5839	3.55e-48	6.02e-47
ENO2	25164.5	-0.981467	0.067368	-14.5688	4.44e-48	7.5e-47
HMT1	1918.48	-1.32466	0.09105	-14.5487	5.96e-48	1e-46
RPC40	2562.08	-1.1429	0.0785817	-14.5441	6.37e-48	1.07e-46
RPL9B	7538.44	-1.1865	0.0815945	-14.5414	6.63e-48	1.11e-46
MIS1	4307.94	-1.15886	0.079806	-14.521	8.92e-48	1.49e-46
RPS12	20102.2	-1.13431	0.0782032	-14.5047	1.13e-47	1.89e-46
RPL23A	4750.02	-1.40875	0.0972731	-14.4824	1.57e-47	2.61e-46
RPL24A	9836.84	-1.39675	0.0964824	-14.4767	1.7e-47	2.82e-46
RPS16A	9060.55	-1.22425	0.0845897	-14.4728	1.8e-47	2.98e-46
VPS73	1305.93	1.47469	0.101898	14.4722	1.81e-47	3e-46
MAK21	2470.84	-1.10538	0.0763963	-14.469	1.9e-47	3.13e-46
GSY2	7083.07	1.25579	0.0868097	14.466	1.99e-47	3.26e-46
POF1	1251.43	1.25946	0.087074	14.4643	2.04e-47	3.34e-46
SER1	4936.39	1.00601	0.0695774	14.4588	2.21e-47	3.61e-46
PHM8	970.878	1.46798	0.101649	14.4416	2.83e-47	4.62e-46
HFD1	7943.12	1.08386	0.07513	14.4264	3.53e-47	5.74e-46
UTP15	1101.22	-1.61659	0.112086	-14.4228	3.72e-47	6.04e-46
RPL13B	11083.3	-1.09609	0.0761184	-14.3998	5.19e-47	8.4e-46
ROK1	760.529	-1.53697	0.106969	-14.3685	8.16e-47	1.32e-45
RPL31A	5768.6	-1.38355	0.0963226	-14.3637	8.74e-47	1.41e-45
LHP1	2113.89	-1.20256	0.0838947	-14.3342	1.34e-46	2.15e-45
RRB1	2014.76	-1.45783	0.101763	-14.3257	1.51e-46	2.42e-45
RPS27B	2592.05	-1.21296	0.084708	-14.3193	1.66e-46	2.65e-45
YDL199C	1808.24	1.14771	0.0802879	14.2949	2.35e-46	3.76e-45
RPS17A	7618.01	-1.19497	0.0836867	-14.2791	2.95e-46	4.7e-45
RPL40A	10079.1	-1.28884	0.0903963	-14.2577	4.02e-46	6.37e-45
OYE2	3843.73	-1.14057	0.0800327	-14.2512	4.4e-46	6.97e-45
MCR1	17216.7	0.829795	0.0582327	14.2496	4.51e-46	7.12e-45
YLR345W	4342.12	1.04087	0.0731849	14.2225	6.64e-46	1.05e-44
UTP6	590.309	-1.75832	0.123663	-14.2187	7.02e-46	1.1e-44
CUR1	2272.8	1.19385	0.0839909	14.2141	7.5e-46	1.18e-44
URB1	3412.76	-1.17874	0.0830433	-14.1943	9.94e-46	1.55e-44
UTP9	1245.88	-1.2527	0.0883805	-14.1739	1.33e-45	2.07e-44
NOG1	4392.85	-1.15537	0.081518	-14.1732	1.34e-45	2.09e-44
FMP48	696.734	1.66972	0.118196	14.1267	2.6e-45	4.04e-44
COX5A	10653.7	-0.9027	0.0639174	-14.1229	2.74e-45	4.25e-44
FCY2	3239.93	-1.15338	0.0817515	-14.1084	3.37e-45	5.21e-44
UTP18	950.44	-1.46868	0.104145	-14.1022	3.68e-45	5.68e-44
YPR150W	1532.16	1.40155	0.099396	14.1007	3.76e-45	5.79e-44
RPL4A	11007.2	-0.926532	0.065742	-14.0935	4.17e-45	6.4e-44
YER053C-A	8407.68	1.10815	0.0786697	14.0862	4.62e-45	7.08e-44
PDC6	1460.79	1.41703	0.100639	14.0804	5.01e-45	7.66e-44
RRP3	818.439	-1.71561	0.122001	-14.0622	6.48e-45	9.88e-44
SDS24	1285.84	1.52744	0.108853	14.0321	9.91e-45	1.51e-43
PDR12	17075	-0.990048	0.0705593	-14.0314	1e-44	1.52e-43
MRT4	1003.37	-1.49287	0.106419	-14.0282	1.05e-44	1.59e-43
RMD6	1543.1	1.31133	0.0937173	13.9924	1.73e-44	2.62e-43
RSA4	856.491	-1.49944	0.10725	-13.9809	2.04e-44	3.07e-43
UGA3	1816.95	1.15994	0.0830426	13.968	2.44e-44	3.67e-43
TOS6	540.883	-2.04435	0.146505	-13.9541	2.97e-44	4.46e-43
ATG33	1281.78	1.38608	0.0994015	13.9443	3.41e-44	5.1e-43
RPL32	10519.1	-1.16079	0.0832484	-13.9437	3.43e-44	5.13e-43
SCP160	7324.88	-0.995665	0.0714702	-13.9312	4.1e-44	6.1e-43
GND2	6301.31	2.54396	0.182897	13.9092	5.57e-44	8.27e-43
ELP3	1432.3	-1.48747	0.107058	-13.8941	6.88e-44	1.02e-42
HOR7	24152.6	1.02946	0.0741131	13.8904	7.24e-44	1.07e-42
RPS23B	7913.8	-1.39866	0.100692	-13.8905	7.23e-44	1.07e-42
YLR108C	581.45	1.83936	0.132515	13.8803	8.34e-44	1.23e-42
XKS1	2095.57	1.07701	0.0776038	13.8783	8.57e-44	1.26e-42
RPL21A	10718	-1.17174	0.0844325	-13.8778	8.64e-44	1.27e-42
ALD5	4406.16	0.960274	0.0692371	13.8694	9.71e-44	1.42e-42
DHR2	514.159	-1.65816	0.119659	-13.8574	1.15e-43	1.67e-42
LOS1	1760.68	-1.25694	0.0908618	-13.8335	1.6e-43	2.33e-42
SUE1	1605.69	1.36644	0.0988368	13.8252	1.8e-43	2.61e-42
MCH5	1688.91	-1.24413	0.0900393	-13.8176	2e-43	2.89e-42
HAP4	10137.6	-1.08332	0.0784071	-13.8166	2.02e-43	2.93e-42
YMR085W	1310.2	1.23546	0.089421	13.8163	2.03e-43	2.94e-42
RTK1	3086.34	1.09454	0.0792425	13.8126	2.14e-43	3.08e-42
YGL123C-A	14708.8	-1.18748	0.0859963	-13.8085	2.27e-43	3.26e-42
BTN2	6908.66	1.32083	0.095662	13.8072	2.31e-43	3.31e-42
YAL037C-B	21213.6	-0.89638	0.0649375	-13.8037	2.42e-43	3.46e-42
CDC19	32430.6	-0.889678	0.0644644	-13.8011	2.51e-43	3.59e-42
CWP2	5035.53	-1.21391	0.0881468	-13.7715	3.78e-43	5.39e-42
URA7	3238.28	-1.40171	0.101914	-13.7538	4.83e-43	6.87e-42
YNL134C	2693.83	1.00907	0.0734017	13.7472	5.29e-43	7.51e-42
UTP4	1192.19	-1.53792	0.111904	-13.7431	5.6e-43	7.93e-42
ERG6	3997.09	-1.10018	0.0800847	-13.7378	6.03e-43	8.52e-42
YPR127W	2424.61	1.25491	0.0913641	13.7353	6.24e-43	8.8e-42
PEP4	19064.5	0.940493	0.0685168	13.7265	7.05e-43	9.92e-42
RPS21B	5281.11	-1.37403	0.100203	-13.7125	8.55e-43	1.2e-41
MCD1	1090.24	-1.40193	0.102397	-13.6911	1.15e-42	1.61e-41
RPL35B	5404.14	-1.04994	0.0767339	-13.6829	1.28e-42	1.8e-41
HAS1	1821.71	-1.24565	0.0910884	-13.6752	1.43e-42	1.99e-41
EMW1	1334.95	-1.32767	0.0971293	-13.6691	1.55e-42	2.16e-41
FMP46	1630.73	1.37012	0.100279	13.6631	1.69e-42	2.34e-41
GRX1	1856.36	1.21736	0.0891926	13.6487	2.05e-42	2.85e-41
RPS7B	3176.63	-1.3092	0.0959407	-13.6459	2.13e-42	2.95e-41
DIP2	2001.39	-1.11222	0.081624	-13.6262	2.8e-42	3.86e-41
ECM16	1317.31	-1.31209	0.0963106	-13.6235	2.9e-42	4e-41
URA10	1305.11	1.35246	0.0993466	13.6135	3.33e-42	4.57e-41
TIF4631	5774.36	-0.966461	0.0710205	-13.6082	3.58e-42	4.91e-41
YER066C-A	915.891	1.69967	0.124947	13.6032	3.83e-42	5.25e-41
RPL14B	2545.1	-1.46863	0.108035	-13.5941	4.34e-42	5.93e-41
RPL6B	8385.57	-0.99533	0.0732332	-13.5912	4.51e-42	6.15e-41
YKL103C	4819.01	1.11353	0.0819412	13.5894	4.63e-42	6.29e-41
FMP33	619.756	1.70358	0.125371	13.5883	4.7e-42	6.37e-41
RPL26A	3337.26	-1.29978	0.0957504	-13.5747	5.66e-42	7.66e-41
TRM3	2415.83	-1.06201	0.0782824	-13.5664	6.33e-42	8.56e-41
YML003W	1060.33	1.42984	0.105403	13.5655	6.42e-42	8.65e-41
RPL9A	10770.6	-1.09608	0.0809864	-13.5341	9.84e-42	1.32e-40
PDX3	3522.71	0.946091	0.070074	13.5013	1.54e-41	2.06e-40
MRP8	4993.99	0.949804	0.0703617	13.4989	1.59e-41	2.13e-40
TMA19	13802.5	-0.899392	0.0666305	-13.4982	1.6e-41	2.14e-40
OPI3	3312.18	1.18939	0.0881388	13.4945	1.68e-41	2.25e-40
YNL115C	2225	1.33365	0.0988641	13.4898	1.8e-41	2.39e-40
PUS7	1919.28	-1.14849	0.085139	-13.4896	1.8e-41	2.39e-40
FKS1	30835.9	-0.825153	0.0611808	-13.4871	1.86e-41	2.47e-40
PRM8	1651.76	1.27685	0.0947548	13.4753	2.19e-41	2.89e-40
OSH2	5914.22	0.868205	0.0644995	13.4607	2.67e-41	3.52e-40
RPL34A	3452.53	-1.15368	0.0857256	-13.4578	2.77e-41	3.65e-40
RPL40B	6617.99	-1.26316	0.0939331	-13.4475	3.19e-41	4.19e-40
FRS1	3300.12	-1.19335	0.0887587	-13.4449	3.3e-41	4.33e-40
FAR1	1740.52	-1.10406	0.0822952	-13.4158	4.89e-41	6.4e-40
RPL11B	8013.33	-1.10348	0.0822694	-13.4131	5.07e-41	6.63e-40
OPI11	6477.49	-1.13384	0.0845367	-13.4124	5.12e-41	6.68e-40
YBL086C	823.723	1.43132	0.10675	13.4082	5.42e-41	7.06e-40
RTN2	9385.84	2.40367	0.179415	13.3973	6.27e-41	8.16e-40
ECM4	2785.54	1.05362	0.0787058	13.3868	7.23e-41	9.38e-40
YPL264C	549.314	1.67693	0.125292	13.3842	7.48e-41	9.69e-40
SKG6	1119.64	-1.22639	0.0917844	-13.3616	1.01e-40	1.31e-39
RPL43A	6541.39	-1.13118	0.0847956	-13.3401	1.35e-40	1.74e-39
YHR054W-A	22504	4.85686	0.364573	13.322	1.72e-40	2.21e-39
NIP7	1035.41	-1.58109	0.118681	-13.3221	1.72e-40	2.21e-39
RPS14B	2715	-1.07115	0.08041	-13.3211	1.75e-40	2.24e-39
ERG25	4358.7	-1.15237	0.0865116	-13.3204	1.76e-40	2.26e-39
RME1	2934.5	0.997384	0.0748947	13.3171	1.84e-40	2.35e-39
YDL206W	1960.7	1.04509	0.0784927	13.3145	1.91e-40	2.43e-39
RPL20B	10207.8	-1.0793	0.0813644	-13.265	3.69e-40	4.7e-39
UGX2	1082.1	1.58844	0.119771	13.2624	3.83e-40	4.86e-39
RPL27A	9477.79	-1.19418	0.0900651	-13.259	4e-40	5.07e-39
YOR342C	1150.09	-1.31122	0.0989968	-13.2451	4.82e-40	6.09e-39
YGR283C	511.613	-1.7459	0.131845	-13.2421	5.01e-40	6.33e-39
NVJ1	2218.3	0.990827	0.0749091	13.2271	6.12e-40	7.72e-39
VPS36	1429.52	1.23005	0.0932704	13.188	1.03e-39	1.29e-38
SXM1	3641.69	-0.921112	0.0699095	-13.1758	1.21e-39	1.52e-38
GIN4	3032.6	-1.05885	0.0804636	-13.1594	1.5e-39	1.88e-38
YHR097C	1029.25	1.38567	0.105476	13.1374	2.01e-39	2.51e-38
PRR2	3990.55	0.99545	0.0757815	13.1358	2.05e-39	2.56e-38
NOP12	1176.78	-1.30827	0.0996103	-13.1338	2.11e-39	2.62e-38
RPL22A	6818.27	-1.15264	0.0877838	-13.1304	2.2e-39	2.74e-38
EMI1	1321.04	1.21117	0.0922544	13.1286	2.26e-39	2.8e-38
HSP32	480.046	1.78154	0.1357	13.1285	2.26e-39	2.8e-38
SOF1	1170.07	-1.37922	0.105162	-13.1152	2.69e-39	3.33e-38
CLN2	1366.08	-1.14563	0.0873963	-13.1084	2.95e-39	3.63e-38
MEP1	1159.98	1.35318	0.103341	13.0943	3.55e-39	4.37e-38
PHR1	1888.3	1.11579	0.0852609	13.0868	3.92e-39	4.82e-38
RPL38	9322.78	-1.16441	0.0890384	-13.0776	4.42e-39	5.42e-38
YLR312C	2724.04	1.03807	0.079385	13.0764	4.49e-39	5.5e-38
TEF1	161403	-0.885485	0.0678092	-13.0585	5.68e-39	6.95e-38
CIC1	1440.71	-1.45751	0.111625	-13.0573	5.78e-39	7.05e-38
BAG7	297.092	1.91675	0.147011	13.0382	7.42e-39	9.04e-38
FAA1	6127.9	1.0278	0.0788932	13.0277	8.51e-39	1.03e-37
PET18	525.851	1.67477	0.128615	13.0215	9.23e-39	1.12e-37
ARX1	1856.55	-1.36584	0.105062	-13.0004	1.22e-38	1.47e-37
GPG1	2327.52	1.1466	0.088215	12.9978	1.26e-38	1.52e-37
HUL4	1141.12	1.18672	0.0913599	12.9895	1.4e-38	1.69e-37
LSB6	2554.71	0.98438	0.0757924	12.9878	1.43e-38	1.73e-37
CRC1	2984.22	0.88959	0.0685291	12.9812	1.56e-38	1.88e-37
BNA1	2154.45	1.34462	0.103666	12.9707	1.79e-38	2.15e-37
DAL3	530.033	1.61535	0.124556	12.9689	1.84e-38	2.2e-37
RPS7A	13647.7	-1.25341	0.0966786	-12.9647	1.94e-38	2.32e-37
SSF1	567.514	-1.62259	0.125159	-12.9642	1.95e-38	2.33e-37
FKS3	1810	1.14846	0.0886973	12.9481	2.41e-38	2.87e-37
HTB2	5143.84	-0.957353	0.0739763	-12.9414	2.63e-38	3.13e-37
REG2	1438.74	1.06533	0.0824156	12.9263	3.2e-38	3.8e-37
ALT2	3401.36	0.921346	0.0713625	12.9108	3.91e-38	4.64e-37
BAT1	2082.19	1.21067	0.0940054	12.8788	5.93e-38	7.01e-37
YMR084W	884.165	1.23651	0.0961084	12.8658	7.02e-38	8.28e-37
RPS30B	1337.29	-1.6516	0.128436	-12.8593	7.62e-38	8.98e-37
TKL1	16357.5	-0.914732	0.0711376	-12.8586	7.69e-38	9.05e-37
TRM12	2461.07	1.0344	0.0804693	12.8546	8.11e-38	9.52e-37
RRP12	3536.95	-1.02875	0.0800698	-12.8482	8.8e-38	1.03e-36
GSP1	6211.24	-0.985627	0.0767274	-12.8458	9.08e-38	1.06e-36
YSA1	2326.33	0.959512	0.0746988	12.8451	9.17e-38	1.07e-36
AFR1	2576.29	0.999392	0.0778192	12.8425	9.48e-38	1.1e-36
GTO1	2074.15	0.999769	0.0780735	12.8055	1.53e-37	1.78e-36
YJR039W	3123.02	0.994905	0.0777105	12.8027	1.58e-37	1.84e-36
YEF1	4414.91	1.08513	0.0848202	12.7933	1.79e-37	2.07e-36
ATG29	952.672	1.23184	0.09629	12.793	1.79e-37	2.08e-36
NOC2	2175.73	-1.09038	0.085368	-12.7727	2.33e-37	2.69e-36
BUD28	6742.97	-1.14476	0.0896383	-12.7709	2.38e-37	2.75e-36
NIP1	7677.53	-0.907819	0.071175	-12.7547	2.93e-37	3.38e-36
RPL2A	12286.6	-0.893596	0.0700746	-12.7521	3.04e-37	3.49e-36
IMD3	5971.71	-1.03251	0.0809826	-12.7498	3.12e-37	3.58e-36
RPS19B	6340	-1.37134	0.107657	-12.738	3.64e-37	4.17e-36
APE3	16649.5	0.912454	0.0716343	12.7377	3.65e-37	4.17e-36
RPF2	926.492	-1.36453	0.107378	-12.7078	5.35e-37	6.11e-36
RLP24	1255.47	-1.33487	0.105052	-12.7067	5.42e-37	6.18e-36
RCN2	2368.93	0.994932	0.0783682	12.6956	6.25e-37	7.11e-36
RPC82	1199.77	-1.10895	0.0873899	-12.6897	6.74e-37	7.66e-36
HMS1	1790.18	1.0555	0.0832041	12.6856	7.1e-37	8.05e-36
ERG11	10556.5	-0.99699	0.0786152	-12.6819	7.45e-37	8.43e-36
NUG1	1663.5	-1.42532	0.112409	-12.6798	7.66e-37	8.65e-36
MAK5	1484.85	-1.29426	0.102108	-12.6754	8.1e-37	9.13e-36
RIX1	1241.88	-1.13813	0.0899128	-12.6581	1.01e-36	1.14e-35
PSE1	4602.39	-0.825554	0.0652697	-12.6484	1.14e-36	1.28e-35
ZUO1	2255.43	-1.04603	0.0827805	-12.6362	1.33e-36	1.5e-35
BCY1	3882.88	0.930463	0.0736838	12.6278	1.48e-36	1.66e-35
HMG2	3969.06	1.02464	0.0811509	12.6263	1.51e-36	1.69e-35
YCL048W-A	719.17	3.60073	0.285264	12.6224	1.59e-36	1.77e-35
BOP2	2706.82	1.29331	0.102489	12.6191	1.66e-36	1.85e-35
RPL17B	4528.3	-1.21766	0.0964953	-12.6188	1.66e-36	1.85e-35
BMS1	1642.14	-1.10713	0.0877573	-12.6159	1.73e-36	1.92e-35
AAD10	1890.85	1.32302	0.104873	12.6154	1.74e-36	1.92e-35
RHO5	2435.9	1.35988	0.108125	12.5769	2.83e-36	3.13e-35
RPL20A	10196.8	-0.90894	0.0723469	-12.5636	3.35e-36	3.7e-35
ROM1	5575.96	0.956269	0.0761392	12.5595	3.53e-36	3.89e-35
YPT53	702.405	1.48553	0.118541	12.5318	5e-36	5.51e-35
THI4	1425.62	2.83696	0.226507	12.5248	5.46e-36	6e-35
RPL35A	8036.28	-1.07522	0.0858687	-12.5217	5.68e-36	6.23e-35
ATG20	2983.36	0.92171	0.0736803	12.5096	6.62e-36	7.25e-35
SOH1	773.79	1.29774	0.103964	12.4825	9.3e-36	1.02e-34
LEE1	2093.74	1.1365	0.0910589	12.481	9.48e-36	1.04e-34
MES1	6013.58	-0.846823	0.0678601	-12.479	9.73e-36	1.06e-34
ATG41	8140.12	2.31136	0.18528	12.475	1.02e-35	1.11e-34
SSZ1	6225.42	-0.855722	0.0685997	-12.4741	1.03e-35	1.12e-34
MYO4	4593.61	-0.883539	0.0708353	-12.4732	1.05e-35	1.13e-34
STB2	1982.08	1.13993	0.0914355	12.467	1.13e-35	1.22e-34
DBP1	1761.23	1.05976	0.085009	12.4665	1.14e-35	1.23e-34
YMR181C	1096.57	1.39931	0.11233	12.4572	1.28e-35	1.38e-34
YGR111W	2643.55	0.931146	0.074864	12.4378	1.63e-35	1.75e-34
MOH1	988.269	1.29012	0.103747	12.4352	1.68e-35	1.81e-34
CBF5	2798.49	-1.04915	0.0844413	-12.4246	1.92e-35	2.06e-34
YNL174W	484.569	-1.88663	0.151874	-12.4223	1.98e-35	2.12e-34
RPL19A	12079.8	-1.11986	0.0902016	-12.4151	2.17e-35	2.32e-34
RPS29B	2393.49	-1.44869	0.11681	-12.4022	2.54e-35	2.72e-34
TAX4	939.747	1.1436	0.0923139	12.3881	3.03e-35	3.23e-34
TRZ1	1553.01	-1.20651	0.0974079	-12.3861	3.11e-35	3.31e-34
MIR1	16478.9	-0.75345	0.060831	-12.386	3.11e-35	3.31e-34
MDN1	16802.7	-0.788541	0.0637136	-12.3763	3.51e-35	3.73e-34
ENP1	687.102	-1.39242	0.112536	-12.3732	3.65e-35	3.87e-34
UTP14	858.424	-1.3311	0.107588	-12.3723	3.69e-35	3.91e-34
GLT1	24329.3	0.761358	0.0615759	12.3645	4.07e-35	4.29e-34
YHR138C	1388.99	1.33679	0.108156	12.3598	4.31e-35	4.55e-34
YGR130C	5979.69	0.949528	0.0768415	12.357	4.47e-35	4.7e-34
SNO4	647.508	1.4831	0.120052	12.3538	4.65e-35	4.89e-34
SLM1	4219.73	0.96892	0.0785276	12.3386	5.61e-35	5.89e-34
ATG26	5121.37	0.860746	0.0698773	12.318	7.25e-35	7.6e-34
HCA4	952.09	-1.41113	0.11467	-12.3061	8.4e-35	8.79e-34
YTP1	1841.15	1.18032	0.0961305	12.2783	1.19e-34	1.24e-33
BFR2	840.006	-1.44993	0.118183	-12.2685	1.34e-34	1.39e-33
MBR1	2051.74	1.12165	0.0914478	12.2655	1.39e-34	1.44e-33
UTP25	973.227	-1.13426	0.0925602	-12.2543	1.59e-34	1.66e-33
PRO1	1366.34	-1.15546	0.094301	-12.2529	1.62e-34	1.68e-33
YLR269C	1090.62	1.18611	0.0968038	12.2528	1.62e-34	1.68e-33
RIB5	3511.08	0.917887	0.0749468	12.2472	1.74e-34	1.8e-33
MET8	580.351	1.87302	0.153088	12.2349	2.02e-34	2.09e-33
ARA1	10095.1	0.899689	0.0736937	12.2085	2.8e-34	2.89e-33
NRP1	1301.47	-1.17442	0.0962281	-12.2045	2.94e-34	3.03e-33
YMR226C	5525.49	0.857554	0.0703413	12.1913	3.46e-34	3.55e-33
UIP4	2199.11	1.25495	0.103092	12.1731	4.33e-34	4.44e-33
YLR152C	5117.35	1.06202	0.0872646	12.1701	4.48e-34	4.6e-33
SNU13	1307.86	-1.56182	0.12849	-12.1552	5.38e-34	5.51e-33
MRD1	1000.61	-1.32774	0.109367	-12.1402	6.46e-34	6.61e-33
YPL080C	244.618	-2.12466	0.175066	-12.1363	6.78e-34	6.92e-33
ADE3	7302.69	0.83391	0.0687139	12.136	6.81e-34	6.94e-33
YOR053W	472.222	1.47142	0.121361	12.1243	7.86e-34	7.99e-33
YTM1	1352.41	-1.35971	0.112209	-12.1176	8.52e-34	8.65e-33
PHO87	1632.01	-0.968707	0.0800338	-12.1037	1.01e-33	1.02e-32
RIX7	733.203	-1.31858	0.109153	-12.0802	1.34e-33	1.36e-32
YCT1	1797.43	1.20138	0.0995821	12.0642	1.63e-33	1.65e-32
YLR177W	1259.16	1.06077	0.0879594	12.0598	1.72e-33	1.74e-32
RGS2	815.996	1.23526	0.102441	12.0583	1.75e-33	1.77e-32
URA5	4032.79	-0.977051	0.0810589	-12.0536	1.86e-33	1.87e-32
DAP2	6524	0.813084	0.0675327	12.0398	2.19e-33	2.2e-32
NSA2	1420.51	-1.19639	0.0994102	-12.0349	2.33e-33	2.34e-32
EMG1	845.732	-1.34053	0.111636	-12.008	3.22e-33	3.23e-32
HSP30	2789.39	3.01841	0.251394	12.0067	3.28e-33	3.28e-32
LIA1	1442.78	-1.19248	0.0993767	-11.9996	3.57e-33	3.56e-32
RRP9	1009.67	-1.18006	0.0984579	-11.9855	4.23e-33	4.22e-32
OM14	6060.59	0.762442	0.0636411	11.9803	4.5e-33	4.48e-32
NMD3	1704.79	-1.12362	0.0938073	-11.978	4.63e-33	4.61e-32
YLR198C	1330.24	-1.35795	0.113578	-11.9562	6.03e-33	5.98e-32
STO1	5003.5	-0.76396	0.0640846	-11.9211	9.19e-33	9.1e-32
ELP2	1847.33	-1.04618	0.0878977	-11.9023	1.15e-32	1.14e-31
COQ6	1837.73	0.961548	0.0808603	11.8915	1.31e-32	1.29e-31
YCR034W	1627.12	-1.25801	0.105846	-11.8854	1.41e-32	1.39e-31
RPS26B	4359.87	-1.02763	0.0864856	-11.8821	1.47e-32	1.44e-31
ACH1	29408.1	0.785017	0.0661927	11.8596	1.92e-32	1.88e-31
RPP1B	5185.9	-1.23306	0.103971	-11.8596	1.92e-32	1.88e-31
YMR262W	1449.87	1.27039	0.107142	11.857	1.98e-32	1.94e-31
CPR6	8170.95	0.98569	0.0831625	11.8526	2.09e-32	2.04e-31
DUS3	978.33	-1.18023	0.0995976	-11.85	2.15e-32	2.1e-31
ATG8	1014.21	1.2963	0.109401	11.8491	2.18e-32	2.12e-31
YDL050C	1250.54	-1.15803	0.0978143	-11.8391	2.45e-32	2.39e-31
ISR1	1798.58	1.08129	0.0914768	11.8204	3.06e-32	2.98e-31
RET1	3643.04	-0.898921	0.076121	-11.8091	3.5e-32	3.4e-31
AAH1	626.73	-1.63892	0.138931	-11.7966	4.06e-32	3.94e-31
LAP2	3930.47	0.840296	0.0712731	11.7898	4.41e-32	4.27e-31
RSF1	997.403	1.19189	0.101188	11.7789	5.01e-32	4.85e-31
STF1	2601.8	1.00713	0.0855196	11.7767	5.15e-32	4.97e-31
URA1	1439.3	-1.145	0.0972364	-11.7754	5.22e-32	5.04e-31
YOL085W-A	602.403	1.34969	0.114649	11.7724	5.41e-32	5.21e-31
GPB2	5445.95	0.819636	0.0696797	11.7629	6.06e-32	5.83e-31
TIF1	13792.4	-0.808212	0.0687127	-11.7622	6.11e-32	5.87e-31
FRS2	2405.91	-0.999173	0.0850421	-11.7492	7.13e-32	6.84e-31
SKN1	3864.58	0.818387	0.0697494	11.7332	8.61e-32	8.24e-31
ROD1	1625.07	1.00759	0.0858938	11.7307	8.88e-32	8.49e-31
NCS2	1084.41	-1.09009	0.0929936	-11.7222	9.81e-32	9.37e-31
ADH5	503.123	1.4817	0.126405	11.7218	9.85e-32	9.39e-31
YKL133C	1753.04	0.961811	0.082151	11.7078	1.16e-31	1.11e-30
YGR053C	463.083	1.41977	0.121297	11.7049	1.2e-31	1.14e-30
RKI1	1151.53	-1.40675	0.120257	-11.6978	1.31e-31	1.24e-30
YDR003W-A	865.484	1.28607	0.110048	11.6865	1.49e-31	1.42e-30
HSP82	37419.6	1.04074	0.0890811	11.683	1.56e-31	1.47e-30
CSH1	1339.31	0.987464	0.084542	11.6802	1.61e-31	1.52e-30
RPS31	29099.5	-1.10986	0.0950267	-11.6794	1.62e-31	1.53e-30
GNP1	4891.32	-0.834301	0.0714752	-11.6726	1.76e-31	1.66e-30
ATG1	4978.56	0.838688	0.0718525	11.6723	1.76e-31	1.66e-30
GAT1	381.279	1.6161	0.138514	11.6674	1.87e-31	1.76e-30
SPS100	445.117	1.97268	0.169168	11.6611	2.01e-31	1.89e-30
PDH1	19504.4	0.768571	0.0659144	11.6601	2.04e-31	1.91e-30
YBR089W	1679.42	-1.09522	0.0941156	-11.637	2.67e-31	2.5e-30
GCD11	4959.57	-0.822479	0.0707254	-11.6292	2.93e-31	2.74e-30
RPL36A	3088.02	-1.16777	0.100578	-11.6106	3.64e-31	3.4e-30
YAP1801	2182.57	0.98368	0.0848081	11.5989	4.17e-31	3.89e-30
CPD1	1324.54	1.02066	0.0880578	11.5908	4.59e-31	4.27e-30
TSL1	16494.9	2.02469	0.174785	11.5839	4.97e-31	4.62e-30
RPL41A	7452.68	-0.99666	0.0861966	-11.5626	6.37e-31	5.91e-30
LAM4	2965.32	0.937539	0.081292	11.533	9e-31	8.34e-30
DBP3	1735.97	-1.14747	0.0995047	-11.5318	9.13e-31	8.44e-30
POL30	1708.47	-1.09067	0.0946296	-11.5257	9.79e-31	9.05e-30
PSK1	8053.89	0.887563	0.0772047	11.4962	1.38e-30	1.27e-29
UBX5	2071.07	0.954825	0.0830606	11.4955	1.39e-30	1.28e-29
YDR018C	968.947	1.13361	0.0988168	11.4718	1.83e-30	1.68e-29
RPL11A	8000.93	-0.995823	0.0868339	-11.4681	1.91e-30	1.75e-29
ASP1	1578.18	-1.05394	0.0921802	-11.4335	2.84e-30	2.61e-29
AIM19	1164.57	1.09098	0.0954494	11.43	2.96e-30	2.71e-29
YLR030W	420.042	1.50027	0.131556	11.4041	3.99e-30	3.65e-29
DBP10	1633.79	-0.946987	0.0830635	-11.4008	4.15e-30	3.79e-29
NHP2	1383.55	-1.10034	0.0966678	-11.3827	5.1e-30	4.65e-29
RPL10	27212.9	-0.872298	0.0766635	-11.3783	5.37e-30	4.89e-29
EHT1	3041.77	0.853231	0.0751051	11.3605	6.58e-30	5.98e-29
NCA3	2018	-0.90683	0.08	-11.3354	8.77e-30	7.96e-29
TSR1	1415.97	-1.07958	0.0953184	-11.326	9.75e-30	8.85e-29
NOP14	825.416	-1.18659	0.104947	-11.3065	1.22e-29	1.1e-28
NOP8	840.791	1.23202	0.109131	11.2894	1.48e-29	1.34e-28
PPT1	1309.52	-1.02748	0.091089	-11.28	1.65e-29	1.49e-28
EFT1	40393.1	-0.771327	0.0684214	-11.2732	1.78e-29	1.61e-28
TYW1	2272.64	-0.844668	0.074975	-11.266	1.93e-29	1.74e-28
GDA1	2047.03	-0.98212	0.0871862	-11.2646	1.96e-29	1.76e-28
CYR1	7306.09	0.805731	0.0715917	11.2545	2.2e-29	1.98e-28
NOP1	2221.16	-1.16953	0.103949	-11.251	2.29e-29	2.05e-28
HER1	6541.8	0.881805	0.0785167	11.2308	2.88e-29	2.58e-28
TRS23	470.485	1.40164	0.124838	11.2277	2.98e-29	2.67e-28
STI1	13454.7	0.756985	0.0674508	11.2228	3.15e-29	2.82e-28
SHC1	540.091	1.43969	0.12831	11.2204	3.24e-29	2.89e-28
YFL021C-A	280.712	1.71324	0.152715	11.2186	3.31e-29	2.95e-28
YMR178W	1965.61	0.846645	0.0755564	11.2055	3.83e-29	3.41e-28
PMT4	3081.03	-0.882024	0.0787977	-11.1935	4.39e-29	3.9e-28
ARO4	4097.32	-0.900269	0.0805821	-11.1721	5.59e-29	4.96e-28
STE3	5248.36	-0.765401	0.0685144	-11.1714	5.63e-29	4.99e-28
YVH1	513.63	-1.49639	0.133954	-11.1709	5.66e-29	5.01e-28
MSC3	3108.72	0.848666	0.0759785	11.1698	5.73e-29	5.06e-28
EIS1	3630.11	0.997611	0.0893446	11.1659	5.99e-29	5.29e-28
CPA1	9822.6	1.11201	0.0996677	11.1572	6.61e-29	5.82e-28
LYS12	4164.16	-0.846667	0.0759401	-11.1491	7.23e-29	6.36e-28
ATF1	2819.1	0.783939	0.0703547	11.1427	7.78e-29	6.83e-28
YPR172W	1907.94	0.995495	0.089462	11.1276	9.21e-29	8.09e-28
SMY2	1674.81	-0.953795	0.0858117	-11.115	1.06e-28	9.3e-28
SMI1	1677.14	-0.977098	0.0880104	-11.1021	1.23e-28	1.07e-27
CDC45	690.888	-1.26667	0.114129	-11.0985	1.28e-28	1.12e-27
NCL1	2563.57	-0.827866	0.0746257	-11.0936	1.35e-28	1.18e-27
MCH4	1402.87	1.00728	0.0908295	11.0898	1.41e-28	1.23e-27
ATH1	5525.72	0.958934	0.0865078	11.0849	1.48e-28	1.29e-27
BRX1	1595.15	-1.03277	0.0932315	-11.0775	1.61e-28	1.4e-27
YDR524C-B	10319.7	-1.14607	0.103507	-11.0723	1.71e-28	1.48e-27
YER068C-A	1353.19	1.08729	0.0982626	11.0652	1.85e-28	1.61e-27
YIL105W-A	829.61	1.18882	0.10748	11.0608	1.94e-28	1.68e-27
RPL15A	23991.7	-0.82698	0.07483	-11.0515	2.16e-28	1.87e-27
ADH6	5370.66	-0.844272	0.0764401	-11.0449	2.32e-28	2e-27
RPL3	50061.5	-0.879931	0.0797653	-11.0315	2.69e-28	2.32e-27
COQ4	2287.46	0.890457	0.0807277	11.0304	2.73e-28	2.35e-27
MF(ALPHA)1	14334.6	-0.871599	0.0793498	-10.9843	4.55e-28	3.91e-27
REI1	483.515	-1.4473	0.131799	-10.9811	4.71e-28	4.05e-27
RPS22B	3752.28	-1.06958	0.0975058	-10.9694	5.36e-28	4.6e-27
YDR248C	905.816	1.13314	0.103364	10.9627	5.77e-28	4.95e-27
RRT8	2125.46	1.05134	0.0959779	10.954	6.36e-28	5.44e-27
DGR2	1997.32	0.8644	0.0789303	10.9514	6.54e-28	5.59e-27
YLR076C	24698.7	-0.874417	0.0799204	-10.9411	7.33e-28	6.26e-27
HMX1	1929.92	0.986714	0.0903107	10.9258	8.68e-28	7.4e-27
EXG1	12495.4	-0.703743	0.0644264	-10.9232	8.93e-28	7.6e-27
MOT1	4702.55	-0.772764	0.0707841	-10.9172	9.54e-28	8.11e-27
SFG1	2188.02	-0.911244	0.0836517	-10.8933	1.24e-27	1.05e-26
CDC60	8689.81	-0.732583	0.0673164	-10.8827	1.39e-27	1.18e-26
YGR127W	1760.51	0.950207	0.0874187	10.8696	1.61e-27	1.36e-26
PCL7	1661.35	0.886349	0.0816484	10.8557	1.87e-27	1.59e-26
GID8	3083.71	0.756247	0.0697019	10.8497	2e-27	1.69e-26
TPA1	1447.34	-0.919987	0.0848328	-10.8447	2.11e-27	1.78e-26
MSB2	3772.18	-0.786425	0.0725269	-10.8432	2.15e-27	1.81e-26
RTS3	1340.17	0.937058	0.0864341	10.8413	2.19e-27	1.85e-26
MCH1	1852.13	0.911698	0.0841782	10.8306	2.47e-27	2.07e-26
MBF1	25190.6	0.672459	0.0621266	10.824	2.65e-27	2.22e-26
YPC1	1482.15	0.991748	0.0916913	10.8162	2.89e-27	2.42e-26
RAS2	2030.48	0.853515	0.0789382	10.8124	3.01e-27	2.52e-26
UTR2	2422.82	-0.860045	0.07966	-10.7964	3.58e-27	2.99e-26
YAL004W	56414	0.8004	0.0742197	10.7842	4.09e-27	3.41e-26
TIF34	3349.77	-0.765882	0.0711634	-10.7623	5.19e-27	4.33e-26
SES1	6991.95	-0.821262	0.0763593	-10.7552	5.6e-27	4.67e-26
SIP5	2526.93	0.784309	0.0729314	10.7541	5.67e-27	4.72e-26
ENO1	19888.2	0.841928	0.0783306	10.7484	6.03e-27	5.01e-26
RRN11	281.654	-1.83442	0.170765	-10.7424	6.44e-27	5.34e-26
ADI1	1803.91	0.893277	0.0831859	10.7383	6.73e-27	5.57e-26
YDL025W-A	833.4	1.07254	0.100139	10.7106	9.08e-27	7.52e-26
RFS1	2444.47	0.839986	0.0784411	10.7085	9.29e-27	7.68e-26
TRM11	485.309	-1.35547	0.126905	-10.681	1.25e-26	1.03e-25
AYR1	3105.57	0.956187	0.0895674	10.6756	1.32e-26	1.09e-25
YJL070C	1938.45	0.975468	0.0913762	10.6753	1.33e-26	1.09e-25
ENP2	966.342	-1.22473	0.114778	-10.6704	1.4e-26	1.15e-25
PEX18	523.17	1.25317	0.117545	10.6612	1.55e-26	1.27e-25
SSA1	172118	0.806115	0.0756545	10.6552	1.65e-26	1.35e-25
RPM2	19162.9	-0.740268	0.0694767	-10.6549	1.65e-26	1.36e-25
KAP122	1897.7	-0.847543	0.0795548	-10.6536	1.68e-26	1.37e-25
RPS27A	2560.12	-1.14054	0.107066	-10.6527	1.69e-26	1.38e-25
TRM82	822.341	-1.15384	0.108525	-10.632	2.12e-26	1.73e-25
HOM2	5323.9	0.809842	0.0761941	10.6287	2.19e-26	1.79e-25
ECM33	9872.2	-0.725246	0.0683852	-10.6053	2.82e-26	2.29e-25
THS1	8716.91	-0.72715	0.068721	-10.5812	3.64e-26	2.96e-25
FMP10	1579.51	0.888498	0.0839993	10.5774	3.79e-26	3.08e-25
GCN4	19801.6	-0.626682	0.0592593	-10.5752	3.88e-26	3.15e-25
MPP10	996.938	-1.04156	0.0985897	-10.5646	4.35e-26	3.52e-25
YNL013C	528.41	1.3041	0.123935	10.5224	6.81e-26	5.51e-25
WRS1	1868.09	-0.892025	0.0849181	-10.5045	8.23e-26	6.66e-25
KIN82	1255.27	1.09953	0.104677	10.504	8.28e-26	6.69e-25
YHR020W	5482.16	-0.79994	0.0762752	-10.4875	9.86e-26	7.95e-25
YKL065W-A	415.426	1.92661	0.183718	10.4868	9.93e-26	8e-25
YER156C	1836.02	-0.8968	0.085548	-10.483	1.03e-25	8.32e-25
NUC1	619.471	-1.22643	0.117054	-10.4774	1.1e-25	8.81e-25
SCC2	1415.45	-0.891644	0.0854553	-10.434	1.73e-25	1.39e-24
DED81	4913.59	-0.853127	0.081845	-10.4237	1.93e-25	1.55e-24
NOP15	687.291	-1.12931	0.108501	-10.4083	2.27e-25	1.82e-24
YKL156C-A	2067.08	-1.16005	0.111821	-10.3742	3.25e-25	2.6e-24
YIL053W	15684	0.774584	0.0747202	10.3665	3.52e-25	2.81e-24
RPL34B	5768.77	-0.999597	0.0966081	-10.3469	4.32e-25	3.45e-24
VID30	3662.59	1.0001	0.0966958	10.3427	4.52e-25	3.6e-24
YLR217W	2634.15	0.929528	0.0899566	10.3331	4.99e-25	3.97e-24
CMC4	809.907	1.13952	0.11047	10.3152	6.02e-25	4.78e-24
IRC15	1327.09	1.00262	0.0972723	10.3073	6.53e-25	5.18e-24
AKL1	4634.68	0.754949	0.073263	10.3046	6.71e-25	5.32e-24
FTR1	2585.05	-0.90768	0.0881528	-10.2967	7.29e-25	5.78e-24
RPA12	486.758	-1.41226	0.137181	-10.2949	7.43e-25	5.88e-24
OLE1	16007.9	-0.851282	0.0827585	-10.2863	8.12e-25	6.41e-24
PBN1	2430.43	0.780384	0.0760579	10.2604	1.06e-24	8.38e-24
YPS6	1773.24	0.884459	0.0862515	10.2544	1.13e-24	8.91e-24
UBX6	2190.25	0.890908	0.0869104	10.2509	1.17e-24	9.23e-24
RCL1	698.622	-1.12597	0.109898	-10.2456	1.24e-24	9.74e-24
IES5	1836.08	0.827653	0.0809838	10.22	1.61e-24	1.27e-23
CLB6	304.635	-1.59477	0.156156	-10.2127	1.74e-24	1.36e-23
ALD6	59005.6	-0.752894	0.0737326	-10.2111	1.77e-24	1.38e-23
TCB1	7735.18	0.663351	0.0649759	10.2092	1.8e-24	1.41e-23
RAD2	1869.42	0.806486	0.0790338	10.2043	1.9e-24	1.48e-23
NOP9	857.097	-0.999556	0.0979961	-10.2	1.98e-24	1.55e-23
MSB1	1505.24	-0.847115	0.0831862	-10.1834	2.35e-24	1.83e-23
DRS1	1052.04	-0.930231	0.0914708	-10.1697	2.71e-24	2.11e-23
PDR5	14508.2	-0.649436	0.0638926	-10.1645	2.86e-24	2.22e-23
FBA1	83613.9	-0.648924	0.0638781	-10.1588	3.03e-24	2.35e-23
EMI2	2531.88	0.821977	0.0809209	10.1578	3.06e-24	2.37e-23
SAM1	5545.35	0.805174	0.0792739	10.1569	3.09e-24	2.39e-23
HSP42	3436.79	2.20444	0.217209	10.1489	3.35e-24	2.59e-23
DPH2	1894.73	-0.894883	0.08819	-10.1472	3.41e-24	2.64e-23
YOR055W	928.047	1.10104	0.108588	10.1396	3.68e-24	2.84e-23
MCM7	2116.86	-0.785445	0.0776075	-10.1207	4.47e-24	3.45e-23
CLU1	18050.1	-0.645644	0.0637975	-10.1202	4.49e-24	3.46e-23
RPS30A	5244.66	-0.866463	0.0856446	-10.117	4.65e-24	3.57e-23
KSP1	8572.87	0.728731	0.072037	10.1161	4.69e-24	3.6e-23
NOG2	3523.42	-0.84684	0.0837228	-10.1148	4.75e-24	3.65e-23
FBP1	5898.82	-0.803245	0.07945	-10.1101	4.98e-24	3.82e-23
CDC33	4206	-0.785278	0.0776968	-10.107	5.15e-24	3.94e-23
MKC7	591.993	-1.23182	0.121903	-10.105	5.25e-24	4.02e-23
COS1	2176.01	0.916367	0.0908047	10.0916	6.02e-24	4.6e-23
ISU1	8095.21	0.67657	0.0670806	10.0859	6.38e-24	4.87e-23
YPF1	4713.85	0.769714	0.076346	10.0819	6.64e-24	5.06e-23
TOS1	5082.53	-0.700719	0.0695391	-10.0766	7.01e-24	5.34e-23
MCM5	1813.79	-0.935817	0.092891	-10.0744	7.17e-24	5.45e-23
IMP4	484.789	-1.32321	0.131542	-10.0592	8.37e-24	6.36e-23
MPC3	11617.1	0.61675	0.061318	10.0582	8.45e-24	6.41e-23
RIM11	2052.71	0.830263	0.0827076	10.0385	1.03e-23	7.82e-23
YPL185W	629.563	1.20064	0.11977	10.0245	1.19e-23	9e-23
MPM1	1115.83	0.965726	0.0963875	10.0192	1.26e-23	9.49e-23
SUL1	19264.8	0.800908	0.08	10.0113	1.36e-23	1.03e-22
ATG19	1575.02	0.85187	0.0850918	10.0112	1.36e-23	1.03e-22
PRS3	2339.71	-0.94683	0.0947234	-9.99573	1.59e-23	1.2e-22
FYV10	1393.34	0.969019	0.0970217	9.98765	1.73e-23	1.3e-22
FBP26	2271.6	0.8389	0.0841181	9.97288	2e-23	1.51e-22
GDS1	5762.62	-0.69761	0.0699869	-9.96771	2.11e-23	1.58e-22
SNA3	1861.78	0.847992	0.0850847	9.96645	2.14e-23	1.6e-22
POL2	3735.33	-0.687485	0.0690016	-9.96332	2.21e-23	1.65e-22
RAV2	1395.58	0.925107	0.0928533	9.9631	2.21e-23	1.65e-22
TRM44	694.158	-1.20472	0.121013	-9.95533	2.39e-23	1.79e-22
BRO1	3164.35	0.70989	0.0713772	9.94562	2.64e-23	1.97e-22
RPP1	571.668	-1.13364	0.114004	-9.94393	2.68e-23	2e-22
PCK1	32790.1	-0.835942	0.0841233	-9.93711	2.87e-23	2.14e-22
SUP45	5470.05	-0.717756	0.0722323	-9.93678	2.88e-23	2.14e-22
YHR112C	1825.3	0.876022	0.0882183	9.93016	3.08e-23	2.29e-22
NOP53	771.664	-1.05746	0.106523	-9.92706	3.17e-23	2.36e-22
CST6	3037.23	0.714333	0.0721145	9.90554	3.94e-23	2.92e-22
STM1	12570.8	-0.805138	0.081353	-9.89685	4.3e-23	3.18e-22
NOP4	912.066	-0.979617	0.0990662	-9.88851	4.67e-23	3.45e-22
YMR279C	758.839	1.00199	0.101479	9.87387	5.4e-23	3.99e-22
FUN12	7034.7	-0.673213	0.0681977	-9.87149	5.53e-23	4.08e-22
YAR035C-A	265.52	1.90188	0.192792	9.86494	5.91e-23	4.36e-22
FPK1	4257.49	0.729331	0.0739433	9.86339	6e-23	4.42e-22
ALA1	9014.91	-0.675076	0.0684556	-9.86152	6.11e-23	4.5e-22
PMI40	2754.94	-0.75707	0.076832	-9.85358	6.61e-23	4.86e-22
ATG36	1393.95	0.943545	0.0957873	9.85042	6.83e-23	5.01e-22
FDH1	3340.23	-1.09237	0.110911	-9.84899	6.92e-23	5.08e-22
ATP20	3175.49	-0.752922	0.076465	-9.84662	7.09e-23	5.19e-22
DGA1	2096.91	0.78373	0.0795998	9.84587	7.14e-23	5.22e-22
PRS1	4404.63	-0.781009	0.0793511	-9.84244	7.39e-23	5.4e-22
IRA2	19876.1	0.72982	0.0741739	9.83931	7.62e-23	5.56e-22
YFL042C	1130.82	0.909461	0.092652	9.81589	9.62e-23	7.01e-22
RPS25B	4100.37	-0.868943	0.0885666	-9.81118	1.01e-22	7.34e-22
UTP5	1188.49	-0.988291	0.1008	-9.80448	1.08e-22	7.83e-22
CBF2	836.82	-0.978197	0.0998471	-9.79696	1.16e-22	8.43e-22
TRM8	838.411	-1.07204	0.109551	-9.78574	1.3e-22	9.41e-22
YMR315W	4720.19	0.805157	0.0824585	9.76439	1.6e-22	1.16e-21
LYS4	3107.4	-0.718597	0.073605	-9.76288	1.62e-22	1.18e-21
YOP1	5452.33	0.733543	0.0752238	9.75147	1.82e-22	1.32e-21
YGL036W	2876.38	0.769128	0.0788835	9.75018	1.84e-22	1.33e-21
YPL135C-A	5654.04	0.695497	0.0713978	9.74115	2.01e-22	1.45e-21
NOP7	2298.03	-0.948049	0.0973281	-9.74074	2.02e-22	1.46e-21
PHO92	128.443	2.36738	0.243433	9.72499	2.36e-22	1.7e-21
RPS29A	1121.02	-1.02634	0.105647	-9.71483	2.61e-22	1.88e-21
GCD1	2624.53	-0.752615	0.0775347	-9.70681	2.82e-22	2.03e-21
PUS1	1193.99	-0.838043	0.0866063	-9.67646	3.8e-22	2.73e-21
NGL3	1293.74	0.844485	0.0873081	9.67248	3.95e-22	2.83e-21
LYS1	2609.51	0.813283	0.0841435	9.66542	4.23e-22	3.03e-21
NUP133	2969.74	-0.701676	0.0726068	-9.66405	4.29e-22	3.07e-21
JID1	864.913	0.942572	0.0975414	9.6633	4.32e-22	3.09e-21
IRC7	905.333	-1.0921	0.113044	-9.66078	4.42e-22	3.16e-21
YJL152W	1682.16	0.842064	0.0872465	9.65155	4.84e-22	3.45e-21
TEF2	170011	-0.623087	0.064597	-9.64575	5.12e-22	3.65e-21
EDE1	8932.91	0.623754	0.0647466	9.63377	5.76e-22	4.1e-21
GEA2	2956.96	-0.68037	0.0707557	-9.61576	6.86e-22	4.88e-21
WTM1	11439.3	0.700203	0.072921	9.60221	7.82e-22	5.56e-21
GLY1	11678.6	-0.690735	0.0719652	-9.59818	8.14e-22	5.77e-21
EFM1	1629.36	-0.790434	0.0823546	-9.59793	8.16e-22	5.78e-21
YBR051W	534.579	1.11612	0.116312	9.59594	8.32e-22	5.89e-21
GPA2	1689.59	0.828242	0.0863338	9.59349	8.52e-22	6.02e-21
YDR262W	2877.59	0.706533	0.0737393	9.58149	9.57e-22	6.76e-21
FMP27	15886.2	0.668941	0.069824	9.58039	9.67e-22	6.82e-21
IGD1	890.356	1.09513	0.114366	9.57561	1.01e-21	7.14e-21
TRP3	3366.96	0.796964	0.0832585	9.57216	1.05e-21	7.37e-21
JEN1	58741.7	-0.599587	0.0626506	-9.57033	1.07e-21	7.49e-21
MEU1	688.973	-1.15447	0.120664	-9.56759	1.09e-21	7.69e-21
DBP6	1262.3	-0.858567	0.0897492	-9.56629	1.11e-21	7.78e-21
ACS1	55817.6	0.698818	0.0731044	9.55918	1.19e-21	8.32e-21
YJL016W	2378.85	0.831256	0.0870877	9.54505	1.36e-21	9.53e-21
SDS22	1494.54	0.771023	0.0808104	9.54113	1.41e-21	9.88e-21
PMT2	6662.21	-0.64693	0.0678643	-9.53269	1.53e-21	1.07e-20
TIF2	7431.48	-0.711043	0.0746081	-9.53037	1.57e-21	1.09e-20
DSC2	1021.17	0.87611	0.0919335	9.52982	1.58e-21	1.1e-20
COQ9	1572.26	0.799188	0.0839097	9.52437	1.66e-21	1.16e-20
UBP15	9274.23	0.689196	0.0723751	9.52257	1.69e-21	1.18e-20
PEX29	2472.29	0.793727	0.0833783	9.51958	1.74e-21	1.21e-20
TIF3	3596.97	-0.802527	0.0843472	-9.51457	1.82e-21	1.27e-20
EMP46	447.763	1.20797	0.127088	9.50496	2e-21	1.39e-20
CDC15	1530.81	0.916402	0.0964309	9.5032	2.04e-21	1.41e-20
GPM2	766.911	0.95776	0.100837	9.49806	2.14e-21	1.48e-20
IMP3	370.364	-1.35369	0.142904	-9.47277	2.73e-21	1.88e-20
YOL163W	386.519	1.26863	0.134125	9.45855	3.12e-21	2.16e-20
SPB1	841.937	-1.02599	0.108487	-9.4572	3.16e-21	2.18e-20
YET1	4288.29	0.67447	0.0714786	9.43597	3.87e-21	2.67e-20
PMS1	1044.79	-0.882631	0.0936555	-9.42423	4.33e-21	2.98e-20
HSL1	3563.96	-0.715635	0.0759585	-9.4214	4.45e-21	3.06e-20
SKM1	2179.54	0.711499	0.0755268	9.42049	4.49e-21	3.08e-20
MBB1	424.893	1.20548	0.128013	9.41687	4.65e-21	3.19e-20
PGA3	1836.9	-0.904608	0.0961676	-9.40657	5.13e-21	3.51e-20
MHP1	4109.38	0.715925	0.0761301	9.40396	5.25e-21	3.6e-20
HTS1	2698.65	-0.754126	0.0801965	-9.40347	5.28e-21	3.61e-20
MSH2	1344.66	-0.826173	0.087934	-9.39538	5.7e-21	3.9e-20
POL5	3129.56	-0.714068	0.0760156	-9.39371	5.79e-21	3.95e-20
DFG16	2931.22	0.675867	0.0721155	9.372	7.12e-21	4.85e-20
TPO1	1210.36	-0.95299	0.101812	-9.36033	7.95e-21	5.42e-20
VPS70	3718.58	0.738358	0.0788917	9.35913	8.04e-21	5.47e-20
YHR063W-A	1811.51	-0.842841	0.0900615	-9.3585	8.09e-21	5.5e-20
VAS1	12645	-0.585055	0.0625787	-9.3491	8.84e-21	6e-20
PCL8	1798.01	0.777257	0.083179	9.34439	9.24e-21	6.27e-20
ERG13	9888.34	-0.657715	0.0703971	-9.34294	9.37e-21	6.35e-20
YSC83	1304.28	0.78906	0.0845469	9.33281	1.03e-20	6.98e-20
RAD3	1206.05	-0.795446	0.0852529	-9.33043	1.05e-20	7.13e-20
MNN1	2021.13	-0.758709	0.0813264	-9.32919	1.07e-20	7.21e-20
KRI1	608.192	-1.08895	0.116728	-9.32894	1.07e-20	7.22e-20
URK1	633.57	-1.1452	0.122838	-9.32282	1.13e-20	7.64e-20
RIM8	1018.75	0.873377	0.0937069	9.32031	1.16e-20	7.81e-20
RBG1	1673.59	-0.913311	0.0980183	-9.31776	1.19e-20	7.99e-20
SYG1	7226.7	0.599851	0.064409	9.31315	1.24e-20	8.34e-20
PYK2	834.698	0.960324	0.10325	9.30094	1.39e-20	9.35e-20
VPS13	16873.5	0.615504	0.0662605	9.28916	1.56e-20	1.04e-19
APT1	2112.62	-0.787977	0.0849032	-9.28088	1.68e-20	1.13e-19
PHO88	2825.53	-0.775704	0.083589	-9.27998	1.7e-20	1.13e-19
ALB1	444.341	-1.2155	0.131062	-9.27424	1.79e-20	1.2e-19
UGA2	4572.73	0.770346	0.0831336	9.26636	1.93e-20	1.29e-19
YKL091C	599.696	1.06786	0.115279	9.26333	1.98e-20	1.32e-19
GPH1	11437.2	0.797411	0.0861024	9.2612	2.02e-20	1.35e-19
YPR160C-A	2689.03	0.78061	0.0843233	9.25735	2.1e-20	1.4e-19
YER062C	5421.78	0.618253	0.0668245	9.25189	2.21e-20	1.47e-19
CAP2	1702.85	0.751377	0.0812331	9.24963	2.25e-20	1.5e-19
RRP1	617.05	-1.145	0.12386	-9.24432	2.37e-20	1.57e-19
DYS1	1735.95	-0.741552	0.0804116	-9.22196	2.92e-20	1.93e-19
SEC63	3161.68	-0.67981	0.073728	-9.22051	2.96e-20	1.96e-19
YEH1	581.318	-1.02738	0.111522	-9.2123	3.19e-20	2.11e-19
IPI1	500.95	-1.1035	0.11979	-9.21192	3.2e-20	2.12e-19
RPH1	1440.06	0.811327	0.0881085	9.20827	3.31e-20	2.19e-19
YGR054W	2780.39	-0.723984	0.0786919	-9.20025	3.57e-20	2.36e-19
IDP3	2265.21	0.782459	0.0850707	9.19775	3.66e-20	2.41e-19
GIS2	4610.93	-0.691438	0.0752431	-9.18938	3.95e-20	2.6e-19
IME1	203.448	1.50865	0.164238	9.18579	4.09e-20	2.69e-19
AIM41	1387.58	0.967344	0.105386	9.17904	4.35e-20	2.86e-19
PPZ2	1445.95	0.828006	0.0902091	9.17875	4.36e-20	2.86e-19
RMR1	859.148	0.957155	0.104292	9.17768	4.4e-20	2.89e-19
LCP5	293.654	-1.36211	0.148497	-9.17265	4.62e-20	3.02e-19
PIB1	2200.63	0.677629	0.0739859	9.15889	5.24e-20	3.43e-19
HBN1	1979.73	0.872176	0.0953458	9.1475	5.83e-20	3.81e-19
RPA34	526.565	-1.09632	0.119861	-9.14658	5.88e-20	3.84e-19
LEU9	2067.88	-0.743878	0.0813392	-9.14538	5.94e-20	3.88e-19
YLH47	1237.8	-0.910609	0.0995715	-9.14528	5.95e-20	3.88e-19
COS2	1052.19	0.902683	0.0987672	9.13949	6.27e-20	4.09e-19
PRS4	1030.19	-0.877936	0.0961595	-9.13	6.85e-20	4.46e-19
DUS1	426.363	-1.15161	0.126222	-9.12373	7.26e-20	4.72e-19
ADK1	7020.17	-0.701663	0.077028	-9.10919	8.3e-20	5.39e-19
GUD1	2136.72	0.702915	0.0772469	9.09958	9.07e-20	5.88e-19
GCN3	645.897	-1.02029	0.112182	-9.095	9.46e-20	6.13e-19
LSB5	2290.55	0.734948	0.0808116	9.09459	9.49e-20	6.15e-19
FES1	3684.68	0.675175	0.0742848	9.08901	9.99e-20	6.47e-19
YET3	2472.46	0.671507	0.0738833	9.08876	1e-19	6.47e-19
SPT23	4115.09	0.613387	0.0675322	9.08289	1.06e-19	6.83e-19
VPS68	2310.82	0.707323	0.0779438	9.07479	1.14e-19	7.35e-19
ACL4	537.281	-1.29656	0.14292	-9.07193	1.17e-19	7.53e-19
EFM4	717.096	-1.02876	0.113549	-9.06007	1.3e-19	8.39e-19
RPB5	1180.06	-1.04494	0.115373	-9.05706	1.34e-19	8.62e-19
FUI1	1531.4	-0.841205	0.0929137	-9.05361	1.38e-19	8.89e-19
HSP31	958.931	0.899191	0.0993513	9.05062	1.42e-19	9.12e-19
MCD4	2100.05	-0.782551	0.0865014	-9.04669	1.47e-19	9.45e-19
SMC3	1944.05	-0.876085	0.0968836	-9.04265	1.53e-19	9.8e-19
GCD10	1375.86	-0.843231	0.0932908	-9.03873	1.58e-19	1.01e-18
ISN1	1510.38	0.863688	0.095622	9.03232	1.68e-19	1.07e-18
FUM1	21697.3	-0.637534	0.0706345	-9.02582	1.78e-19	1.14e-18
YHR054C-B	2301.91	4.90401	0.543548	9.02222	1.84e-19	1.18e-18
CHL4	1731.61	0.846611	0.0939395	9.0123	2.02e-19	1.29e-18
CLB1	1462.69	-0.925082	0.1027	-9.00759	2.11e-19	1.34e-18
TOF1	1531.77	-0.75969	0.0843414	-9.00732	2.11e-19	1.34e-18
HSP78	17325.3	1.50662	0.167387	9.00083	2.24e-19	1.42e-18
RCK2	6069.83	0.579441	0.0644026	8.99717	2.32e-19	1.47e-18
RPS20	14493.5	-0.853017	0.0948293	-8.9953	2.36e-19	1.49e-18
PUT1	3853.55	-0.771434	0.0857934	-8.99176	2.43e-19	1.54e-18
YDR509W	1230.07	-0.780952	0.0868913	-8.98769	2.52e-19	1.6e-18
SCO2	871.664	0.861404	0.0958939	8.98289	2.64e-19	1.67e-18
PET9	25814.9	-0.740194	0.0824054	-8.98234	2.65e-19	1.67e-18
YDL062W	292.195	-1.51897	0.169146	-8.98021	2.7e-19	1.71e-18
KRR1	623.385	-1.23384	0.137505	-8.97306	2.88e-19	1.82e-18
YNL092W	825.389	0.908048	0.101234	8.9698	2.97e-19	1.87e-18
FPR4	839.936	-1.00401	0.112086	-8.95749	3.32e-19	2.09e-18
YLR031W	291.441	1.37049	0.15314	8.94928	3.58e-19	2.25e-18
NUP145	3805.37	-0.601475	0.0672238	-8.94735	3.64e-19	2.29e-18
SRP40	998.55	-0.856343	0.0958408	-8.93505	4.07e-19	2.55e-18
YLR446W	1147.26	0.88466	0.0991411	8.92324	4.53e-19	2.84e-18
COQ3	924.243	0.884776	0.0991591	8.92279	4.55e-19	2.85e-18
PAB1	11791.1	-0.528535	0.0593122	-8.91105	5.05e-19	3.16e-18
AVT6	1294.79	0.857308	0.0962602	8.90615	5.28e-19	3.3e-18
FUN14	1206.25	0.911183	0.102348	8.90275	5.45e-19	3.4e-18
LTE1	2024.18	-0.771688	0.0866896	-8.90174	5.5e-19	3.43e-18
GTT1	2563.1	0.765495	0.0860803	8.8928	5.96e-19	3.71e-18
SDA1	1006.94	-0.822241	0.0925608	-8.88325	6.49e-19	4.04e-18
YMR306C-A	385.791	1.17901	0.132906	8.87103	7.25e-19	4.51e-18
UTP30	320.337	-1.23678	0.13943	-8.87024	7.3e-19	4.54e-18
YPR136C	451.942	-1.13124	0.127604	-8.86528	7.63e-19	4.74e-18
RRP4	859.914	-0.863643	0.0974764	-8.86002	8e-19	4.96e-18
YML096W	765.45	-0.926433	0.104657	-8.85207	8.59e-19	5.33e-18
RPC19	798.836	-1.11505	0.126064	-8.84514	9.14e-19	5.66e-18
YMR206W	982.222	0.8419	0.0953238	8.83199	1.03e-18	6.36e-18
SNZ2	889.561	-0.892134	0.101123	-8.82228	1.12e-18	6.93e-18
YOX1	604.436	-1.1746	0.133179	-8.81975	1.15e-18	7.08e-18
KIN1	4662.38	0.718152	0.0815357	8.80782	1.28e-18	7.87e-18
RPL29	1887.05	-2.21811	0.25243	-8.78703	1.54e-18	9.47e-18
NOC4	975.882	-0.959079	0.109151	-8.78675	1.54e-18	9.48e-18
PCL5	3685.08	0.797893	0.0908425	8.78326	1.59e-18	9.77e-18
PET10	7459.01	0.647208	0.0737024	8.78137	1.61e-18	9.93e-18
YLR297W	1008.79	0.86918	0.0989906	8.78043	1.63e-18	1e-17
YJL132W	1490.84	0.853877	0.097299	8.7758	1.7e-18	1.04e-17
OAC1	1365.82	0.812427	0.0926853	8.76544	1.86e-18	1.14e-17
ASI2	1507.03	0.745402	0.0850929	8.75985	1.96e-18	1.2e-17
COS6	3673.96	0.667187	0.0762106	8.75452	2.05e-18	1.25e-17
YNL247W	2384.95	-0.684584	0.0782519	-8.74847	2.16e-18	1.32e-17
CHC1	24487.1	0.528443	0.0604906	8.73595	2.42e-18	1.48e-17
YLR336C	785.041	-0.925862	0.106034	-8.73177	2.51e-18	1.53e-17
RBG2	1071.06	-0.935916	0.107351	-8.71827	2.82e-18	1.72e-17
SUR2	964.438	-0.856261	0.0983031	-8.71042	3.03e-18	1.84e-17
FAL1	316.485	-1.26352	0.145098	-8.70801	3.09e-18	1.88e-17
GLG1	2055.21	0.706021	0.0810882	8.70683	3.12e-18	1.9e-17
SLX9	403.183	-1.19383	0.137119	-8.70654	3.13e-18	1.9e-17
RLP7	1184.81	-0.955028	0.10975	-8.70188	3.26e-18	1.98e-17
EDC2	1432.04	0.764628	0.0878762	8.7012	3.28e-18	1.99e-17
ETR1	5854.97	0.854843	0.0983277	8.69382	3.5e-18	2.12e-17
NCR1	7105.51	0.6202	0.0713932	8.6871	3.72e-18	2.25e-17
TDH1	5659.48	0.861701	0.0992572	8.68149	3.91e-18	2.36e-17
CYB5	755.078	-1.01601	0.117118	-8.67509	4.13e-18	2.5e-17
POS5	2420.5	0.768357	0.0885836	8.67381	4.18e-18	2.52e-17
RRP6	2280.29	-0.672572	0.0775665	-8.67091	4.29e-18	2.58e-17
CCP1	1511.08	0.752316	0.0868145	8.66578	4.48e-18	2.7e-17
SAH1	12872.9	-0.569064	0.0656949	-8.66221	4.63e-18	2.78e-17
TRM2	1121.11	-0.821133	0.0948572	-8.65652	4.86e-18	2.92e-17
YER079W	368.356	1.21959	0.141013	8.64878	5.21e-18	3.13e-17
PDR16	1049.73	-0.805864	0.0932586	-8.64118	5.56e-18	3.34e-17
SQT1	1515.54	-0.844551	0.0977808	-8.63719	5.76e-18	3.45e-17
RPL41B	1295.97	-0.901181	0.104424	-8.63003	6.13e-18	3.67e-17
NVJ2	2507.27	0.700505	0.0812102	8.62582	6.36e-18	3.81e-17
SIA1	1271.94	0.794519	0.0921196	8.62486	6.42e-18	3.84e-17
CCT5	4373.68	-0.656719	0.076147	-8.62437	6.44e-18	3.85e-17
IST2	7296.6	0.655878	0.0760962	8.61906	6.75e-18	4.03e-17
RAX2	2637.54	-0.654573	0.0759939	-8.6135	7.09e-18	4.22e-17
PPE1	946.057	0.839607	0.0975668	8.60545	7.6e-18	4.52e-17
RPB8	843.259	-0.90458	0.105116	-8.60554	7.6e-18	4.52e-17
SPB4	931.884	-0.887835	0.103195	-8.60347	7.73e-18	4.6e-17
GCY1	10934.6	1.52187	0.177109	8.5928	8.49e-18	5.04e-17
VID28	2020.26	0.701828	0.0817236	8.58782	8.86e-18	5.26e-17
SSD1	11367.8	0.619338	0.0721679	8.5819	9.33e-18	5.53e-17
YNL120C	357.612	-1.1425	0.13331	-8.57027	1.03e-17	6.12e-17
ATO2	7957.62	-0.527817	0.0615919	-8.56959	1.04e-17	6.15e-17
TDH2	21133.9	-0.582882	0.0681085	-8.55814	1.15e-17	6.78e-17
TGL1	1547.67	0.765486	0.0894445	8.55822	1.15e-17	6.78e-17
PPM1	1428.19	0.755715	0.0883764	8.5511	1.22e-17	7.19e-17
SPS4	558.338	-0.985322	0.115228	-8.5511	1.22e-17	7.19e-17
RPO26	1481.74	-0.8435	0.0986763	-8.54815	1.25e-17	7.37e-17
YML082W	937.606	-0.85887	0.100495	-8.54641	1.27e-17	7.47e-17
HPM1	666.812	-0.897438	0.105032	-8.54443	1.29e-17	7.6e-17
SCS22	591.159	0.991323	0.116129	8.5364	1.38e-17	8.14e-17
DBP7	899.406	-0.783795	0.0918418	-8.53418	1.41e-17	8.29e-17
COS7	2983.27	0.703376	0.0825249	8.5232	1.55e-17	9.1e-17
YIL077C	2367.48	0.674365	0.0791793	8.51694	1.64e-17	9.6e-17
YKL177W	1554.36	-0.762878	0.0895939	-8.51485	1.67e-17	9.77e-17
LPX1	3464.8	-0.646021	0.0758966	-8.51185	1.71e-17	1e-16
SRP68	3543.83	-0.571775	0.0672869	-8.49758	1.94e-17	1.13e-16
TMA10	17187.4	0.706326	0.0832209	8.48736	2.11e-17	1.23e-16
GAS3	1303	-0.821126	0.0967954	-8.48311	2.19e-17	1.28e-16
PTR2	16856.8	-0.572128	0.0674537	-8.48178	2.22e-17	1.29e-16
RPO31	4954.14	-0.659535	0.0779739	-8.45841	2.71e-17	1.58e-16
SNZ3	938.805	-0.913603	0.108146	-8.44786	2.97e-17	1.73e-16
RPL25	14185.5	-0.622544	0.0737695	-8.43904	3.2e-17	1.86e-16
SDD1	1274.82	0.81259	0.0963076	8.43744	3.24e-17	1.88e-16
EFG1	230.262	-1.57755	0.187081	-8.43244	3.39e-17	1.96e-16
GFD2	860.741	-0.885651	0.105079	-8.42843	3.5e-17	2.03e-16
YDR133C	5151.94	-0.805833	0.0956503	-8.42478	3.61e-17	2.09e-16
AIM7	1166.38	0.800644	0.0950584	8.42266	3.68e-17	2.13e-16
YLR149C-A	1679.08	-0.857094	0.101796	-8.41969	3.77e-17	2.18e-16
SPH1	731.325	-0.920187	0.109346	-8.41539	3.92e-17	2.26e-16
FRA1	4473.75	0.604862	0.0718775	8.41517	3.92e-17	2.26e-16
VPS62	1429.42	0.710114	0.0844118	8.4125	4.01e-17	2.31e-16
ETT1	512.2	-1.07866	0.128269	-8.40936	4.12e-17	2.38e-16
YMR310C	360.123	-1.19154	0.141796	-8.40321	4.34e-17	2.5e-16
YGR228W	451.246	-1.18451	0.141004	-8.40059	4.44e-17	2.56e-16
HYR1	3024.13	0.683783	0.0814224	8.39797	4.54e-17	2.61e-16
TRR2	1426.4	0.730725	0.0870351	8.39575	4.63e-17	2.66e-16
SVS1	680.24	-0.915795	0.109121	-8.39249	4.76e-17	2.73e-16
YNL114C	687.434	-1.08555	0.129462	-8.38512	5.07e-17	2.9e-16
TVP15	1359.95	0.736324	0.0879292	8.37406	5.57e-17	3.19e-16
CDC9	1403.48	-0.714079	0.0852738	-8.37395	5.57e-17	3.19e-16
TRM7	552.209	-0.961326	0.114861	-8.36945	5.79e-17	3.31e-16
TGL3	2561.89	0.616784	0.0737253	8.36598	5.96e-17	3.41e-16
CSR2	8266.2	0.602919	0.0720842	8.36409	6.06e-17	3.46e-16
RPL24B	4705.73	-0.903855	0.108097	-8.3615	6.19e-17	3.53e-16
PPR1	896.502	-0.788837	0.0943427	-8.36141	6.2e-17	3.53e-16
USV1	962.658	0.850186	0.10178	8.35319	6.64e-17	3.78e-16
SSH4	2052.42	0.635385	0.0761234	8.34677	7.02e-17	3.99e-16
MDH2	9753.07	0.701008	0.084067	8.33868	7.51e-17	4.27e-16
YOL071W	782.398	1.03254	0.123911	8.33292	7.89e-17	4.48e-16
YMR114C	566.223	0.91982	0.110467	8.32665	8.32e-17	4.72e-16
YJR124C	601.696	-0.984948	0.118373	-8.32068	8.75e-17	4.96e-16
YJL067W	712.215	0.887573	0.106685	8.3196	8.83e-17	5e-16
RFC5	935.69	-0.827949	0.0995459	-8.31726	9e-17	5.09e-16
SDH8	1149.35	0.787867	0.0947463	8.31554	9.13e-17	5.16e-16
ATG4	930.195	0.935001	0.112622	8.30209	1.02e-16	5.78e-16
YIR014W	557.705	0.959168	0.115568	8.29962	1.04e-16	5.89e-16
UTP11	362.186	-1.35322	0.163211	-8.2912	1.12e-16	6.32e-16
ATC1	293.891	-1.28683	0.155611	-8.2695	1.35e-16	7.58e-16
YAP5	1520.21	0.678792	0.0821005	8.26782	1.36e-16	7.68e-16
ATG3	613.466	0.890869	0.107757	8.26737	1.37e-16	7.7e-16
PXA1	6077.59	0.669115	0.0809414	8.26667	1.38e-16	7.74e-16
LSG1	749.555	-1.03696	0.125446	-8.26623	1.38e-16	7.76e-16
NSA1	1121.72	-0.822623	0.0995303	-8.26506	1.4e-16	7.83e-16
RIO2	804.034	-0.887987	0.10744	-8.26495	1.4e-16	7.83e-16
ESL2	3872.56	0.608959	0.0737018	8.26247	1.43e-16	7.99e-16
ATG21	1618.39	0.660801	0.0799882	8.26123	1.44e-16	8.07e-16
YDR306C	2591.89	0.629009	0.0761591	8.25915	1.47e-16	8.2e-16
MIX14	686.095	0.924448	0.112031	8.25169	1.56e-16	8.72e-16
YBL028C	655.483	-0.992373	0.120267	-8.25138	1.57e-16	8.74e-16
MFM1	852.088	0.85181	0.103266	8.24872	1.6e-16	8.93e-16
DBP5	2082.01	-0.72511	0.088026	-8.23745	1.76e-16	9.8e-16
GLR1	4069.17	0.57594	0.0699338	8.2355	1.79e-16	9.95e-16
RNT1	261.343	-1.27503	0.154848	-8.23406	1.81e-16	1.01e-15
GPR1	3292.6	0.610971	0.074209	8.23311	1.82e-16	1.01e-15
YHR202W	1231.92	0.804423	0.0977618	8.2284	1.9e-16	1.05e-15
YGR237C	1534.05	0.79292	0.0963778	8.22721	1.92e-16	1.06e-15
COX15	3365.98	0.676994	0.0823439	8.22154	2.01e-16	1.11e-15
OXR1	957.865	0.836731	0.101938	8.2082	2.25e-16	1.24e-15
ERG4	3680.08	-0.663707	0.0809154	-8.20248	2.35e-16	1.3e-15
DIA3	888.35	0.8128	0.0991133	8.20072	2.39e-16	1.32e-15
RPN14	1183.53	0.814902	0.0993987	8.19832	2.44e-16	1.35e-15
RPP2B	10877.2	-0.621194	0.0757796	-8.19738	2.46e-16	1.36e-15
IZH3	3702.64	-0.646403	0.0789349	-8.18906	2.63e-16	1.45e-15
FRK1	1749.98	0.797222	0.0973678	8.18773	2.66e-16	1.47e-15
YNL277W-A	92.8491	3.27499	0.400076	8.18591	2.7e-16	1.49e-15
STE4	1073.56	-0.724893	0.0885549	-8.1858	2.71e-16	1.49e-15
PWP1	1194.91	-0.778953	0.0953684	-8.16784	3.14e-16	1.73e-15
PAH1	1709.41	0.69962	0.0856736	8.1661	3.19e-16	1.75e-15
YGL118C	308.803	1.43228	0.175535	8.15951	3.36e-16	1.85e-15
EBP2	492.359	-1.14744	0.140629	-8.15934	3.37e-16	1.85e-15
VID27	2884.4	0.563323	0.0692365	8.13622	4.08e-16	2.23e-15
RRS1	444.482	-1.25355	0.154132	-8.13295	4.19e-16	2.29e-15
NCE103	18090.9	1.70808	0.210403	8.11811	4.73e-16	2.59e-15
ARC1	4037.86	-0.606495	0.074715	-8.11745	4.76e-16	2.6e-15
YLR419W	2590.3	-0.59673	0.0735195	-8.11662	4.79e-16	2.62e-15
TRM10	531.078	-1.09768	0.135273	-8.11453	4.88e-16	2.66e-15
BOP3	556.593	0.923843	0.113925	8.10924	5.09e-16	2.78e-15
SNX4	1896.22	0.624299	0.0770194	8.10573	5.24e-16	2.86e-15
HIS4	5662.99	0.654642	0.0808643	8.09556	5.7e-16	3.1e-15
ZWF1	7877.91	0.614454	0.075918	8.09365	5.79e-16	3.15e-15
YER121W	622.986	0.960954	0.118863	8.08458	6.24e-16	3.39e-15
CTR9	2785.75	-0.584529	0.0723462	-8.07961	6.5e-16	3.53e-15
DOA4	2874.93	0.599613	0.0742315	8.0776	6.61e-16	3.58e-15
GCN1	14655.4	-0.535701	0.066347	-8.07423	6.79e-16	3.68e-15
SEN34	424.246	-1.3931	0.172545	-8.07383	6.81e-16	3.69e-15
RMD5	1549.5	0.737842	0.0913859	8.07392	6.81e-16	3.69e-15
LTV1	461.14	-1.10313	0.13669	-8.07031	7.01e-16	3.79e-15
UTP23	445.733	-1.0378	0.128623	-8.0685	7.12e-16	3.84e-15
YOR121C	5082.16	1.52553	0.189112	8.06682	7.22e-16	3.89e-15
PER33	1221.02	0.744973	0.0923846	8.06382	7.39e-16	3.99e-15
SHE4	3485.11	0.544869	0.0676519	8.05401	8.01e-16	4.32e-15
YRO2	12646.2	1.77071	0.219879	8.05314	8.07e-16	4.34e-15
RPC53	342.084	-1.1506	0.142901	-8.05175	8.16e-16	4.39e-15
SUA5	622.797	-0.939774	0.116843	-8.04307	8.76e-16	4.71e-15
YKL023W	697.573	0.839704	0.104418	8.04178	8.85e-16	4.75e-15
THI80	416.39	-1.02283	0.127201	-8.04104	8.91e-16	4.78e-15
KCC4	1053.38	-0.740206	0.0920901	-8.03784	9.14e-16	4.9e-15
PDE1	1365.01	0.674804	0.0839955	8.0338	9.45e-16	5.06e-15
ESC8	797.936	-0.830247	0.103528	-8.01958	1.06e-15	5.68e-15
SUI2	3103.33	-0.606878	0.0757631	-8.0102	1.15e-15	6.12e-15
DPB2	642.812	-0.855724	0.106842	-8.00924	1.15e-15	6.17e-15
PHO90	962.429	-0.753177	0.0940431	-8.00885	1.16e-15	6.18e-15
VPS17	2444.93	0.612022	0.0764596	8.00452	1.2e-15	6.4e-15
ILV3	7122.73	0.69324	0.0866195	8.00328	1.21e-15	6.46e-15
YGR122W	2173.56	0.60323	0.0753951	8.00093	1.23e-15	6.58e-15
MAP1	2280.23	-0.628762	0.0786354	-7.99592	1.29e-15	6.84e-15
PEX3	1678.62	0.665122	0.083226	7.99175	1.33e-15	7.07e-15
YOR186W	151.878	1.94437	0.243393	7.98859	1.36e-15	7.25e-15
TSR4	760.31	-0.879444	0.110117	-7.98645	1.39e-15	7.37e-15
SVL3	1340.51	-0.716196	0.0897331	-7.9814	1.45e-15	7.67e-15
JSN1	3148.58	0.672229	0.0842336	7.98053	1.46e-15	7.72e-15
SLM6	223.968	-1.33429	0.167244	-7.97811	1.49e-15	7.87e-15
CMS1	671.855	-0.928325	0.116489	-7.9692	1.6e-15	8.45e-15
XYL2	703.25	0.879889	0.110443	7.96692	1.63e-15	8.6e-15
UTP7	1146.19	-0.780739	0.0980733	-7.96077	1.71e-15	9.03e-15
STE24	4003.5	0.676464	0.0849761	7.96064	1.71e-15	9.03e-15
HEM13	856.109	-0.896693	0.112652	-7.95984	1.72e-15	9.09e-15
ATG32	1709.27	0.656585	0.0825509	7.95371	1.81e-15	9.54e-15
GLC3	14771.7	0.619765	0.0779599	7.9498	1.87e-15	9.84e-15
COX4	8478.99	-0.587482	0.0739058	-7.94906	1.88e-15	9.89e-15
TCD2	952.542	-0.790936	0.0995057	-7.94864	1.89e-15	9.91e-15
PTC6	1300.91	0.697921	0.087837	7.94564	1.93e-15	1.01e-14
YLR363W-A	219.311	-1.34072	0.168807	-7.94232	1.98e-15	1.04e-14
RPL39	1786.81	-2.42888	0.306091	-7.93514	2.1e-15	1.1e-14
YJL055W	1559.22	0.650099	0.0819613	7.93178	2.16e-15	1.13e-14
YGL082W	1702.35	0.633156	0.079871	7.92724	2.24e-15	1.17e-14
ESF2	261	-1.34779	0.170034	-7.92658	2.25e-15	1.18e-14
PHO8	3032	0.566302	0.0714482	7.92604	2.26e-15	1.18e-14
CTP1	902.273	-0.826858	0.104373	-7.92218	2.33e-15	1.22e-14
BUD22	353.259	-1.23791	0.156426	-7.91367	2.5e-15	1.3e-14
YJR071W	533.833	-1.04423	0.13215	-7.90188	2.75e-15	1.43e-14
YLR257W	3975.73	0.517595	0.0655589	7.89511	2.9e-15	1.51e-14
BAP3	1104.26	-0.734447	0.0930376	-7.89409	2.92e-15	1.52e-14
AMD1	4040.5	0.552325	0.0700214	7.88795	3.07e-15	1.6e-14
APD1	1772.94	0.628446	0.0797092	7.88424	3.16e-15	1.65e-14
SNX41	958.847	0.760771	0.0964964	7.88393	3.17e-15	1.65e-14
ADP1	6519.55	0.530891	0.0673837	7.87862	3.31e-15	1.72e-14
YDR203W	562.257	0.944871	0.119968	7.876	3.38e-15	1.75e-14
ATF2	370.218	-1.19107	0.151254	-7.87464	3.42e-15	1.77e-14
LYS5	1414.24	0.747073	0.0949055	7.87176	3.5e-15	1.81e-14
HEM1	7296.15	-0.509619	0.0648208	-7.86197	3.78e-15	1.96e-14
FRT2	678.231	0.993951	0.126448	7.86054	3.82e-15	1.98e-14
MDJ1	1971.07	0.778086	0.0990684	7.85402	4.03e-15	2.08e-14
RRI2	1235.07	0.71778	0.091522	7.84271	4.41e-15	2.28e-14
AIR1	477.914	-0.954034	0.121707	-7.83879	4.55e-15	2.35e-14
CTF18	1019.68	-0.773283	0.0987158	-7.83343	4.75e-15	2.45e-14
PEX28	2174.55	0.676753	0.0864678	7.82665	5.01e-15	2.58e-14
BCP1	1065.36	-0.840469	0.107466	-7.82076	5.25e-15	2.7e-14
DCD1	413.561	-1.13391	0.145023	-7.81883	5.33e-15	2.74e-14
RVS167	3605.18	0.591369	0.0756753	7.81455	5.52e-15	2.83e-14
FAS1	69038.5	-0.50759	0.0650748	-7.8001	6.19e-15	3.18e-14
SKI6	744.439	-0.951807	0.122028	-7.79988	6.2e-15	3.18e-14
MAL11	9570.86	0.538568	0.0690814	7.79614	6.38e-15	3.27e-14
UBI4	26837.6	0.666338	0.0855232	7.79131	6.63e-15	3.4e-14
BUD19	1775.41	-2.45168	0.31473	-7.78978	6.71e-15	3.44e-14
MMT1	410.295	-0.979426	0.125767	-7.78762	6.83e-15	3.49e-14
ATP5	11966.3	-0.487098	0.0625683	-7.78506	6.97e-15	3.56e-14
ATG15	1423.96	0.779608	0.100269	7.77519	7.53e-15	3.85e-14
GSY1	4939.85	0.541913	0.0697147	7.77329	7.65e-15	3.9e-14
NYV1	3070.03	0.558419	0.0719124	7.76526	8.15e-15	4.15e-14
YMR031W-A	419.306	1.04048	0.134012	7.76406	8.23e-15	4.19e-14
PHD1	1525.41	0.747056	0.0962585	7.76093	8.43e-15	4.29e-14
TRA1	11519.2	-0.521304	0.0671882	-7.75887	8.57e-15	4.36e-14
COS5	1547.88	0.652877	0.0841634	7.75725	8.68e-15	4.41e-14
INP54	1055.49	0.753604	0.0972452	7.74953	9.22e-15	4.68e-14
AHA1	7261.42	0.53352	0.0688635	7.74749	9.37e-15	4.76e-14
YOR302W	430.449	1.22787	0.158559	7.74391	9.64e-15	4.89e-14
PDE2	1113.46	-0.697888	0.0902115	-7.73613	1.02e-14	5.19e-14
TFB6	939.607	0.721573	0.0932952	7.73429	1.04e-14	5.26e-14
DBP8	654.601	-0.864215	0.111741	-7.73409	1.04e-14	5.27e-14
YGR079W	275.187	-1.19566	0.154711	-7.72834	1.09e-14	5.51e-14
RVB1	1902.73	-0.692134	0.0895992	-7.72478	1.12e-14	5.66e-14
KIN4	1069.6	-0.720556	0.093394	-7.71522	1.21e-14	6.09e-14
PBI2	5545.43	0.577859	0.0749569	7.70921	1.27e-14	6.38e-14
YDR341C	5067.54	-0.559912	0.072758	-7.69553	1.41e-14	7.1e-14
MRS1	469.572	-0.963545	0.125228	-7.6943	1.42e-14	7.16e-14
YMR122W-A	3812.34	-0.587436	0.0763643	-7.69254	1.44e-14	7.26e-14
STP2	2048.17	0.647793	0.0842198	7.6917	1.45e-14	7.3e-14
NUP82	1847.17	-0.586181	0.0762196	-7.69069	1.46e-14	7.35e-14
YOR376W-A	709.127	0.802363	0.104371	7.68759	1.5e-14	7.53e-14
SOL3	3395.72	0.57388	0.0747642	7.67587	1.64e-14	8.24e-14
TDA4	362.468	1.03742	0.135294	7.66794	1.75e-14	8.76e-14
BMT5	290.542	-1.23903	0.161842	-7.65578	1.92e-14	9.62e-14
UBC8	1094.95	0.842428	0.110055	7.65459	1.94e-14	9.7e-14
DXO1	676.491	-0.831603	0.108662	-7.65309	1.96e-14	9.81e-14
GLG2	1630.48	0.694631	0.0908013	7.65002	2.01e-14	1e-13
CLN3	1521.98	-0.67425	0.088256	-7.63971	2.18e-14	1.09e-13
HEM15	3286.75	0.594901	0.0778711	7.63957	2.18e-14	1.09e-13
TSR2	225.088	-1.34224	0.175959	-7.62813	2.38e-14	1.19e-13
RPC17	246.671	-1.2154	0.159516	-7.61928	2.55e-14	1.27e-13
ADY3	1972.5	0.610386	0.0802801	7.6032	2.89e-14	1.44e-13
GRC3	545.821	-0.980979	0.129289	-7.58752	3.26e-14	1.62e-13
GCD6	3149.61	-0.526597	0.0695713	-7.56917	3.76e-14	1.87e-13
ALK2	708.186	-0.84903	0.112198	-7.56721	3.81e-14	1.89e-13
MAM33	1599	-0.732879	0.0969355	-7.56048	4.02e-14	1.99e-13
RTT107	1073.7	-0.775157	0.102537	-7.55981	4.04e-14	2e-13
SSN8	889.059	0.729124	0.0965213	7.55402	4.22e-14	2.09e-13
YKL100W-A	764.902	0.777199	0.102911	7.55213	4.28e-14	2.12e-13
YHR182C-A	4919.38	-0.591456	0.0783826	-7.54576	4.5e-14	2.22e-13
ECM15	2228.33	0.615646	0.0815898	7.54563	4.5e-14	2.22e-13
YKL050C	1755.62	0.591357	0.0783974	7.54307	4.59e-14	2.27e-13
MSS11	1709.78	0.594946	0.0791056	7.52091	5.44e-14	2.68e-13
ATG40	907.463	0.735551	0.0978575	7.51656	5.62e-14	2.77e-13
MGM101	1229.35	-0.688377	0.0916558	-7.51046	5.89e-14	2.9e-13
YKL162C	774.847	0.735495	0.098031	7.50267	6.25e-14	3.08e-13
CSC1	4149.2	0.529429	0.0706897	7.48948	6.91e-14	3.4e-13
HAL1	1782.82	0.674209	0.0900837	7.48425	7.2e-14	3.54e-13
HUL5	3052.63	0.519477	0.06942	7.48311	7.26e-14	3.57e-13
BPT1	6315.89	0.532383	0.0711478	7.48278	7.28e-14	3.57e-13
YCR016W	237.743	-1.22533	0.163796	-7.48085	7.38e-14	3.62e-13
MDS3	6997.16	0.493378	0.0660048	7.47488	7.73e-14	3.79e-13
YPR027C	594.376	-0.826305	0.110554	-7.47422	7.77e-14	3.8e-13
BMH2	8190.05	0.521842	0.0698392	7.47205	7.9e-14	3.87e-13
VRG4	2561.64	-0.543715	0.0728204	-7.46652	8.23e-14	4.02e-13
MRS6	3205.82	-0.534308	0.07156	-7.46658	8.23e-14	4.02e-13
YHR022C	420.719	0.958896	0.128527	7.46065	8.61e-14	4.21e-13
SAP4	911.05	0.86937	0.116607	7.45556	8.95e-14	4.37e-13
TOD6	352.841	-1.04753	0.140536	-7.45382	9.07e-14	4.42e-13
SEC12	741.127	-0.752195	0.100931	-7.45256	9.15e-14	4.46e-13
HIS5	2795.52	0.560354	0.0752203	7.4495	9.37e-14	4.56e-13
TRF5	584.604	-0.916264	0.123034	-7.44726	9.53e-14	4.64e-13
PEP12	1107.96	0.767549	0.103134	7.44223	9.9e-14	4.81e-13
ARF1	4371.06	-0.639513	0.0860029	-7.43594	1.04e-13	5.04e-13
PPN1	3911.33	0.536774	0.0721883	7.43575	1.04e-13	5.05e-13
YHR028W-A	747.318	0.76566	0.103071	7.42849	1.1e-13	5.33e-13
TDA1	2469.79	0.779017	0.104958	7.42216	1.15e-13	5.59e-13
COG4	4061.19	0.520777	0.0701785	7.42075	1.16e-13	5.64e-13
MNL2	1043.11	-0.664268	0.0895823	-7.41517	1.21e-13	5.88e-13
AZF1	2041.03	0.55711	0.0751615	7.41217	1.24e-13	6.01e-13
PAC1	745.429	-0.806705	0.10887	-7.40978	1.27e-13	6.12e-13
RRP36	295.827	-1.16123	0.156828	-7.40444	1.32e-13	6.36e-13
YPR098C	1197.84	0.722093	0.0975943	7.39892	1.37e-13	6.63e-13
ALY2	1835.95	0.656882	0.0888199	7.39566	1.41e-13	6.78e-13
OSH6	1504.82	0.6197	0.0837922	7.39568	1.41e-13	6.78e-13
TDA11	952.94	0.712804	0.0964072	7.39368	1.43e-13	6.88e-13
DLD2	2655.63	-0.607677	0.0822364	-7.38939	1.47e-13	7.1e-13
PGC1	1602.15	0.616671	0.0834853	7.38658	1.51e-13	7.24e-13
YOR146W	818.741	-0.824111	0.111593	-7.38494	1.53e-13	7.33e-13
CPS1	6243.51	0.54825	0.0742464	7.38419	1.53e-13	7.37e-13
NOP10	849.299	-0.959689	0.13013	-7.37485	1.65e-13	7.89e-13
RAS1	585.132	-0.904565	0.122663	-7.37441	1.65e-13	7.91e-13
BUD4	1642.04	-0.633768	0.0859941	-7.3699	1.71e-13	8.18e-13
NUS1	1556.54	0.665458	0.0903731	7.36345	1.79e-13	8.58e-13
ERO1	3386.66	0.556578	0.075654	7.35688	1.88e-13	9.01e-13
OPT1	1160.11	0.724257	0.0984676	7.35528	1.91e-13	9.11e-13
HEM2	3444.38	-0.568024	0.0773291	-7.34555	2.05e-13	9.79e-13
CIS1	274.306	1.17575	0.160117	7.34309	2.09e-13	9.96e-13
RAI1	556.627	-0.824448	0.11235	-7.33821	2.16e-13	1.03e-12
LAT1	4553.18	0.561904	0.0766437	7.33137	2.28e-13	1.09e-12
MSA2	296.771	-1.15739	0.15798	-7.32618	2.37e-13	1.13e-12
MCM3	3219.1	-0.544317	0.0743089	-7.32506	2.39e-13	1.14e-12
ATP7	11313.8	-0.508401	0.0694072	-7.3249	2.39e-13	1.14e-12
CWP1	5203.54	0.58725	0.0802461	7.3181	2.51e-13	1.2e-12
SRC1	2497.07	0.628023	0.0858218	7.31776	2.52e-13	1.2e-12
PMP3	7756.24	0.486325	0.0664863	7.31465	2.58e-13	1.22e-12
STR2	2810.63	0.536541	0.0735047	7.29941	2.89e-13	1.37e-12
ATG13	1048.3	0.673806	0.0923783	7.29399	3.01e-13	1.43e-12
SAP185	1954.17	-0.639967	0.087762	-7.29207	3.05e-13	1.45e-12
CPR1	8584.13	0.634624	0.0870913	7.28688	3.17e-13	1.5e-12
NAT1	3119.64	-0.53099	0.0728974	-7.28406	3.24e-13	1.53e-12
MSH6	2291.71	-0.533295	0.0733299	-7.27254	3.53e-13	1.67e-12
YOR020W-A	1259.19	0.766558	0.105648	7.25581	3.99e-13	1.89e-12
TAH18	721.624	-0.764395	0.105362	-7.25496	4.02e-13	1.9e-12
YKL106C-A	73.8742	2.31802	0.319586	7.25322	4.07e-13	1.92e-12
BSC5	824.915	0.69263	0.0954965	7.25293	4.08e-13	1.92e-12
MTO1	1257.99	-0.720093	0.0992872	-7.25263	4.09e-13	1.92e-12
YPL044C	395.92	-0.974146	0.134379	-7.24927	4.19e-13	1.97e-12
MSG5	649.213	-0.826512	0.114035	-7.2479	4.23e-13	1.99e-12
YCR087C-A	275.104	-1.35712	0.187274	-7.2467	4.27e-13	2.01e-12
YBR287W	3977.44	0.570641	0.0787706	7.24433	4.35e-13	2.04e-12
EMP70	3808.21	-0.565921	0.0783643	-7.22167	5.14e-13	2.41e-12
YCR087W	272.559	-1.33223	0.184885	-7.20573	5.77e-13	2.71e-12
DPM1	1699.64	-0.650721	0.0903459	-7.20255	5.91e-13	2.77e-12
YJR115W	128.156	1.53374	0.212995	7.20083	5.98e-13	2.8e-12
YOR292C	790.906	0.82861	0.115173	7.19446	6.27e-13	2.93e-12
SFH5	940.256	-0.786019	0.10932	-7.19005	6.48e-13	3.03e-12
MYO3	2156	0.556133	0.0773476	7.19006	6.48e-13	3.03e-12
SAD1	1190.36	-0.617485	0.0859929	-7.18065	6.94e-13	3.24e-12
CLD1	1989.17	0.569422	0.0793213	7.17867	7.04e-13	3.28e-12
TPD3	9237.8	0.440916	0.0614282	7.17775	7.09e-13	3.3e-12
VCX1	3579.61	0.547513	0.0762909	7.17665	7.14e-13	3.33e-12
YOR293C-A	102.211	-2.49332	0.347506	-7.17488	7.24e-13	3.37e-12
NPA3	1005.11	-0.69431	0.0967873	-7.17356	7.31e-13	3.4e-12
PIS1	813.44	-0.780573	0.108836	-7.172	7.39e-13	3.44e-12
ZTA1	3514.44	0.575122	0.0802312	7.16831	7.59e-13	3.53e-12
YSP3	560.033	0.792981	0.110635	7.16756	7.63e-13	3.54e-12
CHL1	948.5	-0.706548	0.0985991	-7.16587	7.73e-13	3.59e-12
PDS5	2163.69	-0.538409	0.075155	-7.16399	7.84e-13	3.63e-12
MTR3	684.374	-0.766554	0.107008	-7.16355	7.86e-13	3.64e-12
ALG5	684.629	-0.784351	0.109495	-7.16333	7.87e-13	3.64e-12
UPS2	2582.22	-0.552713	0.0771785	-7.1615	7.98e-13	3.69e-12
SUI3	3537.8	-0.508805	0.071048	-7.16143	7.98e-13	3.69e-12
NMD5	3843.37	-0.507285	0.0708805	-7.1569	8.25e-13	3.81e-12
TEA1	1147.4	-0.618231	0.0864464	-7.15161	8.58e-13	3.96e-12
OGG1	348.237	-1.11053	0.155474	-7.14284	9.14e-13	4.22e-12
RPC25	436.363	-0.988604	0.13858	-7.13381	9.76e-13	4.5e-12
SPE4	484.471	-0.900315	0.126336	-7.12633	1.03e-12	4.75e-12
SHB17	1178.08	-0.668057	0.0938472	-7.11856	1.09e-12	5.02e-12
TRX3	1601	0.679625	0.0954809	7.11792	1.1e-12	5.04e-12
HCR1	1959.49	-0.600744	0.0844081	-7.11714	1.1e-12	5.06e-12
BNI4	1310.44	-0.611437	0.085917	-7.1166	1.11e-12	5.08e-12
RRP8	499.869	-0.945186	0.132855	-7.11442	1.12e-12	5.16e-12
SDD3	4808.81	-0.477632	0.0671486	-7.11306	1.13e-12	5.21e-12
ATG2	3804.09	0.545771	0.0767378	7.11215	1.14e-12	5.24e-12
HRD1	1559.34	0.578249	0.0813342	7.10954	1.16e-12	5.33e-12
KRS1	757.163	-0.763374	0.107424	-7.10615	1.19e-12	5.46e-12
MSH3	1142.82	-0.638532	0.0898626	-7.10565	1.2e-12	5.48e-12
YDL183C	769.729	0.702941	0.0990698	7.09541	1.29e-12	5.89e-12
GIC2	476.154	-0.888129	0.125235	-7.09167	1.33e-12	6.05e-12
COQ11	739.081	0.762675	0.107638	7.08553	1.39e-12	6.32e-12
SMC1	2147.59	-0.593798	0.0838267	-7.08364	1.4e-12	6.4e-12
CSI2	438.03	-1.01215	0.14312	-7.07202	1.53e-12	6.96e-12
PMA1	87926.2	-0.410688	0.0581212	-7.06607	1.59e-12	7.26e-12
ISW1	1811.77	-0.543661	0.0770027	-7.06028	1.66e-12	7.56e-12
URA2	19729.9	-0.494943	0.0701225	-7.05826	1.69e-12	7.67e-12
VNX1	1745.17	0.630725	0.0893969	7.05534	1.72e-12	7.83e-12
HTA2	3796.05	-0.69549	0.0986296	-7.05154	1.77e-12	8.04e-12
ATG14	401.863	0.929967	0.131898	7.05067	1.78e-12	8.08e-12
YLR287C	971.563	-0.701803	0.0996096	-7.04553	1.85e-12	8.38e-12
NMA111	3168.05	-0.495349	0.0703144	-7.04477	1.86e-12	8.42e-12
RRP7	1189.49	-0.620956	0.0881507	-7.04426	1.86e-12	8.44e-12
RCF2	1249.31	-0.714337	0.101418	-7.04352	1.87e-12	8.48e-12
YOR186C-A	122.338	1.93815	0.275193	7.04286	1.88e-12	8.52e-12
POL12	1304.84	-0.636861	0.0904948	-7.03755	1.96e-12	8.84e-12
RPC11	424.869	-0.933719	0.132754	-7.03347	2.01e-12	9.1e-12
HIP1	2426.38	-0.523137	0.0744379	-7.02783	2.1e-12	9.47e-12
PAM1	3990.3	0.46793	0.0666217	7.02368	2.16e-12	9.75e-12
DIM1	955.308	-0.83621	0.119107	-7.02068	2.21e-12	9.95e-12
MGL2	1707.06	0.5675	0.0808866	7.01599	2.28e-12	1.03e-11
ASF2	1686.8	0.624834	0.0891021	7.01256	2.34e-12	1.05e-11
AST2	698.266	0.721635	0.102935	7.0106	2.37e-12	1.07e-11
YHR139C-A	173.588	1.55829	0.222332	7.00887	2.4e-12	1.08e-11
PKH1	2223.42	0.524153	0.0749157	6.99657	2.62e-12	1.18e-11
CTF4	1324.09	-0.623548	0.0891298	-6.99595	2.63e-12	1.18e-11
PNO1	1827.8	-0.672741	0.0961791	-6.99467	2.66e-12	1.19e-11
UBP2	5971.39	0.452427	0.0646827	6.99456	2.66e-12	1.19e-11
RPF1	702.166	-0.778665	0.111328	-6.99431	2.67e-12	1.19e-11
HSP104	38900.8	1.24545	0.178177	6.98993	2.75e-12	1.23e-11
TOS4	815.253	-0.805267	0.115216	-6.98922	2.76e-12	1.24e-11
SHQ1	703.114	-0.721921	0.10334	-6.98585	2.83e-12	1.27e-11
SAS10	298.172	-1.02367	0.146654	-6.98014	2.95e-12	1.32e-11
SET1	2113.19	-0.5222	0.0748298	-6.9785	2.98e-12	1.33e-11
SSK1	2731.16	0.514921	0.0738246	6.97493	3.06e-12	1.37e-11
UIP3	2194.08	0.541337	0.0777089	6.96621	3.26e-12	1.45e-11
YPQ1	1242.83	-0.631213	0.0906298	-6.96474	3.29e-12	1.47e-11
PFK26	3015.37	0.592385	0.0850584	6.96445	3.3e-12	1.47e-11
AST1	576.804	-0.769923	0.110598	-6.96145	3.37e-12	1.5e-11
GUK1	2114.1	-0.583953	0.0839284	-6.95775	3.46e-12	1.54e-11
PRP5	1907.09	0.569462	0.0818723	6.95549	3.51e-12	1.56e-11
TVP18	891.147	0.674009	0.0969707	6.95065	3.64e-12	1.61e-11
ICY1	333.088	0.996848	0.143419	6.95058	3.64e-12	1.61e-11
RQC2	1998.79	-0.553831	0.0797102	-6.94806	3.7e-12	1.64e-11
COM2	1398.91	-0.574794	0.0827332	-6.94756	3.72e-12	1.65e-11
YIL108W	2841.47	0.594696	0.0856628	6.94229	3.86e-12	1.71e-11
RCM1	633.78	-0.812403	0.117024	-6.94219	3.86e-12	1.71e-11
MDM20	2158.23	-0.532594	0.0767706	-6.93748	3.99e-12	1.77e-11
ATP2	37678	-0.498921	0.0719769	-6.93168	4.16e-12	1.84e-11
VPS34	2437.63	0.519092	0.0749718	6.92383	4.4e-12	1.94e-11
VTC4	4713.54	-0.553246	0.0799133	-6.92308	4.42e-12	1.95e-11
VAB2	521.58	0.816273	0.117971	6.91929	4.54e-12	2e-11
MED1	1120.85	-0.616496	0.0891101	-6.91837	4.57e-12	2.01e-11
IFH1	1303.13	-0.642912	0.0929624	-6.91582	4.65e-12	2.05e-11
TRX2	2728.95	0.598044	0.0865505	6.90977	4.85e-12	2.14e-11
YBL100C	14556.4	-0.429019	0.0621195	-6.90636	4.97e-12	2.19e-11
YET2	426.199	0.867077	0.125618	6.90248	5.11e-12	2.25e-11
YRR1	2912.75	0.503815	0.0730141	6.90023	5.19e-12	2.28e-11
YPI1	852.101	0.663319	0.0961803	6.89662	5.33e-12	2.34e-11
TIM11	4547.99	-0.482286	0.0699427	-6.89544	5.37e-12	2.36e-11
ARO7	487.573	-0.8599	0.124794	-6.89053	5.56e-12	2.44e-11
PUS4	547.326	-0.797707	0.115917	-6.88174	5.91e-12	2.59e-11
SPO14	6591.91	0.448117	0.0651316	6.88018	5.98e-12	2.62e-11
RRT1	173.974	1.28828	0.187281	6.87885	6.03e-12	2.64e-11
ALG8	874.057	-0.729673	0.106114	-6.87631	6.14e-12	2.69e-11
CYK3	1606.87	-0.626771	0.0912362	-6.86977	6.43e-12	2.81e-11
TUF1	9274.17	-0.448401	0.0652838	-6.8685	6.49e-12	2.83e-11
ATP15	2844.69	-0.572917	0.0834534	-6.86511	6.64e-12	2.9e-11
RAT1	2705.91	-0.49065	0.0715297	-6.8594	6.92e-12	3.01e-11
YLR001C	2392.77	0.570168	0.083135	6.85835	6.97e-12	3.04e-11
GCD2	1608.2	-0.604002	0.0880732	-6.85796	6.99e-12	3.04e-11
KTI11	481.763	-0.844184	0.123139	-6.85556	7.1e-12	3.09e-11
BYE1	2171.62	0.52127	0.076061	6.85332	7.22e-12	3.14e-11
PEX2	1485.55	0.566336	0.0827291	6.84567	7.61e-12	3.31e-11
YME2	5732.23	0.450037	0.0657597	6.84366	7.72e-12	3.35e-11
SDH2	17741.5	-0.425958	0.0622434	-6.84343	7.73e-12	3.36e-11
CPR4	1073.47	0.665168	0.0973681	6.83147	8.4e-12	3.64e-11
BBC1	3201.54	0.632127	0.092539	6.83093	8.44e-12	3.66e-11
HRK1	1483.92	0.582646	0.0853527	6.82633	8.71e-12	3.77e-11
SAC1	3403.85	-0.505853	0.0741189	-6.82488	8.8e-12	3.81e-11
ATP1	45401.5	-0.427312	0.0626532	-6.82027	9.09e-12	3.93e-11
YOR108C-A	426.425	-0.89875	0.13185	-6.81645	9.33e-12	4.03e-11
FMS1	1540.06	0.618016	0.0906962	6.81414	9.48e-12	4.1e-11
BUD21	612.271	-0.763253	0.112126	-6.8071	9.96e-12	4.3e-11
HXK1	7835.45	0.60864	0.0894204	6.80649	1e-11	4.31e-11
YLR173W	1622.4	0.59949	0.0881082	6.80402	1.02e-11	4.38e-11
GLN4	3640.77	-0.496488	0.0729691	-6.80408	1.02e-11	4.38e-11
YOR114W	561.464	0.803573	0.118148	6.80141	1.04e-11	4.46e-11
SAM4	1723.58	-0.609086	0.0895611	-6.80078	1.04e-11	4.48e-11
APE4	3143.43	0.525417	0.0772968	6.7974	1.07e-11	4.58e-11
VID24	761.389	-0.758322	0.11159	-6.7956	1.08e-11	4.63e-11
IMA5	559.626	-0.84399	0.124225	-6.79402	1.09e-11	4.68e-11
YCS4	1619.2	-0.574878	0.0846515	-6.7911	1.11e-11	4.78e-11
YLR154W-E	841.124	-0.908925	0.133848	-6.79073	1.12e-11	4.78e-11
FCF2	344.398	-0.97039	0.142907	-6.79038	1.12e-11	4.79e-11
HIR2	1543.47	-0.562916	0.0829057	-6.78983	1.12e-11	4.81e-11
AIM20	451.933	-0.830068	0.122267	-6.78897	1.13e-11	4.83e-11
MLS1	14809.9	0.509691	0.0751037	6.78649	1.15e-11	4.91e-11
YIR020C-B	342.652	-0.959589	0.141434	-6.78471	1.16e-11	4.97e-11
HGH1	389.516	-0.905098	0.133414	-6.78414	1.17e-11	4.99e-11
DNF2	3720.25	-0.474157	0.0699432	-6.77918	1.21e-11	5.16e-11
MTH1	1207.89	-0.616475	0.090943	-6.77869	1.21e-11	5.17e-11
DPH5	1108.19	-0.692469	0.102175	-6.77731	1.22e-11	5.22e-11
CLB2	1164.53	-0.596739	0.0881178	-6.77206	1.27e-11	5.41e-11
IRC24	1472.76	0.56603	0.0836126	6.76967	1.29e-11	5.5e-11
YGR161W-C	880.648	0.671082	0.0992449	6.76188	1.36e-11	5.8e-11
YOR052C	4801.76	0.521757	0.0771835	6.75995	1.38e-11	5.87e-11
YCG1	1703.94	-0.528153	0.0782221	-6.75197	1.46e-11	6.2e-11
PDR10	3751.87	0.536838	0.0796111	6.74326	1.55e-11	6.58e-11
MRI1	2389.92	-0.498538	0.0740014	-6.73687	1.62e-11	6.87e-11
PPM2	916.09	-0.674098	0.100108	-6.73369	1.65e-11	7.02e-11
MLH3	1342.68	0.591139	0.0880238	6.71567	1.87e-11	7.93e-11
FOL1	1608.6	-0.622229	0.0926672	-6.71467	1.88e-11	7.98e-11
ATG34	1747.53	0.59205	0.0881915	6.71323	1.9e-11	8.06e-11
KEL3	1226.53	-0.768085	0.11446	-6.71049	1.94e-11	8.21e-11
YPS5	540.729	0.920611	0.13725	6.70754	1.98e-11	8.37e-11
YLR400W	161.342	-1.53362	0.229168	-6.69212	2.2e-11	9.29e-11
CUE5	1928.24	0.533673	0.0797527	6.69159	2.21e-11	9.32e-11
TIF35	2601.62	-0.605928	0.0906145	-6.68688	2.28e-11	9.62e-11
RDH54	2043.61	-0.571098	0.0855997	-6.67173	2.53e-11	1.07e-10
SER2	653.793	-0.716258	0.107369	-6.67098	2.54e-11	1.07e-10
YNR061C	1444.77	0.587049	0.0880022	6.67085	2.54e-11	1.07e-10
SDH1	25537.1	-0.390834	0.0585902	-6.67064	2.55e-11	1.07e-10
SUP35	3198.76	-0.526472	0.0789273	-6.67034	2.55e-11	1.07e-10
PAN6	588.142	-0.817086	0.122524	-6.66878	2.58e-11	1.08e-10
PEX30	2269.79	0.527997	0.0792545	6.66204	2.7e-11	1.13e-10
VMR1	4332.35	0.509988	0.0765737	6.66009	2.74e-11	1.15e-10
FAP1	1825.86	-0.550661	0.0827664	-6.6532	2.87e-11	1.2e-10
TIF5	3142	-0.48895	0.0734924	-6.65307	2.87e-11	1.2e-10
YOR277C	1815.13	-0.616289	0.0927174	-6.64696	2.99e-11	1.25e-10
ARN1	1457.87	-0.661209	0.0994977	-6.64546	3.02e-11	1.27e-10
YCR061W	1634.42	0.586381	0.0883196	6.6393	3.15e-11	1.32e-10
TRK2	1430.9	0.558027	0.0841377	6.63231	3.3e-11	1.38e-10
MRH1	15169.4	-0.494509	0.0745794	-6.63064	3.34e-11	1.4e-10
AVT7	1725.87	0.562718	0.0848786	6.62968	3.36e-11	1.4e-10
ECM21	5170.64	0.518885	0.0782738	6.6291	3.38e-11	1.41e-10
IKI3	6499	-0.441929	0.0667284	-6.6228	3.52e-11	1.47e-10
FUN30	2491.86	-0.600175	0.0906503	-6.62077	3.57e-11	1.49e-10
COS3	915.904	0.679452	0.102626	6.62064	3.58e-11	1.49e-10
HSP150	11019	-0.482311	0.0728607	-6.61963	3.6e-11	1.5e-10
PSP1	6253.88	0.484789	0.0732495	6.61833	3.63e-11	1.51e-10
GCS1	1481.96	-0.570726	0.0862694	-6.61563	3.7e-11	1.54e-10
KKQ8	1373.3	0.603126	0.0912771	6.60764	3.91e-11	1.62e-10
HOP1	561.996	0.774423	0.117214	6.6069	3.92e-11	1.63e-10
ECM3	4787.88	0.440711	0.0668146	6.59603	4.22e-11	1.75e-10
IKI1	796.93	-0.697634	0.105779	-6.59521	4.25e-11	1.76e-10
EST2	467.459	-0.770253	0.116977	-6.58464	4.56e-11	1.89e-10
UBP1	2105.51	-0.517642	0.078736	-6.5744	4.88e-11	2.02e-10
CPR3	5284.8	-0.489766	0.074545	-6.57006	5.03e-11	2.08e-10
YGR035C	104.497	-1.67071	0.254313	-6.56948	5.05e-11	2.09e-10
HEL2	827.406	-0.693017	0.105513	-6.56805	5.1e-11	2.11e-10
YKR018C	5571.17	0.42986	0.0654462	6.56814	5.09e-11	2.11e-10
VTS1	586.225	-0.854064	0.130075	-6.56595	5.17e-11	2.13e-10
CMR1	639.838	-0.689063	0.104982	-6.56364	5.25e-11	2.17e-10
TIP1	3292.19	-0.595095	0.0907276	-6.55913	5.41e-11	2.23e-10
SSC1	25250.5	0.430572	0.0656582	6.55778	5.46e-11	2.25e-10
YDR391C	1112.69	0.580873	0.0885849	6.55725	5.48e-11	2.26e-10
YFR056C	222.272	-1.05442	0.160968	-6.55052	5.73e-11	2.36e-10
MDY2	707.617	0.747201	0.114098	6.54874	5.8e-11	2.39e-10
NAB6	5137.99	0.450482	0.0689373	6.53465	6.38e-11	2.62e-10
CAF20	1840.7	-0.608307	0.0931006	-6.53387	6.41e-11	2.63e-10
NPC2	3163.61	0.48753	0.0746275	6.53285	6.45e-11	2.65e-10
SRO9	1698.59	-0.530208	0.0811888	-6.53055	6.55e-11	2.69e-10
YBR225W	2407.51	0.498781	0.0764059	6.52805	6.66e-11	2.73e-10
HLJ1	1328.56	0.579024	0.0887429	6.52474	6.81e-11	2.79e-10
ENT3	2379.38	0.483498	0.0741352	6.52184	6.95e-11	2.84e-10
ICT1	810.347	-0.653906	0.100372	-6.51485	7.28e-11	2.98e-10
AMA1	135.597	1.35774	0.208432	6.51408	7.31e-11	2.99e-10
REX4	247.697	-1.17936	0.181121	-6.51143	7.44e-11	3.04e-10
RPC34	450.069	-0.801403	0.123135	-6.50831	7.6e-11	3.1e-10
SEG2	1498.47	0.543984	0.0836303	6.50463	7.79e-11	3.18e-10
YBL071C	485.538	-0.838861	0.129018	-6.50188	7.93e-11	3.24e-10
YJR038C	255.911	1.2288	0.189082	6.49876	8.1e-11	3.3e-10
FAA4	6157.54	-0.493289	0.0759183	-6.49763	8.16e-11	3.32e-10
NUP192	5869.66	-0.43038	0.066247	-6.4966	8.22e-11	3.35e-10
CAB5	1383.94	0.564344	0.0869463	6.49072	8.54e-11	3.48e-10
ZAP1	1237.65	0.574075	0.088458	6.4898	8.6e-11	3.5e-10
NSG2	2528.6	0.528589	0.081524	6.48384	8.94e-11	3.63e-10
AIM18	1301.07	0.556839	0.0859381	6.47954	9.2e-11	3.74e-10
CDC6	1192.81	-0.61119	0.0944349	-6.47208	9.67e-11	3.92e-10
RIP1	10470.1	-0.435956	0.0673786	-6.47024	9.78e-11	3.97e-10
LYS9	6885.32	-0.448688	0.0693536	-6.46957	9.83e-11	3.98e-10
SHO1	900.008	-0.608902	0.0941223	-6.46926	9.85e-11	3.99e-10
DAL7	1135.77	-0.675304	0.104399	-6.46851	9.9e-11	4.01e-10
TOH1	2051.88	0.560348	0.086633	6.46806	9.93e-11	4.02e-10
ECM25	1078.67	-0.60093	0.0929173	-6.46736	9.97e-11	4.03e-10
HCM1	1211.69	-0.599083	0.0926462	-6.46636	1e-10	4.06e-10
TCP1	5070.45	-0.497271	0.0769021	-6.46629	1e-10	4.06e-10
YAL016C-A	1991.79	0.504919	0.0780917	6.46572	1.01e-10	4.07e-10
NIC96	2959.23	-0.444441	0.0687775	-6.46201	1.03e-10	4.17e-10
MRPL3	1458.72	-0.552566	0.0855605	-6.4582	1.06e-10	4.27e-10
HFI1	567.427	-0.741241	0.114858	-6.45355	1.09e-10	4.4e-10
YPL238C	2285.09	-0.499616	0.0774651	-6.44956	1.12e-10	4.52e-10
RPB9	685.684	-0.656907	0.101919	-6.44537	1.15e-10	4.64e-10
TGL4	2951.47	0.506568	0.0786001	6.44487	1.16e-10	4.65e-10
ERG1	7493.85	-0.495143	0.0768487	-6.44309	1.17e-10	4.71e-10
YER175W-A	248.029	1.08068	0.167793	6.44054	1.19e-10	4.78e-10
ERG9	5227	0.453534	0.0704241	6.44004	1.19e-10	4.8e-10
CRH1	3670.42	-0.478363	0.0743145	-6.43701	1.22e-10	4.89e-10
DSE4	2219.5	-0.511292	0.0794426	-6.43599	1.23e-10	4.92e-10
YOR335W-A	1207.17	-0.750511	0.116648	-6.43399	1.24e-10	4.98e-10
YBR116C	34.254	3.85029	0.598612	6.43203	1.26e-10	5.04e-10
SLA1	7073.52	0.445678	0.0693105	6.43016	1.27e-10	5.1e-10
TTI1	2082.5	-0.4757	0.0740128	-6.42728	1.3e-10	5.2e-10
TMN3	1759.11	-0.531241	0.0826835	-6.42499	1.32e-10	5.27e-10
RGC1	4980.34	0.441623	0.0688337	6.4158	1.4e-10	5.6e-10
EGD2	3048.23	-0.563093	0.0877883	-6.41421	1.42e-10	5.65e-10
ATP17	7506.4	-0.457292	0.0713942	-6.40517	1.5e-10	5.99e-10
VHC1	3420.97	0.453999	0.0709061	6.40283	1.53e-10	6.08e-10
YLR036C	214.581	1.06785	0.167033	6.39308	1.63e-10	6.48e-10
YIL165C	467.122	0.800956	0.125327	6.39095	1.65e-10	6.57e-10
YPR126C	365.996	-0.966716	0.151321	-6.38853	1.67e-10	6.67e-10
PUT2	9415.11	-0.385233	0.0603711	-6.38108	1.76e-10	7e-10
LAS1	666.194	-0.693553	0.108726	-6.37891	1.78e-10	7.09e-10
NPR1	2407.64	0.527989	0.0827859	6.37776	1.8e-10	7.14e-10
YNL179C	145.773	1.36493	0.21404	6.377	1.81e-10	7.17e-10
ALE1	2669.57	0.474111	0.0744078	6.3718	1.87e-10	7.41e-10
MAM3	4117.03	0.521325	0.0818758	6.36727	1.92e-10	7.63e-10
YPL225W	2127.79	0.510145	0.0802131	6.35988	2.02e-10	8e-10
DUR3	1212.06	0.698154	0.109787	6.35915	2.03e-10	8.04e-10
TCD1	914.727	-0.596267	0.0937993	-6.35684	2.06e-10	8.15e-10
IRC23	547.826	0.749284	0.11789	6.35578	2.07e-10	8.2e-10
RVS161	2616.26	0.533716	0.0840633	6.34898	2.17e-10	8.57e-10
SIT1	1819.4	-0.778781	0.122729	-6.34553	2.22e-10	8.76e-10
ARD1	775.725	-0.685274	0.108005	-6.34482	2.23e-10	8.79e-10
BCK1	1787.39	-0.525482	0.0828203	-6.34484	2.23e-10	8.79e-10
YLL056C	1025.06	0.622112	0.0981462	6.33863	2.32e-10	9.14e-10
CYT2	1487.94	0.525924	0.0830345	6.33381	2.39e-10	9.43e-10
MRX9	1511.97	0.604715	0.0954917	6.33264	2.41e-10	9.49e-10
ARG2	1044.7	0.584124	0.0922605	6.33125	2.43e-10	9.58e-10
GYP5	1657.22	0.506662	0.0800496	6.32935	2.46e-10	9.69e-10
YCR101C	719.116	0.646864	0.102243	6.32676	2.5e-10	9.85e-10
RAD28	744.112	0.686382	0.108509	6.32555	2.52e-10	9.92e-10
PAU22	204.393	1.06233	0.167992	6.32373	2.55e-10	1e-09
SOL2	1725.64	0.538188	0.0851199	6.3227	2.57e-10	1.01e-09
TPI1	16649.3	-0.459167	0.0726374	-6.32136	2.59e-10	1.02e-09
YDR338C	1529.27	0.6014	0.0952154	6.31621	2.68e-10	1.05e-09
GYP7	2666.53	0.512327	0.0811212	6.31558	2.69e-10	1.05e-09
CBP4	717.594	0.673796	0.106736	6.31274	2.74e-10	1.07e-09
NPT1	1865.89	-0.588233	0.0932013	-6.31142	2.76e-10	1.08e-09
GND1	13242.7	-0.487246	0.0772424	-6.30801	2.83e-10	1.11e-09
ECM38	1279.87	0.562291	0.0891933	6.30418	2.9e-10	1.13e-09
YIM1	2132.64	0.522122	0.0828263	6.30382	2.9e-10	1.13e-09
IPT1	3589.28	-0.446328	0.070828	-6.30157	2.95e-10	1.15e-09
CMG1	475.324	0.815359	0.129487	6.29684	3.04e-10	1.19e-09
PIF1	716.116	-0.69843	0.11099	-6.29274	3.12e-10	1.22e-09
POL3	1638.45	-0.501723	0.0797481	-6.29136	3.15e-10	1.23e-09
ADE6	6066.11	-0.450891	0.071783	-6.2813	3.36e-10	1.31e-09
AIP1	5057.84	0.429268	0.0683699	6.27861	3.42e-10	1.33e-09
HPT1	2789.85	-1.3303	0.211939	-6.2768	3.46e-10	1.34e-09
YMR324C	205.116	1.09613	0.174655	6.27594	3.48e-10	1.35e-09
TUS1	1966.5	0.548965	0.0874738	6.27576	3.48e-10	1.35e-09
RXT3	987.298	0.60205	0.0960948	6.26517	3.72e-10	1.45e-09
YEL034C-A	23071.9	-0.392147	0.0626715	-6.25718	3.92e-10	1.52e-09
PUT4	16587.6	0.457745	0.0732559	6.24858	4.14e-10	1.61e-09
LDH1	1312.93	0.666645	0.106726	6.24632	4.2e-10	1.63e-09
SEN1	5043.96	-0.418286	0.0669806	-6.24488	4.24e-10	1.64e-09
SNF3	1997.2	0.470858	0.0754901	6.23734	4.45e-10	1.72e-09
YDR524W-C	7740.54	-1.13297	0.181782	-6.23258	4.59e-10	1.77e-09
CDC21	384.379	-0.837731	0.134411	-6.23259	4.59e-10	1.77e-09
YBR012C	515.436	0.722326	0.115939	6.23024	4.66e-10	1.8e-09
PPH22	3115.95	0.426605	0.0684734	6.23023	4.66e-10	1.8e-09
YDL057W	623.144	0.67929	0.109363	6.21135	5.25e-10	2.03e-09
ELO1	2206.94	0.551694	0.0888577	6.20874	5.34e-10	2.06e-09
GUS1	10914.9	-0.469496	0.0756314	-6.20768	5.38e-10	2.07e-09
MVD1	2740.2	-0.484386	0.078053	-6.20587	5.44e-10	2.1e-09
SPF1	12778.6	-0.417446	0.0672809	-6.20453	5.49e-10	2.11e-09
MRC1	1016.67	-0.584827	0.0943545	-6.19819	5.71e-10	2.2e-09
KRE6	4990.75	-0.402725	0.0650799	-6.18817	6.09e-10	2.34e-09
UPS3	409.968	0.892939	0.144435	6.18229	6.32e-10	2.43e-09
RIM15	2626.27	0.495658	0.0802398	6.17721	6.52e-10	2.51e-09
ARG81	1111.17	-0.566724	0.0917539	-6.17657	6.55e-10	2.52e-09
VAC8	5621.11	0.397447	0.064358	6.17556	6.59e-10	2.53e-09
JIP4	1090.03	0.60864	0.0985602	6.17531	6.6e-10	2.53e-09
MDG1	1750.19	0.5144	0.0833056	6.17486	6.62e-10	2.54e-09
YJL015C	435.497	0.834047	0.135076	6.17465	6.63e-10	2.54e-09
ARP3	4177.58	0.428504	0.0694971	6.16579	7.01e-10	2.69e-09
YLR294C	1906.13	-0.546807	0.0886986	-6.16478	7.06e-10	2.7e-09
POL32	308.51	-0.899576	0.145982	-6.16222	7.17e-10	2.74e-09
CDC14	1714.63	-0.509793	0.0827797	-6.15843	7.35e-10	2.81e-09
MYO2	6959.58	-0.397131	0.0645032	-6.15677	7.42e-10	2.84e-09
PAU21	189.571	1.09457	0.177849	6.15446	7.53e-10	2.88e-09
YIL152W	363.659	0.961836	0.156317	6.1531	7.6e-10	2.9e-09
AIM33	1042.24	-0.770938	0.125321	-6.15172	7.66e-10	2.92e-09
RRT14	239.672	-1.00436	0.163297	-6.15053	7.72e-10	2.94e-09
MFB1	1958.65	0.480481	0.0782212	6.14259	8.12e-10	3.09e-09
NTE1	2940.97	-0.509265	0.0829245	-6.14132	8.18e-10	3.12e-09
YEL073C	560.408	0.760184	0.12381	6.1399	8.26e-10	3.14e-09
QCR2	19113.1	-0.391582	0.0638695	-6.13096	8.73e-10	3.32e-09
KSS1	965.151	-0.565965	0.09235	-6.12848	8.87e-10	3.37e-09
MCP1	1651.65	0.510889	0.0833688	6.12805	8.9e-10	3.38e-09
YIP5	1960.64	0.513958	0.0838974	6.12603	9.01e-10	3.42e-09
DST1	1648.02	-0.572609	0.0936462	-6.1146	9.68e-10	3.67e-09
RRN7	356.518	-0.820517	0.134226	-6.11293	9.78e-10	3.71e-09
REV1	1283.24	-0.552457	0.0905038	-6.10424	1.03e-09	3.91e-09
NNF2	1885.13	-0.542937	0.0889712	-6.10239	1.04e-09	3.96e-09
PDR17	1175	0.570345	0.0934803	6.10124	1.05e-09	3.98e-09
AFG2	1222.15	-0.542401	0.0889095	-6.1006	1.06e-09	4e-09
SDH3	9213.31	-0.407732	0.0668795	-6.09652	1.08e-09	4.1e-09
YCR043C	430.576	-0.822279	0.134897	-6.09559	1.09e-09	4.12e-09
TRM1	1706.11	-0.573747	0.0942027	-6.09056	1.13e-09	4.25e-09
PMC1	8662.6	0.373048	0.061301	6.08552	1.16e-09	4.38e-09
YMR290W-A	371.112	-0.921811	0.151552	-6.08246	1.18e-09	4.46e-09
PMP2	1591.54	-0.642538	0.105655	-6.08148	1.19e-09	4.49e-09
CTR86	915.339	-0.592484	0.0974482	-6.07998	1.2e-09	4.53e-09
ENT2	2480.13	0.496614	0.081714	6.07747	1.22e-09	4.6e-09
SAS2	525.481	-0.825005	0.135777	-6.07615	1.23e-09	4.63e-09
SPC98	1350.67	-0.525552	0.0864948	-6.07611	1.23e-09	4.63e-09
HYP2	19277.1	-0.397267	0.0654096	-6.07353	1.25e-09	4.7e-09
YDL121C	660.847	-0.728673	0.120008	-6.07188	1.26e-09	4.75e-09
CRP1	1806.48	0.556753	0.0917348	6.06916	1.29e-09	4.83e-09
RAV1	3182.85	0.496236	0.0818223	6.0648	1.32e-09	4.96e-09
SDP1	286.049	0.936208	0.154403	6.0634	1.33e-09	5e-09
SPE2	1029.62	-0.576668	0.095189	-6.05814	1.38e-09	5.16e-09
SRP72	1883.64	-0.508899	0.084084	-6.05227	1.43e-09	5.35e-09
YLR311C	332.697	0.977598	0.16182	6.04126	1.53e-09	5.72e-09
TRM112	822.614	-0.619331	0.102528	-6.04059	1.54e-09	5.74e-09
JEM1	627.682	-0.67259	0.111356	-6.03998	1.54e-09	5.76e-09
RBH2	1310.85	-0.547897	0.0907136	-6.03985	1.54e-09	5.76e-09
ECM12	227.772	0.976309	0.161719	6.03709	1.57e-09	5.86e-09
YOL019W	969.117	-0.565305	0.0936457	-6.03664	1.57e-09	5.87e-09
FCF1	799.225	-0.628982	0.104207	-6.0359	1.58e-09	5.9e-09
YCR100C	813.797	0.646495	0.107136	6.03434	1.6e-09	5.95e-09
ARC35	3180.96	0.415069	0.0688374	6.02971	1.64e-09	6.12e-09
FAS2	50248	-0.409508	0.0679255	-6.02878	1.65e-09	6.15e-09
MAK31	417.799	0.789356	0.13094	6.02838	1.66e-09	6.16e-09
RRP15	294.983	-0.94869	0.157445	-6.02553	1.69e-09	6.27e-09
ECL1	1391.45	0.597751	0.0992329	6.02372	1.7e-09	6.34e-09
YHM2	4826.61	-0.426116	0.0707942	-6.01909	1.75e-09	6.52e-09
SNC1	1120.61	0.668458	0.111082	6.01772	1.77e-09	6.57e-09
FCP1	1145.68	-0.591203	0.0982445	-6.01767	1.77e-09	6.57e-09
BPH1	5341.82	0.478833	0.0796569	6.01119	1.84e-09	6.83e-09
ELG1	718.246	-0.61795	0.102852	-6.00813	1.88e-09	6.96e-09
YNL208W	2961.44	0.495668	0.0825137	6.0071	1.89e-09	7e-09
DBF2	1574.06	0.513868	0.0855503	6.00662	1.89e-09	7.02e-09
RPB10	724.501	-0.636894	0.106039	-6.00623	1.9e-09	7.03e-09
SAC6	5095.81	0.429392	0.0715515	6.00116	1.96e-09	7.25e-09
TEC1	1149.73	-0.530263	0.0885188	-5.99039	2.09e-09	7.74e-09
HEL1	1389.5	0.57187	0.0954796	5.98945	2.11e-09	7.78e-09
TAT2	4549.2	-0.454615	0.0759739	-5.98383	2.18e-09	8.05e-09
HAL5	1740.77	0.498653	0.0833459	5.98293	2.19e-09	8.09e-09
MDR1	3529.89	0.430823	0.0720425	5.98012	2.23e-09	8.22e-09
YJR037W	161.734	1.32555	0.221824	5.97567	2.29e-09	8.45e-09
PHO91	1292.64	-0.520749	0.0871547	-5.975	2.3e-09	8.48e-09
YKR016W	4513.72	-0.561307	0.094137	-5.96265	2.48e-09	9.14e-09
EGD1	3215.53	-0.484996	0.0813598	-5.96113	2.5e-09	9.22e-09
YDL086W	914.579	0.610881	0.102508	5.95932	2.53e-09	9.32e-09
KEL2	1457.8	0.481202	0.080795	5.95584	2.59e-09	9.51e-09
SRY1	1055.72	-0.620718	0.104289	-5.95189	2.65e-09	9.74e-09
NET1	2772.15	-0.443442	0.0745232	-5.95039	2.67e-09	9.82e-09
CDC5	1445.05	-0.483135	0.0811961	-5.95023	2.68e-09	9.83e-09
ADE5,7	6131.55	-0.438521	0.0737123	-5.94908	2.7e-09	9.89e-09
RKM3	616.258	-0.645523	0.108523	-5.94825	2.71e-09	9.94e-09
YDR109C	1519.41	0.491957	0.0827814	5.94284	2.8e-09	1.03e-08
GPI12	716.793	0.683688	0.115161	5.93681	2.91e-09	1.06e-08
IDI1	2280.06	-0.474118	0.0798673	-5.93633	2.91e-09	1.07e-08
MDL2	3896.43	0.403672	0.0680136	5.93517	2.94e-09	1.07e-08
HLR1	322.02	-0.871646	0.146882	-5.93434	2.95e-09	1.08e-08
GAR1	269.979	-1.02898	0.17355	-5.92899	3.05e-09	1.11e-08
TRM13	929.572	-0.578158	0.097564	-5.92593	3.11e-09	1.13e-08
PPH3	887.336	-0.599927	0.101285	-5.92317	3.16e-09	1.15e-08
SKT5	1212.53	-0.545221	0.0921186	-5.91869	3.25e-09	1.18e-08
ERP1	2838.19	-0.495513	0.0837718	-5.91503	3.32e-09	1.21e-08
RPN4	7169.46	0.463091	0.0783265	5.91232	3.37e-09	1.23e-08
MVP1	1795.63	0.459992	0.0779127	5.90394	3.55e-09	1.29e-08
PCI8	910.407	0.595516	0.10091	5.90144	3.6e-09	1.31e-08
RKM4	1286.44	-0.539896	0.0915327	-5.89839	3.67e-09	1.34e-08
IFM1	1446.76	0.528601	0.0896558	5.89589	3.73e-09	1.35e-08
YOR296W	1570.15	-0.475122	0.0806411	-5.89181	3.82e-09	1.39e-08
NMT1	2066.26	-0.511981	0.0869475	-5.88839	3.9e-09	1.42e-08
ORC3	562.825	-0.655078	0.111332	-5.88402	4e-09	1.45e-08
FLC1	6955.62	-0.399106	0.0678687	-5.88057	4.09e-09	1.48e-08
GAS5	2303.67	-0.470268	0.0800034	-5.8781	4.15e-09	1.5e-08
YMR141C	430.576	0.769589	0.130983	5.87549	4.22e-09	1.53e-08
YDR426C	311.172	0.821047	0.139789	5.87347	4.27e-09	1.55e-08
YDL086C-A	842.723	0.606744	0.103452	5.86496	4.49e-09	1.63e-08
PRP39	1021.2	-0.639049	0.108966	-5.86468	4.5e-09	1.63e-08
GCD7	1878.31	-0.461675	0.078765	-5.86143	4.59e-09	1.66e-08
MAK11	770.296	-0.702281	0.120022	-5.85127	4.88e-09	1.76e-08
CMP2	1766.1	0.556666	0.0953688	5.83699	5.32e-09	1.92e-08
SDH4	11455.1	-0.354454	0.0607291	-5.83664	5.33e-09	1.92e-08
CHS3	4437.08	-0.415521	0.0712075	-5.83535	5.37e-09	1.94e-08
RSR1	174.799	-1.16164	0.199298	-5.82865	5.59e-09	2.01e-08
NEM1	1794.86	0.463513	0.0796313	5.82074	5.86e-09	2.11e-08
YBR137W	1129.53	0.531116	0.0912623	5.81966	5.9e-09	2.12e-08
YGP1	10769.8	1.30873	0.224914	5.81883	5.93e-09	2.13e-08
ORC5	964.129	-0.557245	0.0958409	-5.81427	6.09e-09	2.19e-08
DOT5	1249.51	0.545475	0.0938282	5.81356	6.12e-09	2.2e-08
NUP84	2316.5	-0.45356	0.0780443	-5.81157	6.19e-09	2.22e-08
QCR7	8210.98	-0.383804	0.0660848	-5.80774	6.33e-09	2.27e-08
LAG2	1348.36	0.504349	0.0869479	5.80059	6.61e-09	2.37e-08
GDH2	29669.8	-0.351336	0.0606105	-5.79662	6.77e-09	2.43e-08
BLM10	17810.1	0.375248	0.0648473	5.78664	7.18e-09	2.57e-08
ICS2	967.82	-0.577347	0.0998255	-5.78357	7.31e-09	2.62e-08
NRM1	234.483	-0.946741	0.163747	-5.78172	7.39e-09	2.65e-08
ECM32	2000.13	0.466614	0.0807478	5.77866	7.53e-09	2.7e-08
SYP1	2507.82	0.456383	0.0789938	5.77745	7.58e-09	2.71e-08
TOR1	6849.42	0.407697	0.0706594	5.76989	7.93e-09	2.84e-08
ACC1	51211.8	0.349718	0.0606508	5.76609	8.11e-09	2.9e-08
SIP2	1051.53	0.535373	0.0928799	5.76414	8.21e-09	2.93e-08
YMR087W	423.709	0.747119	0.12968	5.76125	8.35e-09	2.98e-08
YJU3	2563.02	0.45334	0.0786974	5.76055	8.38e-09	2.99e-08
SMM1	526.295	-0.718513	0.12483	-5.75594	8.62e-09	3.07e-08
HIS3	855.449	0.603507	0.104911	5.75254	8.79e-09	3.13e-08
PAU19	152.177	1.09678	0.190727	5.75052	8.9e-09	3.17e-08
RRT2	950.44	-0.712996	0.124021	-5.74901	8.98e-09	3.2e-08
SPT14	598.815	-0.704383	0.122579	-5.74635	9.12e-09	3.24e-08
YJL045W	649.261	0.654859	0.113977	5.74555	9.16e-09	3.26e-08
PTC5	2804.73	0.455216	0.0793122	5.73954	9.49e-09	3.37e-08
TOM71	1314.77	-0.502216	0.0875168	-5.73851	9.55e-09	3.39e-08
ISU2	319.501	0.851546	0.148433	5.73692	9.64e-09	3.42e-08
CDC55	2862.11	0.408721	0.0712621	5.73546	9.72e-09	3.45e-08
MXR2	877.989	0.5779	0.100832	5.73131	9.97e-09	3.53e-08
AAT1	1975.02	-0.471444	0.0823272	-5.72647	1.03e-08	3.63e-08
MRPL9	1604.68	-0.468575	0.081864	-5.72382	1.04e-08	3.69e-08
ALP1	552.679	-0.677339	0.118353	-5.72302	1.05e-08	3.71e-08
TPK3	544.082	-0.645622	0.112815	-5.72282	1.05e-08	3.71e-08
GCV2	6087.91	-0.397592	0.0695402	-5.71744	1.08e-08	3.82e-08
SRN2	303.514	0.858638	0.150214	5.71609	1.09e-08	3.85e-08
STE12	1193.35	-0.576918	0.100967	-5.71393	1.1e-08	3.9e-08
GMC1	515.737	0.656709	0.115133	5.7039	1.17e-08	4.14e-08
FAP7	343.953	-0.837684	0.147003	-5.69843	1.21e-08	4.27e-08
YOL079W	134.909	-1.31772	0.231318	-5.69655	1.22e-08	4.31e-08
PHO13	1482.52	-0.502326	0.0882458	-5.69234	1.25e-08	4.42e-08
NGR1	2655.17	0.533649	0.0937506	5.69223	1.25e-08	4.42e-08
COA1	1569.16	0.47816	0.0840077	5.69186	1.26e-08	4.43e-08
YCL022C	295.119	-0.82359	0.144727	-5.69065	1.27e-08	4.45e-08
ASN2	9007.3	-0.466603	0.0820437	-5.68724	1.29e-08	4.54e-08
RIM101	2531.93	0.450581	0.0792419	5.68614	1.3e-08	4.57e-08
PRI2	1303.16	-0.528716	0.0929831	-5.68615	1.3e-08	4.57e-08
GGA2	1707.49	-0.470261	0.0827182	-5.68509	1.31e-08	4.59e-08
NOP19	383.197	-0.750266	0.132001	-5.68378	1.32e-08	4.63e-08
YHR140W	253.186	1.14312	0.20123	5.68066	1.34e-08	4.71e-08
PGI1	14024.5	-0.39506	0.0696101	-5.67532	1.38e-08	4.85e-08
SUB1	541.99	0.636512	0.112238	5.6711	1.42e-08	4.97e-08
ARB1	5854.59	-0.421053	0.074275	-5.66884	1.44e-08	5.04e-08
NTF2	2460.7	-0.492792	0.0869433	-5.66797	1.44e-08	5.06e-08
MET18	2544.79	-0.427954	0.0755466	-5.66477	1.47e-08	5.15e-08
DOM34	1127.57	-0.495675	0.0875118	-5.6641	1.48e-08	5.17e-08
HSP10	4987.76	0.411665	0.0727507	5.65857	1.53e-08	5.34e-08
UBX7	1390.18	0.520888	0.0920969	5.65587	1.55e-08	5.42e-08
YMR135W-A	520.689	0.706836	0.124979	5.65563	1.55e-08	5.42e-08
LAP3	3826.49	0.396213	0.0700939	5.6526	1.58e-08	5.52e-08
PRP6	1628.49	-0.507672	0.0898304	-5.65145	1.59e-08	5.55e-08
ABF1	2910.7	-0.406002	0.0718964	-5.64704	1.63e-08	5.69e-08
ALG3	500.653	-0.642205	0.113769	-5.6448	1.65e-08	5.76e-08
YDR514C	346.453	-0.789576	0.13995	-5.64183	1.68e-08	5.86e-08
DRN1	1065.54	-0.645474	0.114423	-5.64111	1.69e-08	5.88e-08
SNG1	613.601	0.75543	0.133975	5.63859	1.71e-08	5.96e-08
TUL1	2616.61	0.490495	0.0870253	5.63624	1.74e-08	6.04e-08
GLN1	4686.7	0.45125	0.0801254	5.6318	1.78e-08	6.2e-08
HMO1	3052.31	-0.525212	0.0933616	-5.62556	1.85e-08	6.42e-08
BOL3	942.812	-0.650947	0.115724	-5.62498	1.86e-08	6.44e-08
RFC3	1107.68	-0.502523	0.0893597	-5.62359	1.87e-08	6.49e-08
TUB4	616.173	-0.62261	0.11082	-5.61823	1.93e-08	6.69e-08
RIA1	1470.43	-0.472437	0.084106	-5.61716	1.94e-08	6.73e-08
FMP23	824.406	0.552512	0.0983698	5.61668	1.95e-08	6.74e-08
ROY1	1898.48	0.474537	0.0845594	5.61188	2e-08	6.93e-08
RAD26	1644.14	0.483077	0.0861029	5.61046	2.02e-08	6.98e-08
RTN1	1863.65	-0.511184	0.0911152	-5.6103	2.02e-08	6.99e-08
NOP16	184.788	-1.04215	0.185846	-5.60759	2.05e-08	7.09e-08
PTP2	1295.22	0.479065	0.0854669	5.60527	2.08e-08	7.18e-08
LIN1	535.448	0.661964	0.118137	5.60337	2.1e-08	7.26e-08
USB1	876.378	0.587244	0.10481	5.60295	2.11e-08	7.27e-08
YFL041W-A	275.761	0.840405	0.150032	5.60151	2.12e-08	7.33e-08
YPR148C	3062.31	0.431831	0.0771092	5.60025	2.14e-08	7.38e-08
YPK1	3750.32	0.385076	0.0687786	5.59877	2.16e-08	7.44e-08
PXA2	3332.02	0.455173	0.0813949	5.59215	2.24e-08	7.72e-08
IME2	679.136	0.608066	0.109016	5.57778	2.44e-08	8.39e-08
RCF1	615.926	0.618967	0.111003	5.57611	2.46e-08	8.46e-08
ERG2	1788.95	-0.521868	0.0936073	-5.57508	2.47e-08	8.51e-08
MSI1	557.718	-0.668667	0.120022	-5.5712	2.53e-08	8.69e-08
BUD27	520.549	-0.663659	0.119203	-5.56749	2.58e-08	8.88e-08
AEP2	1439.83	-0.46804	0.0841282	-5.56341	2.65e-08	9.08e-08
YFR011C	1233.24	-0.545986	0.0981752	-5.56135	2.68e-08	9.19e-08
TMA46	991.778	-0.586076	0.105408	-5.56005	2.7e-08	9.25e-08
COQ5	2586.69	0.44964	0.0809455	5.55485	2.78e-08	9.52e-08
DHH1	7060.04	0.3986	0.0717845	5.55273	2.81e-08	9.64e-08
NAS2	761.378	0.553015	0.0996154	5.5515	2.83e-08	9.7e-08
ATP14	3436.82	-0.461634	0.0831584	-5.55126	2.84e-08	9.71e-08
MUM3	1872.62	0.621519	0.112059	5.54633	2.92e-08	9.98e-08
EGH1	949.871	0.520078	0.0937822	5.54559	2.93e-08	1e-07
PXL1	793.729	-0.557225	0.100503	-5.54434	2.95e-08	1.01e-07
YBR178W	515.208	0.761911	0.137455	5.54299	2.97e-08	1.02e-07
NUP60	1573.18	-0.506111	0.0915607	-5.52761	3.25e-08	1.11e-07
ATG38	511.076	0.621638	0.112506	5.52537	3.29e-08	1.12e-07
TRS65	668.109	-0.57282	0.10368	-5.52486	3.3e-08	1.12e-07
ORT1	1105.52	0.514867	0.0932524	5.52122	3.37e-08	1.15e-07
YKU70	920.442	0.523991	0.0949935	5.51608	3.47e-08	1.18e-07
YPT52	2024.21	0.459516	0.0833969	5.50999	3.59e-08	1.22e-07
ERP2	2315.53	-0.455603	0.0827282	-5.50723	3.65e-08	1.24e-07
MTL1	498.841	0.64469	0.117105	5.50525	3.69e-08	1.25e-07
YGR265W	811.579	-0.625644	0.113678	-5.50363	3.72e-08	1.26e-07
AEP3	1050.34	0.487684	0.0886319	5.50235	3.75e-08	1.27e-07
SYH1	1765.56	-0.434915	0.0790477	-5.50193	3.76e-08	1.28e-07
KAP104	2829.29	-0.403315	0.0733786	-5.49637	3.88e-08	1.32e-07
MSC7	2687.86	-0.42806	0.0779532	-5.49124	3.99e-08	1.35e-07
STE20	1564.4	-0.445145	0.0810705	-5.49084	4e-08	1.36e-07
ILV5	15444.8	0.357614	0.0652252	5.48276	4.19e-08	1.42e-07
YNL010W	1708.8	-0.510363	0.0931284	-5.48021	4.25e-08	1.44e-07
RIM2	831.205	-0.562236	0.10268	-5.47559	4.36e-08	1.48e-07
YEH2	713.199	-0.574196	0.104883	-5.47461	4.38e-08	1.48e-07
RRD2	1218.98	0.53191	0.0971637	5.47437	4.39e-08	1.48e-07
SHH3	410.793	0.8289	0.151491	5.4716	4.46e-08	1.51e-07
TPO3	1253.78	0.638046	0.116626	5.47086	4.48e-08	1.51e-07
PRP16	1348.32	-0.443624	0.0811011	-5.47001	4.5e-08	1.52e-07
ELP6	244.632	-0.876777	0.160363	-5.46746	4.57e-08	1.54e-07
BDF2	1917.09	0.411473	0.0753136	5.46346	4.67e-08	1.57e-07
YOR169C	1123	-0.548644	0.100673	-5.44975	5.04e-08	1.7e-07
BNR1	833.135	-0.561007	0.103002	-5.44656	5.14e-08	1.73e-07
KTR4	3751.83	0.409167	0.0751288	5.4462	5.15e-08	1.73e-07
UTH1	5892.46	-0.370093	0.0679613	-5.44564	5.16e-08	1.74e-07
RUD3	672.43	-0.56747	0.104235	-5.44416	5.21e-08	1.75e-07
MIA40	3226.75	0.387705	0.0712534	5.44122	5.29e-08	1.78e-07
SPC97	1026.67	-0.506309	0.093153	-5.43524	5.47e-08	1.84e-07
YIR036W-A	725.136	0.567487	0.104439	5.43365	5.52e-08	1.85e-07
SNA2	1639.47	0.48218	0.0887444	5.43335	5.53e-08	1.86e-07
MID2	1130.61	-0.528284	0.0973241	-5.42809	5.7e-08	1.91e-07
ADH4	1617.3	-0.443	0.0816145	-5.42795	5.7e-08	1.91e-07
PIN3	1120.66	0.52492	0.0967529	5.42536	5.78e-08	1.94e-07
GDT1	1047.94	-0.567547	0.104631	-5.42428	5.82e-08	1.95e-07
YOR041C	812.749	0.558078	0.102979	5.41934	5.98e-08	2e-07
BMT2	324.289	-0.79232	0.146271	-5.41681	6.07e-08	2.03e-07
NUP120	3685.48	-0.423307	0.0781736	-5.41496	6.13e-08	2.05e-07
TRM5	449.681	-0.698669	0.129035	-5.41457	6.14e-08	2.05e-07
YBL039W-B	694.023	0.600175	0.111003	5.40683	6.42e-08	2.14e-07
MNN9	1723.19	-0.488463	0.0904465	-5.40057	6.64e-08	2.22e-07
YNR029C	554.8	-0.658387	0.122054	-5.39424	6.88e-08	2.3e-07
POT1	3559.47	0.436447	0.0809615	5.3908	7.01e-08	2.34e-07
GTO3	216.751	0.929259	0.172501	5.38698	7.16e-08	2.39e-07
MSS51	2285.31	0.415514	0.0772079	5.38175	7.38e-08	2.46e-07
YPL119C-A	243.696	1.11799	0.207853	5.37876	7.5e-08	2.5e-07
APT2	746.327	-0.558025	0.103773	-5.37736	7.56e-08	2.52e-07
ATP19	1481.6	-0.505596	0.0940455	-5.37607	7.61e-08	2.53e-07
BUD30	150.147	-1.11343	0.207194	-5.37386	7.71e-08	2.56e-07
LAA1	4678.79	-0.391799	0.0729186	-5.3731	7.74e-08	2.57e-07
KHA1	2452.37	0.413721	0.0770245	5.37129	7.82e-08	2.6e-07
KAR2	19343.1	0.361274	0.0673288	5.36581	8.06e-08	2.68e-07
NUT2	712.882	0.618373	0.115368	5.35999	8.32e-08	2.76e-07
COX12	5156.22	-0.536128	0.100107	-5.35554	8.53e-08	2.83e-07
ERG10	4408.35	-0.406115	0.0759025	-5.35048	8.77e-08	2.91e-07
TES1	2535.07	-0.424618	0.0793744	-5.34956	8.82e-08	2.92e-07
GLO2	1610.58	0.526144	0.0983826	5.34794	8.9e-08	2.95e-07
OSH7	2324.01	0.457376	0.0856082	5.34266	9.16e-08	3.03e-07
TBS1	2059.2	0.496319	0.0929179	5.34148	9.22e-08	3.05e-07
RRP14	313.516	-0.738278	0.138329	-5.33711	9.44e-08	3.12e-07
CCL1	1144.6	0.470545	0.0882134	5.33416	9.6e-08	3.17e-07
EDS1	1194.01	-0.51549	0.0967107	-5.33022	9.81e-08	3.24e-07
BUL2	1966.9	-0.400837	0.0752602	-5.32601	1e-07	3.32e-07
LPD1	13571.5	-0.326657	0.0613424	-5.32514	1.01e-07	3.33e-07
AHK1	1877.2	-0.399204	0.0749709	-5.32478	1.01e-07	3.34e-07
RRM3	1856.84	0.423525	0.0795472	5.3242	1.01e-07	3.34e-07
YIL156W-A	862.711	0.547457	0.102837	5.32356	1.02e-07	3.35e-07
YBL081W	163.154	-1.02883	0.193264	-5.32342	1.02e-07	3.36e-07
YER134C	979.025	0.503812	0.094646	5.32312	1.02e-07	3.36e-07
AGP2	6514.36	0.373675	0.0702116	5.32213	1.03e-07	3.38e-07
PTA1	2180.91	-0.443006	0.0833182	-5.31704	1.05e-07	3.47e-07
SGV1	1570.89	-0.442286	0.0831947	-5.31627	1.06e-07	3.48e-07
UTR4	627.57	0.647101	0.121827	5.31164	1.09e-07	3.57e-07
YLR352W	1355.71	0.501818	0.0946195	5.30353	1.14e-07	3.73e-07
LSC2	13464.5	-0.328013	0.0619033	-5.2988	1.17e-07	3.83e-07
KCH1	857.821	-0.551749	0.104137	-5.29831	1.17e-07	3.84e-07
HUA1	736.802	0.548733	0.103934	5.27965	1.29e-07	4.25e-07
TOS8	818.154	0.541494	0.102648	5.27524	1.33e-07	4.35e-07
ADE16	2570.03	0.389472	0.0738414	5.27444	1.33e-07	4.36e-07
THO1	1383.08	0.435918	0.0827265	5.26939	1.37e-07	4.48e-07
ENA1	4364.81	0.362732	0.0688431	5.26897	1.37e-07	4.49e-07
[truncated: 4,609 more rows]

## Sheet: KO.WT.YPL
YPL, xrn1∆ vs. WT cells
Genes	baseMean	log2FoldChange	lfcSE	stat	pvalue	padj
EFB1	22556	-2.82448	0.0717305	-39.3763	0	0
CYS3	17487.3	-2.39865	0.0630975	-38.015	0	0
PMT2	6662.21	-2.71553	0.0648209	-41.8928	0	0
FUN12	7034.7	-2.63703	0.0656812	-40.1489	0	0
YAL037C-B	21213.6	-3.45801	0.0629109	-54.9668	0	0
CDC19	32430.6	-3.43932	0.0631592	-54.4547	0	0
MAL32	12813.8	-4.12833	0.075675	-54.5534	0	0
EFT2	43418.3	-2.72076	0.0663603	-40.9998	0	0
SAH1	12872.9	-2.68962	0.0643906	-41.7704	0	0
XRN1	7966.01	-10.1503	0.223756	-45.3631	0	0
MAL11	9570.86	-3.12706	0.0679146	-46.0441	0	0
MAL12	16683.6	-4.55663	0.0728545	-62.5443	0	0
ACS2	12982.4	-2.40745	0.060962	-39.4911	0	0
SSB2	23560.8	-2.57977	0.067533	-38.2002	0	0
ADH1	16469.4	-2.63159	0.0662419	-39.7269	0	0
EFT1	40393.1	-2.67666	0.0679535	-39.3895	0	0
CYC1	19720.9	-2.51331	0.0677145	-37.1163	1.53336e-301	5.89891e-299
IPP1	6109.21	-2.63401	0.0717198	-36.7264	2.76962e-295	1.00629e-292
TMA19	13802.5	-2.39596	0.065387	-36.6428	5.95882e-294	2.05109e-291
YDL228C	14392.7	-2.65419	0.0728593	-36.429	1.48048e-290	4.84117e-288
SSB1	29141.4	-2.66996	0.0738515	-36.1531	3.32316e-286	1.03493e-283
MIR1	16478.9	-2.14702	0.0599611	-35.8069	8.61112e-281	2.55985e-278
TDH2	21133.9	-2.40594	0.0673447	-35.7257	1.57596e-279	4.48122e-277
YHB1	20069.6	-2.448	0.0690043	-35.4761	1.15054e-275	3.13522e-273
PDC1	62490.7	-2.75378	0.0791829	-34.7775	5.33238e-265	1.39495e-262
PAB1	11791.1	-2.02883	0.0583714	-34.7572	1.07815e-264	2.71197e-262
ACH1	29408.1	-2.2957	0.0660945	-34.7335	2.45768e-264	5.95305e-262
RPL1A	10497.2	-2.50804	0.0725844	-34.5534	1.26772e-261	2.96104e-259
FBA1	83613.9	-2.1772	0.0637106	-34.1733	6.03089e-256	1.36007e-253
TIF1	13792.4	-2.26214	0.0676771	-33.4256	5.8277e-245	1.27044e-242
YGR290W	2801.3	-2.82919	0.0846727	-33.4133	8.80214e-245	1.85697e-242
TEF2	170011	-2.13802	0.0645274	-33.1335	9.79854e-241	2.00258e-238
RPP0	26175.5	-2.26458	0.0684377	-33.0896	4.18758e-240	8.29902e-238
SCW4	6301.26	-2.37252	0.072395	-32.7719	1.47916e-235	2.84521e-233
RPS26A	13741.3	-2.19786	0.0671985	-32.707	1.24163e-234	2.32007e-232
PFK1	18598.8	-1.9571	0.0598894	-32.6786	3.14298e-234	5.70975e-232
GRS1	7006.21	-2.1011	0.0645951	-32.5272	4.39549e-232	7.76932e-230
IMA1	3460.22	-2.49301	0.0767118	-32.4984	1.12372e-231	1.93397e-229
FDH1	3340.23	4.03735	0.124752	32.3631	9.07895e-230	1.52247e-227
YLR339C	15944.3	-2.29493	0.0710217	-32.3131	4.58576e-229	7.49773e-227
SCP160	7324.88	-2.23403	0.0692685	-32.2518	3.32349e-228	5.30137e-226
RPL2B	21277.3	-2.33126	0.0724047	-32.1976	1.90416e-227	2.96505e-225
TOS1	5082.53	-2.14393	0.0668192	-32.0855	7.017e-226	1.06724e-223
ASC1	27783.9	-2.39117	0.0745578	-32.0713	1.10841e-225	1.6475e-223
ADK1	7020.17	-2.40582	0.0751296	-32.0222	5.35444e-225	7.78179e-223
RPS8A	14496.3	-2.48298	0.0776858	-31.9618	3.70548e-224	5.26823e-222
RPS16B	9265.95	-2.29337	0.0718895	-31.9013	2.56147e-223	3.56426e-221
TPI1	16649.3	-2.28965	0.0718333	-31.8745	6.0273e-223	8.2122e-221
TEF1	161403	-2.15167	0.0677228	-31.7718	1.58884e-221	2.12061e-219
RPL23B	7613.83	-2.25756	0.0710594	-31.7701	1.67655e-221	2.19292e-219
ACT1	35191.9	-2.15187	0.0681432	-31.5786	7.27203e-219	9.32531e-217
MRH1	15169.4	-2.31419	0.073587	-31.4484	4.40989e-217	5.54629e-215
VMA1	19891.7	-1.9612	0.0627339	-31.2623	1.52006e-214	1.8757e-212
RPS15	13729.5	-2.2597	0.072475	-31.1791	2.04801e-213	2.48037e-211
PYC1	72462.2	-2.0966	0.0673296	-31.1394	7.05786e-213	8.39244e-211
RPS0B	11685	-2.03535	0.065371	-31.1353	8.015e-213	9.36037e-211
MF(ALPHA)1	14334.6	-2.43192	0.0783033	-31.0576	8.99729e-212	1.03232e-209
RPS1A	19742.9	-2.32588	0.0749375	-31.0376	1.67759e-211	1.89163e-209
FET3	3143.91	-2.44807	0.07891	-31.0236	2.59472e-211	2.87619e-209
SDH1	25537.1	-1.80689	0.0582552	-31.0169	3.19411e-211	3.48158e-209
YEF3	74228.7	-2.32159	0.0749658	-30.9687	1.42222e-210	1.52481e-208
RPL7A	14796.1	-2.41937	0.0782274	-30.9274	5.10984e-210	5.39006e-208
RPS9B	15246	-2.3231	0.0751501	-30.9128	8.03106e-210	8.33701e-208
TSA1	13685.9	-2.1841	0.0706798	-30.9013	1.1463e-209	1.17137e-207
BTN2	6908.66	3.31161	0.107418	30.8292	1.06455e-208	1.0711e-206
SDH4	11455.1	-1.83689	0.0599938	-30.618	7.04926e-206	6.98518e-204
RPS1B	16726.2	-2.37741	0.0777796	-30.5659	3.47389e-205	3.39093e-203
RPP2A	6655.17	-2.26001	0.0739589	-30.5577	4.47477e-205	4.30368e-203
GUA1	6374.43	-2.49803	0.0818877	-30.5055	2.19972e-204	2.08496e-202
POR1	22912.6	-1.93428	0.0634307	-30.4944	3.09271e-204	2.88947e-202
SDH3	9213.31	-2.00579	0.0658674	-30.4519	1.13171e-203	1.04245e-201
YIR019C	7450.07	-6.14226	0.201815	-30.4351	1.88583e-203	1.71296e-201
TAR1	4270.87	-2.87401	0.0944647	-30.4242	2.63025e-203	2.35641e-201
NCA3	2018	2.85327	0.0939534	30.369	1.40853e-202	1.24484e-200
YBL100C	14556.4	-1.8685	0.0615349	-30.3649	1.59511e-202	1.39093e-200
RPL4B	9989.88	-1.93502	0.0637377	-30.3592	1.90254e-202	1.63719e-200
RPL8B	10136	-2.24331	0.0741397	-30.2579	4.10661e-201	3.48795e-199
YNK1	4805.74	-2.09562	0.069268	-30.2538	4.64783e-201	3.89702e-199
PDA1	12200.5	-2.02023	0.0669378	-30.1807	4.25045e-200	3.51873e-198
TIF2	7431.48	-2.20095	0.0730126	-30.1449	1.25284e-199	1.0242e-197
PDB1	11139.9	-1.85014	0.0614385	-30.1138	3.19977e-199	2.58352e-197
RPS14A	9927.35	-2.17444	0.072324	-30.0652	1.38258e-198	1.10269e-196
TUB1	4437.18	-1.95943	0.0654341	-29.945	5.10585e-197	4.02316e-195
RPL16B	17940	-2.17054	0.0725187	-29.9308	7.82494e-197	6.09228e-195
TEF4	12274.3	-2.18347	0.0732	-29.8288	1.65152e-195	1.2707e-193
YLL044W	6928.39	-2.23995	0.0752418	-29.7701	9.53147e-195	7.24835e-193
SSA4	9761.64	2.73945	0.0921562	29.7262	3.52414e-194	2.64918e-192
RPS4B	15261.6	-2.30745	0.0777038	-29.6955	8.77274e-194	6.51974e-192
RPS5	20433.7	-2.31775	0.0781894	-29.6427	4.20802e-193	3.09219e-191
RPL4A	11007.2	-1.915	0.0646159	-29.6366	5.04304e-193	3.66461e-191
MCR1	17216.7	-1.72283	0.0582512	-29.5758	3.05796e-192	2.1977e-190
RPS22A	7510.71	-2.17634	0.0737878	-29.4945	3.3837e-191	2.40537e-189
KAP123	9183.86	-1.87226	0.063625	-29.4265	2.51561e-190	1.76904e-188
RPS0A	9016.04	-2.29728	0.0780974	-29.4156	3.46634e-190	2.41168e-188
FKS1	30835.9	-1.78705	0.0607892	-29.3976	5.90196e-190	4.06304e-188
CPR3	5284.8	-2.13544	0.0727197	-29.3653	1.52291e-189	1.03748e-187
MBF1	25190.6	1.87405	0.0639456	29.3069	8.45857e-189	5.703e-187
BGL2	11914.2	-1.77519	0.0606052	-29.291	1.3518e-188	9.02118e-187
SOD2	6326.79	-2.11612	0.0722486	-29.2894	1.41714e-188	9.36172e-187
ATP1	45401.5	-1.82937	0.0624754	-29.2814	1.78724e-188	1.16886e-186
AGX1	11517.9	-1.96957	0.0673121	-29.2602	3.33194e-188	2.15165e-186
TUF1	9274.17	-1.88341	0.0643681	-29.2599	3.35578e-188	2.15165e-186
RPL13B	11083.3	-2.18681	0.0747737	-29.2457	5.09399e-188	3.23443e-186
YLR154W-E	841.124	-3.22611	0.110316	-29.2442	5.32891e-188	3.35106e-186
RPS6B	16508.8	-2.15564	0.0739522	-29.1491	8.56823e-187	5.33678e-185
RPL8A	8480.62	-2.22176	0.0765027	-29.0416	1.96479e-185	1.21224e-183
LPD1	13571.5	-1.75263	0.0607987	-28.8267	9.92265e-183	6.06487e-181
ATP2	37678	-2.06616	0.0717268	-28.8059	1.80776e-182	1.0947e-180
RPS8B	11234.6	-2.35092	0.0816788	-28.7826	3.54621e-182	2.12773e-180
ICL1	16344.7	-1.87722	0.065341	-28.7296	1.6269e-181	9.67266e-180
PGI1	14024.5	-1.97817	0.0689083	-28.7072	3.09864e-181	1.82568e-179
STM1	12570.8	-2.3052	0.0803947	-28.6735	8.17211e-181	4.77193e-179
ACO1	64280.6	-1.97594	0.0690265	-28.6258	3.20578e-180	1.85538e-178
RPL2A	12286.6	-1.97812	0.0691269	-28.6158	4.26957e-180	2.44938e-178
SCW10	2168.33	-2.22723	0.0780057	-28.5521	2.6423e-179	1.50266e-177
SOD1	15297.6	-2.18167	0.0764216	-28.5478	2.98732e-179	1.68423e-177
TKL1	16357.5	-2.00421	0.0702667	-28.5228	6.10598e-179	3.41308e-177
RPS6A	14674.6	-2.22682	0.0781896	-28.4798	2.08624e-178	1.15627e-176
HXK2	9366.22	-2.28649	0.080357	-28.4541	4.33165e-178	2.38059e-176
RPS2	25770.2	-2.19894	0.0778475	-28.2468	1.55762e-175	8.48905e-174
TUB2	5846.55	-1.81378	0.0645161	-28.1136	6.68714e-174	3.61437e-172
ENO2	25164.5	-1.86833	0.0668065	-27.9663	4.18213e-172	2.24189e-170
HXT7	9127.15	-1.75089	0.0626236	-27.959	5.13129e-172	2.72835e-170
RPS23A	8335.09	-2.03614	0.072888	-27.9352	9.97157e-172	5.2592e-170
ALD5	4406.16	2.34337	0.0839195	27.924	1.36456e-171	7.13936e-170
RPL12A	11213.4	-2.10704	0.0755312	-27.8962	2.96276e-171	1.53782e-169
DED81	4913.59	-2.19984	0.0792491	-27.7585	1.37457e-169	7.07848e-168
UTH1	5892.46	-1.84629	0.0667605	-27.6555	2.39784e-168	1.22514e-166
RPS28A	4085.03	-2.22936	0.0806843	-27.6307	4.76031e-168	2.41337e-166
ADO1	5819.4	-2.03072	0.0734974	-27.6298	4.87472e-168	2.45236e-166
RPL16A	8128.67	-2.0403	0.0739733	-27.5816	1.84976e-167	9.23466e-166
ALA1	9014.91	-1.85582	0.0673285	-27.5637	3.03077e-167	1.50161e-165
AIM2	3395.06	-2.00906	0.0729626	-27.5354	6.61237e-167	3.25149e-165
SER3	5195.38	2.31152	0.0839992	27.5183	1.06032e-166	5.175e-165
VAS1	12645	-1.70134	0.0618985	-27.486	2.58467e-166	1.25213e-164
RPL21B	7620.42	-2.1299	0.0778069	-27.3742	5.57138e-165	2.67918e-163
RPL20A	10196.8	-1.94997	0.0712472	-27.3691	6.39875e-165	3.05458e-163
RPS13	13318.4	-1.9008	0.0695386	-27.3345	1.64925e-164	7.816e-163
HOM6	9909.1	-2.0369	0.0745364	-27.3276	1.99625e-164	9.39242e-163
GSP1	6211.24	-2.0404	0.0746722	-27.3248	2.15452e-164	1.00647e-162
ADH3	4918.34	-1.80123	0.0660165	-27.2846	6.46749e-164	2.99981e-162
RPL17A	9592.7	-2.20597	0.0811616	-27.18	1.11905e-162	5.15392e-161
RPL32	10519.1	-2.22405	0.0818546	-27.1707	1.44162e-162	6.59313e-161
TIF4631	5774.36	-1.87113	0.0689589	-27.134	3.9164e-162	1.7787e-160
RPL1B	15982.8	-1.98643	0.0733571	-27.0789	1.74697e-161	7.87946e-160
IMD3	5971.71	-2.13095	0.0788387	-27.0293	6.69472e-161	2.99887e-159
RPS18A	10625.1	-2.11298	0.0782131	-27.0156	9.68457e-161	4.30865e-159
RPL12B	12145.1	-2.096	0.0777051	-26.9738	2.99689e-160	1.3243e-158
THS1	8716.91	-1.82422	0.0676427	-26.9684	3.46816e-160	1.52227e-158
RPS4A	17986.6	-2.29524	0.0853626	-26.8881	3.02726e-159	1.31989e-157
DPS1	7959.93	-1.79894	0.0669528	-26.8688	5.08493e-159	2.20235e-157
MAM33	1599	-2.41027	0.0897664	-26.8505	8.32807e-159	3.58326e-157
SSZ1	6225.42	-1.79472	0.0668807	-26.8346	1.27481e-158	5.44919e-157
RPL6B	8385.57	-1.92295	0.0718348	-26.7691	7.41088e-158	3.14722e-156
YEL053W-A	8822.91	-2.03529	0.0760913	-26.748	1.3028e-157	5.49698e-156
KGD1	28322.5	-1.74837	0.0653997	-26.7336	1.91618e-157	8.03322e-156
NRG1	2959.71	2.37895	0.0890601	26.7117	3.43875e-157	1.43245e-155
YMR307C-A	5051.12	-1.8564	0.069533	-26.6981	4.95418e-157	2.05066e-155
ERV46	2700.49	-2.07677	0.0780214	-26.618	4.20726e-156	1.73053e-154
GUS1	10914.9	-1.98338	0.0748349	-26.5034	8.8491e-155	3.61707e-153
RPL33A	8100.93	-2.14714	0.081141	-26.4618	2.66761e-154	1.08361e-152
OPI11	6477.49	-2.17994	0.0824061	-26.4537	3.31108e-154	1.33669e-152
YPL142C	7987.23	-2.14417	0.0811347	-26.4272	6.6642e-154	2.67386e-152
RPL43A	6541.39	-2.18238	0.0826924	-26.3915	1.71451e-153	6.83714e-152
RPS25A	8736.31	-2.0856	0.079226	-26.3246	1.00212e-152	3.97205e-151
ERP1	2838.19	-2.11054	0.0804554	-26.2324	1.13438e-151	4.46917e-150
DUG1	9387.12	-1.83034	0.0698356	-26.2092	2.08631e-151	8.17034e-150
RPS3	20688	-2.16111	0.0824712	-26.2045	2.36394e-151	9.20248e-150
GAS1	18048.2	-1.86056	0.0710978	-26.169	5.99656e-151	2.32056e-149
SES1	6991.95	-1.95765	0.0748988	-26.1372	1.37671e-150	5.29629e-149
RPS11B	8132.45	-2.22322	0.0850798	-26.131	1.61991e-150	6.19546e-149
RPL13A	5245.99	-2.24132	0.085927	-26.084	5.54315e-150	2.10768e-148
HOM2	5323.9	-1.9814	0.0759738	-26.0801	6.13166e-150	2.31798e-148
RPL5	23846	-2.13964	0.0820746	-26.0695	8.09084e-150	3.04104e-148
RPL9A	10770.6	-2.07806	0.0797704	-26.0505	1.32722e-149	4.96e-148
HXT6	6844.22	-1.75013	0.0672412	-26.0276	2.41547e-149	8.97567e-148
YDR417C	11113.1	-2.05811	0.0791083	-26.0163	3.23561e-149	1.19553e-147
YRA1	20571.4	1.77674	0.0684151	25.97	1.0815e-148	3.9514e-147
PUT2	9415.11	-1.55145	0.0597397	-25.9701	1.07753e-148	3.9514e-147
RPS21A	4796.68	-2.02613	0.0781134	-25.9383	2.46568e-148	8.95863e-147
SIM1	2644.02	-2.35597	0.090835	-25.9368	2.5649e-148	9.26765e-147
RPS27B	2592.05	-2.05737	0.0793933	-25.9136	4.67933e-148	1.68147e-146
YGL123C-A	14708.8	-2.20164	0.0850191	-25.8959	7.41278e-148	2.64916e-146
RPS10B	4998.9	-2.10111	0.0812526	-25.859	1.92849e-147	6.85453e-146
ERP2	2315.53	-2.0389	0.0790393	-25.796	9.83451e-147	3.47663e-145
URA2	19729.9	-1.7973	0.0697032	-25.785	1.30669e-146	4.5945e-145
RPG1	5911.08	-1.82613	0.0708661	-25.7688	1.98469e-146	6.94111e-145
QCR2	19113.1	-1.63321	0.0635289	-25.7081	9.49704e-146	3.30376e-144
ERG13	9888.34	-1.78428	0.0694167	-25.7039	1.0577e-145	3.65999e-144
CRF1	3384.6	2.87294	0.111837	25.6886	1.56885e-145	5.40016e-144
CIT1	50883.4	-1.9224	0.0749159	-25.6607	3.21035e-145	1.09925e-143
PFK2	14561.2	-1.8142	0.0707569	-25.6399	5.47509e-145	1.86495e-143
IDH1	5215.17	-1.99579	0.0778543	-25.6349	6.22635e-145	2.10986e-143
COX4	8478.99	-1.86079	0.0728681	-25.5364	7.77161e-144	2.61991e-142
RPS16A	9060.55	-2.11869	0.0830184	-25.5208	1.15888e-143	3.8867e-142
MVD1	2740.2	-1.91703	0.0751692	-25.5029	1.831e-143	6.10955e-142
CIS3	2284.14	-2.03489	0.0799712	-25.4453	7.95924e-143	2.64231e-141
GVP36	4690.19	-1.77452	0.0699507	-25.3682	5.66383e-142	1.87078e-140
HTB2	5143.84	-1.81597	0.0717551	-25.3079	2.61773e-141	8.60299e-140
RIP1	10470.1	-1.68475	0.0667089	-25.2553	9.90453e-141	3.23878e-139
RPL36B	8509.37	-2.06476	0.0819607	-25.1921	4.89072e-140	1.59131e-138
RPS17A	7618.01	-2.06274	0.0819116	-25.1825	6.23245e-140	2.01783e-138
FUM1	21697.3	-1.76284	0.0702137	-25.1068	4.19177e-139	1.35045e-137
YPL250W-A	8505.78	-2.06545	0.0823798	-25.0723	9.97249e-139	3.19706e-137
PMI40	2754.94	-1.83159	0.0730903	-25.0592	1.38556e-138	4.42027e-137
SSC1	25250.5	-1.64376	0.0656093	-25.0537	1.5912e-138	5.05167e-137
GUK1	2114.1	-2.00013	0.0798861	-25.0373	2.40032e-138	7.58363e-137
GUT2	20489.4	-1.69439	0.0676762	-25.0367	2.43854e-138	7.66734e-137
MYO4	4593.61	-1.70982	0.0683301	-25.0229	3.44499e-138	1.078e-136
MUB1	4804.46	2.04108	0.0816604	24.9947	6.98026e-138	2.17385e-136
RPL26B	6806.32	-2.1737	0.087152	-24.9415	2.64319e-137	8.19263e-136
HHT2	6349.83	-1.85424	0.0743777	-24.93	3.51839e-137	1.08539e-135
IDH2	13093.1	-2.24421	0.0901762	-24.887	1.02978e-136	3.16185e-135
RPL40A	10079.1	-2.20989	0.0889237	-24.8515	2.48878e-136	7.6059e-135
ESF1	3344.96	1.88748	0.0760178	24.8294	4.31488e-136	1.31253e-134
TDH3	203629	-1.78562	0.0719953	-24.8019	8.54541e-136	2.58736e-134
TOM40	5138.56	-1.67933	0.0677168	-24.7993	9.1268e-136	2.75066e-134
RPL3	50061.5	-1.97215	0.0795602	-24.7881	1.20435e-135	3.61304e-134
RPS18B	9526.2	-1.85877	0.075027	-24.7746	1.68243e-135	5.02425e-134
YHM2	4826.61	-1.72053	0.0694757	-24.7644	2.16724e-135	6.44262e-134
ARC1	4037.86	-1.79971	0.0727821	-24.7274	5.43424e-135	1.60814e-133
RPN4	7169.46	2.0494	0.0829142	24.7172	6.99489e-135	2.06066e-133
MIS1	4307.94	-1.89983	0.0768973	-24.706	9.21425e-135	2.70229e-133
LAT1	4553.18	-1.88272	0.076237	-24.6957	1.19063e-134	3.47622e-133
RTS3	1340.17	4.00736	0.16252	24.6576	3.05192e-134	8.8709e-133
ZUO1	2255.43	-1.9106	0.0775529	-24.6361	5.19081e-134	1.50212e-132
RPL18A	12011.1	-2.0931	0.0850447	-24.6118	9.45328e-134	2.72354e-132
ILS1	13678.6	-1.60152	0.0651845	-24.5689	2.71376e-133	7.78421e-132
COX5A	10653.7	-1.54077	0.0629128	-24.4906	1.8614e-132	5.31598e-131
RPS10A	8228.98	-2.17225	0.088723	-24.4835	2.21226e-132	6.29051e-131
CDC60	8689.81	-1.62103	0.0662876	-24.4545	4.51098e-132	1.27713e-130
RPS17B	5953.56	-2.14857	0.0878997	-24.4434	5.91316e-132	1.6669e-130
YLR154C-G	2025.74	-2.95359	0.12089	-24.4322	7.78697e-132	2.1857e-130
ATO3	6884.07	1.63894	0.0671115	24.4211	1.01996e-131	2.85065e-130
IRC14	4496.64	-2.17446	0.0890544	-24.4172	1.12332e-131	3.12616e-130
RPS12	20102.2	-1.8932	0.077604	-24.3956	1.90297e-131	5.27349e-130
GCV3	4865.42	-1.9885	0.0818396	-24.2976	2.07968e-130	5.73885e-129
RPL37A	4814.72	-2.06767	0.0851888	-24.2716	3.91374e-130	1.07546e-128
SAM1	5545.35	-1.91895	0.0790815	-24.2654	4.54472e-130	1.24362e-128
RPL24A	9836.84	-2.29838	0.0948601	-24.2292	1.09641e-129	2.98772e-128
CCR4	3351.72	-1.83065	0.075835	-24.1399	9.52188e-129	2.58394e-127
RPS11A	8797.52	-1.98214	0.0822528	-24.0982	2.61286e-128	7.0612e-127
RPL21A	10718	-2.0027	0.0832766	-24.0488	8.587e-128	2.31107e-126
RPL42B	8534.84	-1.85715	0.0772722	-24.0339	1.2308e-127	3.29894e-126
RPL6A	5000.1	-2.42455	0.100979	-24.0103	2.16911e-127	5.7902e-126
YDL185C-A	1725.72	-2.0585	0.0858783	-23.97	5.71763e-127	1.52005e-125
RPL23A	4750.02	-2.25148	0.0939552	-23.9633	6.71409e-127	1.77774e-125
PMP3	7756.24	-1.58974	0.0663703	-23.9526	8.6867e-127	2.29077e-125
PSA1	10683.6	-1.50053	0.0626786	-23.9401	1.17105e-126	3.07578e-125
COF1	4958.23	-1.93055	0.0806795	-23.9286	1.54436e-126	4.04005e-125
RPA190	12295.4	-1.73415	0.0725308	-23.9092	2.45654e-126	6.4007e-125
RPS23B	7913.8	-2.35749	0.0986565	-23.8959	3.37525e-126	8.75957e-125
PDR12	17075	-1.67051	0.06996	-23.878	5.17924e-126	1.33882e-124
RPL19A	12079.8	-2.12786	0.089174	-23.8619	7.62154e-126	1.9624e-124
ACC1	51211.8	-1.44655	0.060635	-23.8567	8.61866e-126	2.21043e-124
RPL20B	10207.8	-1.90608	0.0802599	-23.7488	1.13e-124	2.8868e-123
ECM33	9872.2	-1.60097	0.0675557	-23.6985	3.73719e-124	9.5102e-123
TAL1	11315.1	-1.64821	0.0696248	-23.6728	6.87522e-124	1.74279e-122
ADE12	3798.83	-1.76057	0.0744344	-23.6526	1.10999e-123	2.80284e-122
ATP5	11966.3	-1.46728	0.062044	-23.649	1.20845e-123	3.03973e-122
RPS24A	7312.66	-2.09748	0.0890086	-23.565	8.81934e-123	2.2099e-121
RPL37B	3499.36	-2.25879	0.0960148	-23.5255	2.23941e-122	5.58999e-121
ATF1	2819.1	2.01863	0.085817	23.5225	2.39849e-122	5.9643e-121
RPL35A	8036.28	-1.98471	0.0844537	-23.5006	4.01814e-122	9.95404e-121
ERG10	4408.35	-1.74762	0.0743662	-23.5002	4.06206e-122	1.00248e-120
RPL41A	7452.68	-1.98844	0.0846918	-23.4786	6.75455e-122	1.66071e-120
RPL14A	6454.29	-2.19174	0.0933897	-23.4687	8.51424e-122	2.08551e-120
CCW12	26331.2	-2.03902	0.0869774	-23.4431	1.55401e-121	3.79225e-120
TMA10	17187.4	1.99242	0.0850612	23.4234	2.4685e-121	6.00148e-120
RPS7A	13647.7	-2.23735	0.0956815	-23.3833	6.31499e-121	1.52963e-119
RPL42A	6034.74	-1.92649	0.0826624	-23.3055	3.89768e-120	9.4062e-119
RPL27A	9477.79	-2.06219	0.0887569	-23.2342	2.05657e-119	4.94485e-118
RPS21B	5281.11	-2.26056	0.0973829	-23.2131	3.36063e-119	8.05074e-118
GIS2	4610.93	-1.704	0.0735347	-23.1727	8.57905e-119	2.0477e-117
YGL102C	17922.3	-1.84056	0.0794472	-23.167	9.78934e-119	2.32808e-117
RPL25	14185.5	-1.69585	0.0732887	-23.1393	1.86361e-118	4.41596e-117
FPR1	4894.8	-1.94898	0.0843103	-23.1168	3.14115e-118	7.41629e-117
ADE6	6066.11	-1.6304	0.0707307	-23.0508	1.44236e-117	3.39318e-116
ARR3	1187.81	3.05606	0.132773	23.0173	3.13096e-117	7.33923e-116
CLU1	18050.1	-1.45881	0.0634209	-23.0021	4.44387e-117	1.03796e-115
BMH1	15811.5	-1.37966	0.0600557	-22.973	8.67732e-117	2.01956e-115
RPL11B	8013.33	-1.85565	0.0809046	-22.9362	2.02232e-116	4.69007e-115
YDR341C	5067.54	-1.63733	0.0714147	-22.927	2.49831e-116	5.77347e-115
GCD11	4959.57	-1.57968	0.0689978	-22.8947	5.24672e-116	1.20822e-114
YHR020W	5482.16	-1.71054	0.0747315	-22.8892	5.95638e-116	1.36683e-114
IMD2	2673.78	-1.73137	0.0757603	-22.8532	1.35727e-115	3.10368e-114
SHM1	4587.06	-1.62312	0.0711345	-22.8176	3.06565e-115	6.98584e-114
RPL35B	5404.14	-1.70284	0.0748254	-22.7575	1.21026e-114	2.74829e-113
DPM1	1699.64	-1.94882	0.0856747	-22.7468	1.54474e-114	3.49571e-113
SSU1	3582.28	1.69335	0.0744841	22.7344	2.04638e-114	4.61493e-113
MRP1	1739.63	-1.78924	0.0787028	-22.7341	2.06317e-114	4.63682e-113
RPL30	7001.76	-1.6817	0.0740055	-22.724	2.59501e-114	5.81211e-113
CYS4	16112.4	-1.55379	0.0684969	-22.684	6.4404e-114	1.43755e-112
RPE1	2128.67	-1.76581	0.0778479	-22.6828	6.61758e-114	1.47207e-112
SBP1	4361.59	-1.60004	0.0705849	-22.6683	9.20148e-114	2.03992e-112
RPL26A	3337.26	-2.07897	0.0917728	-22.6534	1.29124e-113	2.85295e-112
RNR2	8080.15	-1.40454	0.062085	-22.6228	2.58541e-113	5.69313e-112
STE6	1645.15	2.3382	0.103381	22.6173	2.93033e-113	6.43099e-112
RPL19B	13130.2	-2.08127	0.0920652	-22.6065	3.73978e-113	8.17998e-112
ERR3	4625.26	2.38555	0.10568	22.5732	7.94696e-113	1.73244e-111
RPL43B	4906.92	-1.87923	0.0832686	-22.5683	8.86979e-113	1.92719e-111
ALT2	3401.36	1.97857	0.0879744	22.4902	5.1716e-112	1.11827e-110
RPL10	27212.9	-1.71698	0.0763435	-22.4902	5.18098e-112	1.11827e-110
QDR3	2844.82	1.84936	0.0822682	22.4796	6.56776e-112	1.41293e-110
HHT1	7123.76	-1.62246	0.0721943	-22.4735	7.53495e-112	1.61569e-110
VMA2	7805.33	-1.51921	0.0676753	-22.4485	1.32231e-111	2.82612e-110
TOM70	5537.38	-1.53509	0.0684037	-22.4417	1.54324e-111	3.28756e-110
PET9	25814.9	-1.83894	0.0820939	-22.4004	3.89893e-111	8.27889e-110
RPL11A	8000.93	-1.9172	0.0855993	-22.3974	4.17596e-111	8.83845e-110
RPL15A	23991.7	-1.66809	0.0744815	-22.396	4.30219e-111	9.07624e-110
YKL066W	960.474	-2.43278	0.108848	-22.3503	1.19911e-110	2.52161e-109
KGD2	14993.5	-1.55462	0.0695891	-22.34	1.50888e-110	3.16285e-109
RPP2B	10877.2	-1.6782	0.0751724	-22.3247	2.1256e-110	4.44134e-109
ODC1	3553.48	-1.70969	0.0765935	-22.3217	2.27685e-110	4.74224e-109
SDH2	17741.5	-1.38179	0.0619311	-22.3118	2.83952e-110	5.89539e-109
RSM23	1423.15	-1.92386	0.086228	-22.3113	2.87014e-110	5.94011e-109
TPO4	6681.06	1.69601	0.0761534	22.271	7.06608e-110	1.4578e-108
CYC3	2144.61	-2.1145	0.0950256	-22.2519	1.08002e-109	2.22117e-108
CDC33	4206	-1.68415	0.0757302	-22.2388	1.44868e-109	2.97001e-108
SAM2	13168.9	-1.80209	0.0811274	-22.2131	2.56426e-109	5.24071e-108
RPL22A	6818.27	-1.90367	0.0861755	-22.0906	3.88913e-108	7.92364e-107
SAR1	3580.99	-1.59729	0.0724038	-22.0609	7.51184e-108	1.5257e-106
RPL40B	6617.99	-2.02979	0.0920477	-22.0515	9.24315e-108	1.87152e-106
TOG1	2434.4	1.85835	0.0843512	22.0311	1.44901e-107	2.92486e-106
URA1	1439.3	-1.96936	0.0894801	-22.0089	2.3653e-107	4.7597e-106
YLR149C-A	1679.08	-2.1212	0.0964262	-21.9982	2.99843e-107	6.01525e-106
RPS22B	3752.28	-2.07938	0.0946023	-21.9803	4.44736e-107	8.89472e-106
FUR1	1512.66	-1.89807	0.0863671	-21.9768	4.80085e-107	9.57243e-106
TDH1	5659.48	-2.17509	0.0989962	-21.9714	5.40345e-107	1.07412e-105
BUD28	6742.97	-1.93115	0.0880258	-21.9385	1.1157e-106	2.21112e-105
RPL33B	3823.14	-1.82467	0.0831997	-21.9312	1.31017e-106	2.58867e-105
YMR226C	5525.49	-1.54728	0.070642	-21.9031	2.42536e-106	4.77768e-105
GAS5	2303.67	-1.69001	0.0773436	-21.8507	7.65072e-106	1.50257e-104
RSN1	3628.61	-1.64607	0.0753337	-21.8504	7.71035e-106	1.50975e-104
RHO1	6582.82	-1.39967	0.0641246	-21.8273	1.27748e-105	2.49395e-104
HYR1	3024.13	-1.77126	0.081199	-21.8138	1.71572e-105	3.33953e-104
YJL133C-A	2330.24	-2.11376	0.0969056	-21.8125	1.76453e-105	3.42434e-104
DRS2	5168.82	-1.4525	0.0666893	-21.7801	3.58317e-105	6.93311e-104
NPL3	1755.72	-1.87007	0.0860701	-21.7273	1.13252e-104	2.18486e-103
PMA1	87926.2	-1.25787	0.0580648	-21.6632	4.5686e-104	8.78784e-103
ARO4	4097.32	-1.69889	0.0784705	-21.65	6.07896e-104	1.16588e-102
RPS25B	4100.37	-1.86974	0.0863736	-21.6472	6.46568e-104	1.23642e-102
CYB2	55737.8	-1.39625	0.0645051	-21.6455	6.69902e-104	1.27731e-102
SUI3	3537.8	-1.50239	0.0694567	-21.6306	9.26375e-104	1.76119e-102
ERG4	3680.08	-1.70437	0.0788187	-21.624	1.06859e-103	2.02568e-102
MNP1	1964.18	-1.91263	0.0886894	-21.5655	3.78717e-103	7.15841e-102
ACB1	3937.15	-1.55719	0.0722953	-21.5393	6.6745e-103	1.25796e-101
ILV6	1212.99	-2.28371	0.106033	-21.5377	6.89971e-103	1.29667e-101
GDA1	2047.03	-1.7766	0.0824945	-21.536	7.17057e-103	1.34371e-101
YLR076C	24698.7	-1.71364	0.0795827	-21.5328	7.67582e-103	1.43428e-101
HSP60	7687.85	-1.5544	0.0722058	-21.5274	8.62816e-103	1.60764e-101
EMP24	2375.91	-1.795	0.083414	-21.5192	1.02944e-102	1.91265e-101
YHR063W-A	1811.51	-1.83666	0.0854233	-21.5007	1.53286e-102	2.83992e-101
RPS31	29099.5	-2.03459	0.0946569	-21.4944	1.75655e-102	3.24516e-101
BOL3	942.812	-2.26834	0.105564	-21.4878	2.02466e-102	3.72993e-101
CMD1	3956.14	-1.53553	0.0715685	-21.4554	4.06674e-102	7.47091e-101
SPE3	3215.71	-1.78415	0.0831982	-21.4446	5.12422e-102	9.38722e-101
YCR034W	1627.12	-2.11078	0.0984819	-21.4331	6.55967e-102	1.19649e-100
RPL34A	3452.53	-1.77224	0.0826871	-21.4331	6.56791e-102	1.19649e-100
RPP1B	5185.9	-2.17671	0.10164	-21.4158	9.51343e-102	1.72827e-100
RPS24B	6098.5	-1.63549	0.0764795	-21.3847	1.85362e-101	3.35807e-100
FRE5	2429.53	2.02044	0.0946436	21.3479	4.08042e-101	7.37181e-100
DCI1	2180.04	1.99485	0.0935812	21.3168	7.92618e-101	1.42802e-99
ARO8	4961.35	-1.60854	0.0754612	-21.3161	8.04239e-101	1.44498e-99
CYT1	12543.2	-1.40885	0.0661169	-21.3084	9.4857e-101	1.69963e-99
MLS1	14809.9	-1.59689	0.0750553	-21.2762	1.88556e-100	3.36928e-99
DLD1	35273.2	-1.32958	0.0625218	-21.2658	2.35409e-100	4.19502e-99
PRT1	5949.84	-1.5476	0.0728768	-21.2358	4.46088e-100	7.92776e-99
PMT4	3081.03	-1.61469	0.0760829	-21.2227	5.88901e-100	1.04374e-98
PRO3	3013.48	-1.655	0.0780061	-21.2163	6.75713e-100	1.19437e-98
RPS20	14493.5	-1.99454	0.0942368	-21.1652	2.00012e-99	3.52582e-98
YAT1	4000.95	-1.95051	0.0923757	-21.115	5.78905e-99	1.01775e-97
ATO2	7957.62	-1.28478	0.0608958	-21.098	8.29248e-99	1.45396e-97
MRPS9	2677.12	-1.6294	0.0773607	-21.0624	1.75924e-98	3.07632e-97
GPM1	19366.2	-1.79944	0.0856685	-21.0046	5.94794e-98	1.03732e-96
YNL134C	2693.83	1.84416	0.0878983	20.9806	9.8633e-98	1.71559e-96
RPL27B	6997.32	-1.72136	0.0820474	-20.9801	9.97744e-98	1.73083e-96
NOP56	4404.54	-1.61791	0.0771406	-20.9736	1.14324e-97	1.97799e-96
COR1	21100.2	-1.58361	0.0756269	-20.9398	2.32417e-97	4.01057e-96
ADE1	4282.82	-1.72471	0.082379	-20.9363	2.50296e-97	4.30772e-96
ERG20	6043.1	-1.62963	0.0779697	-20.9008	5.26587e-97	9.03906e-96
CIR2	2938.59	-1.51324	0.0725124	-20.8687	1.03138e-96	1.76576e-95
BOL1	1418.26	-1.84555	0.0885194	-20.8491	1.55245e-96	2.65092e-95
RPL38	9322.78	-1.83288	0.0879164	-20.848	1.58858e-96	2.70554e-95
SPO1	1393.23	2.40549	0.115392	20.8463	1.64571e-96	2.79556e-95
RPL28	19328.5	-1.62044	0.0779268	-20.7944	4.86575e-96	8.24404e-95
RRP5	8571.67	-1.59937	0.0769283	-20.7905	5.28127e-96	8.92493e-95
HTA2	3796.05	-2.00166	0.0965175	-20.7389	1.54478e-95	2.60382e-94
RPS26B	4359.87	-1.75016	0.0844309	-20.7289	1.90055e-95	3.19527e-94
YMR099C	3659.53	-1.48698	0.071744	-20.7262	2.00873e-95	3.36848e-94
AAT2	7556.73	-1.38515	0.0668689	-20.7145	2.56459e-95	4.28962e-94
URA5	4032.79	-1.63182	0.0788382	-20.6983	3.59035e-95	5.99002e-94
TYS1	3540.32	-1.49587	0.0723126	-20.6861	4.6175e-95	7.68409e-94
RPL34B	5768.77	-1.96359	0.0949941	-20.6707	6.36319e-95	1.05622e-93
PTA1	2180.91	-1.65082	0.0799048	-20.6598	7.97012e-95	1.31961e-93
ALR2	1953.53	1.90126	0.0921462	20.6331	1.38574e-94	2.28857e-93
RIM4	10461.1	1.31489	0.0637703	20.6192	1.84447e-94	3.03849e-93
GLN4	3640.77	-1.47283	0.0714424	-20.6156	1.98813e-94	3.26693e-93
GLG1	2055.21	2.05694	0.100303	20.5074	1.85097e-93	3.03392e-92
APT1	2112.62	-1.66958	0.0814359	-20.5018	2.07633e-93	3.39481e-92
YKL153W	17265.7	-1.79764	0.0879437	-20.4408	7.25616e-93	1.18342e-91
TIF3	3596.97	-1.68143	0.0822802	-20.4354	8.09443e-93	1.31685e-91
MMP1	17958.6	1.48881	0.0729734	20.4021	1.60233e-92	2.60031e-91
FAS2	50248	-1.38307	0.0678254	-20.3916	1.98553e-92	3.21421e-91
SUB2	7750.96	-1.59222	0.0781189	-20.382	2.41668e-92	3.90249e-91
YGL069C	1790.35	-1.87548	0.0921225	-20.3586	3.89825e-92	6.26401e-91
EGD2	3048.23	-1.74648	0.0857859	-20.3586	3.89813e-92	6.26401e-91
YEL034C-A	23071.9	-1.27216	0.0624909	-20.3575	3.98335e-92	6.38508e-91
RPL17B	4528.3	-1.9127	0.0941422	-20.3171	9.07559e-92	1.45121e-90
PRO2	3074.59	-1.4191	0.0699599	-20.2844	1.7658e-91	2.81667e-90
ILV1	2418.11	-1.54276	0.0764118	-20.1901	1.19542e-90	1.90219e-89
RPS19B	6340	-2.13271	0.105668	-20.1831	1.37849e-90	2.18819e-89
CUR1	2272.8	2.13636	0.10615	20.126	4.37273e-90	6.92438e-89
MRPL7	1793.87	-1.61147	0.0801881	-20.0961	7.98003e-90	1.26061e-88
YLR372W	2499.53	-1.63963	0.0818745	-20.0262	3.25703e-89	5.13276e-88
SUP45	5470.05	-1.4229	0.0710625	-20.0232	3.45866e-89	5.43741e-88
RLI1	4464.74	-1.3773	0.0688722	-19.9978	5.75068e-89	9.01905e-88
CAM1	3432.72	-1.75372	0.0877244	-19.9912	6.56899e-89	1.02778e-87
ATP7	11313.8	-1.37769	0.0689387	-19.9843	7.5397e-89	1.17684e-87
RPL31A	5768.6	-1.88178	0.0942405	-19.9678	1.04882e-88	1.63317e-87
YLR154W-A	505.472	-2.51333	0.125955	-19.9541	1.38068e-88	2.14481e-87
SSA3	6876.78	1.80559	0.0905109	19.9488	1.5343e-88	2.3778e-87
STE3	5248.36	-1.33807	0.0671804	-19.9176	2.86657e-88	4.43201e-87
DLD2	2655.63	-1.58202	0.0797164	-19.8456	1.20181e-87	1.85374e-86
SEC53	6029.89	-1.62439	0.0820374	-19.8007	2.93875e-87	4.52221e-86
GGA2	1707.49	-1.57279	0.0795512	-19.7708	5.31228e-87	8.15548e-86
UBI4	26837.6	1.71151	0.0867154	19.737	1.03666e-86	1.58776e-85
ABP1	2774.58	-1.6727	0.0848961	-19.7029	2.03504e-86	3.10962e-85
TIF34	3349.77	-1.36272	0.0692266	-19.6849	2.90371e-86	4.42663e-85
RPS29B	2393.49	-2.18807	0.111224	-19.6726	3.70393e-86	5.63342e-85
RBG1	1673.59	-1.83225	0.0931687	-19.666	4.21969e-86	6.40296e-85
RPS30A	5244.66	-1.65442	0.0841997	-19.6487	5.92833e-86	8.97483e-85
YER023C-A	1964	-1.64124	0.0836643	-19.617	1.10669e-85	1.67153e-84
PCA1	3888.08	1.52662	0.0778481	19.6102	1.26462e-85	1.90567e-84
YAL045C	1181.82	-1.77294	0.090422	-19.6073	1.33832e-85	2.0121e-84
MDH3	5628.11	-1.25256	0.0639018	-19.6013	1.50717e-85	2.26076e-84
VBA5	720.156	2.53251	0.129296	19.5869	2.00166e-85	2.99562e-84
CPR5	2690.22	-1.46403	0.0747912	-19.5749	2.53161e-85	3.78008e-84
NOP13	945.311	-1.97505	0.100909	-19.5727	2.64485e-85	3.94017e-84
TIM50	2235.54	-1.56569	0.0800806	-19.5514	4.013e-85	5.96478e-84
ERG28	1281.01	-1.7868	0.091492	-19.5295	6.15988e-85	9.13506e-84
MET10	42189.6	1.45933	0.0747684	19.518	7.7151e-85	1.14156e-83
MRPL3	1458.72	-1.59509	0.081778	-19.5052	9.92456e-85	1.46516e-83
TPD3	9237.8	-1.20084	0.0615868	-19.4983	1.13484e-84	1.67159e-83
PUB1	5124.27	-1.52045	0.0779886	-19.4958	1.19218e-84	1.75211e-83
VBA2	1902	1.77138	0.0908879	19.4897	1.34164e-84	1.96734e-83
MIX17	6178.53	-1.60533	0.0824123	-19.4793	1.64655e-84	2.40904e-83
ACP1	1327.38	-1.78857	0.091881	-19.4661	2.12844e-84	3.10714e-83
GID8	3083.71	1.5984	0.0821744	19.4514	2.83749e-84	4.13301e-83
YBL077W	2061.7	-1.64087	0.0843961	-19.4425	3.37156e-84	4.9e-83
PDX3	3522.71	-1.37863	0.071033	-19.4084	6.55596e-84	9.50687e-83
HTS1	2698.65	-1.50462	0.0775897	-19.392	9.00801e-84	1.30337e-82
PBI2	5545.43	-1.45393	0.0750207	-19.3805	1.12844e-83	1.62914e-82
SPT6	5849.46	-1.27998	0.0660558	-19.3773	1.20031e-83	1.72908e-82
SWH1	3991.63	-1.51458	0.0781826	-19.3723	1.32131e-83	1.8992e-82
LIA1	1442.78	-1.79647	0.0927441	-19.3702	1.3772e-83	1.9752e-82
RPS19A	3760.17	-2.11088	0.109023	-19.3619	1.61915e-83	2.31712e-82
RPP1A	7330.24	-1.67523	0.0865786	-19.3492	2.07017e-83	2.9561e-82
RPL31B	3275.94	-1.67897	0.0868192	-19.3387	2.53936e-83	3.61817e-82
PEX9	633.321	3.2613	0.168653	19.3374	2.60403e-83	3.70225e-82
ERO1	3386.66	1.59817	0.08265	19.3366	2.64098e-83	3.74664e-82
SPG4	6910.17	2.00836	0.103881	19.3333	2.8183e-83	3.98955e-82
EHT1	3041.77	-1.46416	0.0758028	-19.3153	3.99255e-83	5.63959e-82
NDI1	10983	-1.41262	0.0733462	-19.2596	1.17182e-82	1.65166e-81
SRY1	1055.72	2.30768	0.119893	19.2479	1.4707e-82	2.06847e-81
ARF1	4371.06	-1.62587	0.0846287	-19.2118	2.94594e-82	4.13442e-81
SEC26	6322.1	-1.18849	0.0618641	-19.2113	2.97662e-82	4.16854e-81
BNA1	2154.45	-2.00408	0.104392	-19.1977	3.87116e-82	5.40969e-81
HEM2	3444.38	-1.45282	0.0757339	-19.1833	5.1078e-82	7.1226e-81
HEF3	3837.8	1.94006	0.101266	19.1581	8.27838e-82	1.15193e-80
PCS60	3216.71	-1.8856	0.0985615	-19.1312	1.38762e-81	1.92676e-80
EGD1	3215.53	-1.52357	0.0797482	-19.1048	2.30303e-81	3.19106e-80
GAS3	1303	-1.73698	0.0909999	-19.0877	3.19795e-81	4.42169e-80
ATP16	8583.8	-1.42881	0.0748585	-19.0868	3.24784e-81	4.4812e-80
BFR1	4641.56	-1.44988	0.0759685	-19.0853	3.34475e-81	4.60519e-80
CHC1	24487.1	-1.15589	0.060572	-19.0828	3.50622e-81	4.81737e-80
ALD3	28524.9	1.73402	0.0908843	19.0795	3.73999e-81	5.12778e-80
ATP3	13139	-1.50778	0.0791627	-19.0466	7.00637e-81	9.58612e-80
HEM13	856.109	-1.95717	0.102928	-19.0149	1.28301e-80	1.75175e-79
NTF2	2460.7	-1.61267	0.0848162	-19.0136	1.31495e-80	1.79162e-79
YPL238C	2285.09	-1.43333	0.0753913	-19.0119	1.35946e-80	1.84841e-79
FRS2	2405.91	-1.54869	0.0815162	-18.9986	1.75127e-80	2.37621e-79
PHB1	4114.71	-1.33948	0.0706298	-18.9648	3.33412e-80	4.51452e-79
OYE2	3843.73	-1.47099	0.0775733	-18.9625	3.48035e-80	4.70279e-79
HSP82	37419.6	1.70506	0.0899231	18.9613	3.55989e-80	4.80035e-79
SDS23	3559.47	1.53834	0.0812761	18.9273	6.79356e-80	9.14195e-79
HYP2	19277.1	-1.23392	0.0652126	-18.9214	7.59672e-80	1.02018e-78
AIM45	2023.82	-1.52753	0.0807635	-18.9137	8.8031e-80	1.17976e-78
CBR1	2846.68	-1.61207	0.0853654	-18.8843	1.53422e-79	2.0519e-78
YHL034W-A	2484.75	-1.63277	0.0868607	-18.7976	7.89845e-79	1.0542e-77
KDX1	1476.4	2.11694	0.112634	18.7949	8.3167e-79	1.10776e-77
ARO2	3932.51	-1.58753	0.0847625	-18.7292	2.86103e-78	3.80308e-77
VPS1	3798.73	-1.4327	0.0767344	-18.6708	8.54877e-78	1.13406e-76
NHP6B	746.88	-2.15378	0.115378	-18.6671	9.16376e-78	1.21318e-76
HHO1	1371.88	-1.59003	0.0852724	-18.6464	1.35014e-77	1.78382e-76
YRB1	3587.43	-1.66162	0.0891821	-18.6318	1.77442e-77	2.33966e-76
TRX1	4096.57	-1.27405	0.0685129	-18.5958	3.47544e-77	4.57332e-76
RTN1	1863.65	-1.64203	0.0883315	-18.5894	3.91635e-77	5.14316e-76
UGA1	6885.67	-1.50429	0.0809819	-18.5756	5.06626e-77	6.63994e-76
PCK1	32790.1	-1.55856	0.0839131	-18.5735	5.26121e-77	6.88167e-76
RPL9B	7538.44	-1.4922	0.0803824	-18.5637	6.31456e-77	8.24296e-76
ADH6	5370.66	-1.39348	0.0750911	-18.5572	7.13065e-77	9.28973e-76
TIM10	2013.56	-1.42671	0.0768963	-18.5537	7.60724e-77	9.89092e-76
ADY2	6457.92	1.7116	0.0922741	18.5491	8.28792e-77	1.07546e-75
TED1	1665.75	-1.6079	0.0867238	-18.5405	9.74007e-77	1.26139e-75
SNC1	1120.61	-2.02696	0.109328	-18.5401	9.79718e-77	1.26628e-75
LTE1	2024.18	-1.54061	0.0831202	-18.5347	1.08371e-76	1.39792e-75
ADA2	1161.14	2.18764	0.118239	18.5018	1.99763e-76	2.57176e-75
YCR013C	22065.8	-1.21749	0.065821	-18.4969	2.18531e-76	2.80785e-75
SEC61	2726.34	-1.48856	0.0806621	-18.4542	4.82391e-76	6.18596e-75
SEC27	7203.35	-1.14936	0.0624389	-18.4078	1.13707e-75	1.45527e-74
PDH1	19504.4	-1.21623	0.0660766	-18.4064	1.16775e-75	1.49162e-74
LEU4	19058.8	-1.26763	0.068879	-18.4037	1.22674e-75	1.56391e-74
MHO1	4511.69	1.58289	0.0860241	18.4006	1.30005e-75	1.65415e-74
SRD1	854.123	2.39709	0.130332	18.3922	1.51736e-75	1.9269e-74
ALP1	552.679	2.7768	0.151023	18.3865	1.68386e-75	2.1342e-74
FRE2	947.972	2.13441	0.11611	18.3827	1.80617e-75	2.28478e-74
FRE3	1024.38	2.01178	0.109453	18.3804	1.88652e-75	2.38182e-74
OPI10	2607.3	1.93531	0.105537	18.3378	4.13402e-75	5.20934e-74
BDH1	5867.4	-1.42766	0.0778545	-18.3375	4.15138e-75	5.22116e-74
YCR007C	947.425	2.7324	0.149163	18.3182	5.92078e-75	7.43223e-74
YAL042C-A	767.3	-1.98976	0.108741	-18.2982	8.54568e-75	1.07067e-73
GTO1	2074.15	1.95819	0.107227	18.2621	1.65751e-74	2.07268e-73
YJL144W	1602.23	2.97048	0.163087	18.2141	3.99081e-74	4.9809e-73
TRA1	11519.2	-1.21577	0.0668072	-18.1981	5.33923e-74	6.65116e-73
ARR2	552.779	3.03002	0.166517	18.1965	5.50431e-74	6.84376e-73
GPI16	2327.74	-1.40199	0.0770621	-18.193	5.8589e-74	7.27082e-73
PMT1	4699.77	-1.20051	0.0660346	-18.18	7.42988e-74	9.20291e-73
GCN1	14655.4	-1.19896	0.0660275	-18.1585	1.10071e-73	1.3608e-72
NCP1	1402.48	-1.64186	0.0905704	-18.128	1.91554e-73	2.36371e-72
RML2	1416.97	-1.54925	0.0856486	-18.0885	3.92741e-73	4.83715e-72
DPH5	1108.19	-1.73371	0.0958711	-18.0837	4.28142e-73	5.26325e-72
DAL5	1259.12	1.93628	0.107147	18.0714	5.3586e-73	6.57509e-72
VTC4	4713.54	-1.42212	0.0788018	-18.0468	8.3557e-73	1.02334e-71
YER156C	1836.02	-1.4741	0.0817128	-18.04	9.45429e-73	1.15572e-71
LEU1	21424.2	-1.23118	0.0682485	-18.0397	9.50895e-73	1.16023e-71
ERR2	1958.2	2.53259	0.140487	18.0273	1.18941e-72	1.44856e-71
HMS1	1790.18	2.11238	0.117223	18.0202	1.35376e-72	1.64565e-71
RPL14B	2545.1	-1.86121	0.10334	-18.0106	1.60817e-72	1.95129e-71
GLT1	24329.3	-1.11189	0.0617602	-18.0033	1.83697e-72	2.22477e-71
EGO4	3790.43	2.00539	0.111407	18.0006	1.92627e-72	2.32861e-71
RED1	956.494	1.98503	0.110347	17.989	2.37665e-72	2.86776e-71
VMA3	6207.57	-1.17748	0.0654602	-17.9878	2.42916e-72	2.92573e-71
STN1	1285.02	1.97152	0.109667	17.9774	2.92916e-72	3.52145e-71
PIL1	25962	-1.0811	0.0601594	-17.9706	3.30981e-72	3.97177e-71
RIM1	1763.28	-1.65336	0.0920043	-17.9705	3.31936e-72	3.97594e-71
NDT80	707.017	2.36831	0.131833	17.9645	3.6989e-72	4.42245e-71
VTC2	4385.49	-1.1713	0.0652244	-17.958	4.15835e-72	4.9627e-71
CMK1	4309.29	-1.29885	0.0723558	-17.9508	4.72892e-72	5.63336e-71
TES1	2535.07	-1.38799	0.0773493	-17.9445	5.30142e-72	6.30387e-71
QCR7	8210.98	-1.17589	0.0656495	-17.9116	9.573e-72	1.13625e-70
RFA1	3428.92	-1.53237	0.0855639	-17.9091	1.00186e-71	1.18699e-70
ATG41	8140.12	3.69501	0.206323	17.9089	1.00513e-71	1.1887e-70
MF(ALPHA)2	581.734	-2.39697	0.133892	-17.9023	1.13129e-71	1.33549e-70
GND1	13242.7	-1.37495	0.0768131	-17.8999	1.18147e-71	1.39221e-70
ZRC1	3497.44	-1.31407	0.073419	-17.8982	1.21798e-71	1.43266e-70
SEC23	5863.69	-1.12379	0.0628929	-17.8684	2.07887e-71	2.4409e-70
PEP4	19064.5	-1.22777	0.0687288	-17.864	2.24892e-71	2.63583e-70
YGR160W	2149.9	-1.67597	0.0940349	-17.8228	4.69847e-71	5.49696e-70
FRT1	2943.45	1.42021	0.0797838	17.8007	6.97388e-71	8.14449e-70
MRPL4	792.32	-2.22075	0.124833	-17.7898	8.48056e-71	9.88643e-70
RPS7B	3176.63	-1.64938	0.0928165	-17.7704	1.19887e-70	1.39513e-69
YNL010W	1708.8	-1.60231	0.0901975	-17.7645	1.33099e-70	1.54613e-69
AAD10	1890.85	2.45972	0.138537	17.7549	1.57861e-70	1.83052e-69
PFY1	4571.65	-1.31011	0.0737997	-17.7522	1.65614e-70	1.91702e-69
KRE2	4392.06	-1.17907	0.0664391	-17.7467	1.8284e-70	2.11268e-69
ALO1	3098.59	-1.29	0.0726976	-17.7448	1.89087e-70	2.181e-69
ERG9	5227	-1.25216	0.0705859	-17.7395	2.07748e-70	2.39203e-69
ATG26	5121.37	1.35904	0.0766264	17.7359	2.21358e-70	2.54425e-69
IFA38	1976.95	-1.43126	0.0807657	-17.7211	2.8812e-70	3.3058e-69
RNQ1	1779.97	-1.41642	0.0800633	-17.6912	4.90183e-70	5.61436e-69
POL4	1061.58	1.99031	0.112566	17.6813	5.84356e-70	6.68127e-69
SUI2	3103.33	-1.30871	0.0741581	-17.6476	1.0623e-69	1.21247e-68
ARF2	5494.85	-1.24026	0.070291	-17.6446	1.11996e-69	1.27605e-68
OLA1	7233.21	-1.2609	0.0715524	-17.622	1.66943e-69	1.8988e-68
IRC3	1492.47	1.63204	0.0926467	17.6158	1.86479e-69	2.11731e-68
VID24	761.389	2.33274	0.132481	17.6081	2.13608e-69	2.42114e-68
HAS1	1821.71	-1.5182	0.086239	-17.6045	2.27385e-69	2.57284e-68
NOP1	2221.16	-1.76137	0.1001	-17.5961	2.63907e-69	2.98092e-68
PXA2	3332.02	1.56157	0.0888487	17.5756	3.78644e-69	4.26954e-68
GRE1	25301.3	-1.79415	0.102095	-17.5733	3.94806e-69	4.44412e-68
DPH2	1894.73	-1.48362	0.0844535	-17.5673	4.38409e-69	4.92645e-68
HXT11	740.099	2.12877	0.121337	17.5443	6.57872e-69	7.3799e-68
YMR295C	2640.22	-1.5513	0.088675	-17.4943	1.58426e-68	1.77415e-67
MDN1	16802.7	-1.10895	0.0633977	-17.492	1.64891e-68	1.8434e-67
YLR278C	2553.94	1.4692	0.0839959	17.4913	1.66877e-68	1.86241e-67
TOM20	949.866	-1.90217	0.108798	-17.4836	1.9107e-68	2.12878e-67
YNL208W	2961.44	-1.44111	0.0825175	-17.4643	2.68e-68	2.98081e-67
FLR1	1723.65	1.67181	0.0958778	17.4369	4.32849e-68	4.80617e-67
YJL026C-A	3263.91	-1.3779	0.0791188	-17.4156	6.2795e-68	6.96067e-67
VTC1	1478.94	-1.53507	0.0883269	-17.3794	1.1817e-67	1.30767e-66
NIP1	7677.53	-1.22115	0.0703427	-17.3601	1.65562e-67	1.82902e-66
CWH41	2437.47	-1.35204	0.0779741	-17.3396	2.36487e-67	2.60814e-66
YPT1	5265.1	-1.27518	0.0735504	-17.3375	2.45122e-67	2.69882e-66
VMA4	4518.71	-1.40738	0.0812094	-17.3303	2.7793e-67	3.0549e-66
MRPS35	2419.04	-1.29852	0.0749716	-17.3202	3.31198e-67	3.63428e-66
APE2	11209	-1.19456	0.0690633	-17.2965	4.99635e-67	5.47338e-66
MSC6	3907.19	-1.14513	0.0663001	-17.272	7.64843e-67	8.36467e-66
ILV3	7122.73	-1.4967	0.0867158	-17.2598	9.4454e-67	1.03127e-65
CHM7	804.771	2.16225	0.12539	17.2442	1.23795e-66	1.34937e-65
SSK1	2731.16	1.42351	0.082583	17.2374	1.39237e-66	1.51516e-65
YMR317W	2386.88	1.474	0.0855249	17.2348	1.45634e-66	1.58213e-65
ATP15	2844.69	-1.40517	0.0816386	-17.212	2.15723e-66	2.33968e-65
SEC24	4656.72	-1.1585	0.0673169	-17.2097	2.24642e-66	2.43238e-65
TRR1	2609.96	-1.3567	0.0788722	-17.2012	2.59888e-66	2.80937e-65
MGE1	2759.79	-1.34341	0.0781394	-17.1925	3.02347e-66	3.26295e-65
THR4	2857.42	-1.49465	0.0869576	-17.1883	3.25091e-66	3.50263e-65
AMD2	1180.62	1.84339	0.107586	17.1341	8.25719e-66	8.88191e-65
THR1	1327.2	-1.62983	0.0951336	-17.132	8.56118e-66	9.19378e-65
ZRT2	2366.78	1.36291	0.0795684	17.1288	9.04273e-66	9.69499e-65
SEC4	2953.88	-1.31019	0.0765488	-17.1157	1.13367e-65	1.21345e-64
PHO88	2825.53	-1.3948	0.0815397	-17.1058	1.34295e-65	1.43512e-64
YNL144C	1534.98	1.73652	0.101527	17.104	1.38639e-65	1.47912e-64
TNA1	3466.15	-1.28306	0.0750176	-17.1035	1.3976e-65	1.48864e-64
ATP4	11604	-1.38882	0.0812719	-17.0886	1.80442e-65	1.91884e-64
ARO1	9008.97	-1.20922	0.0707696	-17.0868	1.86241e-65	1.9773e-64
TIM11	4547.99	-1.17889	0.069106	-17.0592	2.98444e-65	3.16341e-64
ATP19	1481.6	-1.5516	0.0909712	-17.0559	3.15862e-65	3.34261e-64
UTP20	8692.91	-1.13297	0.06653	-17.0294	4.96785e-65	5.24875e-64
MSS11	1709.78	1.5868	0.0932478	17.017	6.1396e-65	6.47629e-64
FPR3	1065.59	-1.70264	0.100231	-16.9872	1.02094e-64	1.07519e-63
ENB1	1329.79	1.65192	0.097246	16.9871	1.0241e-64	1.07678e-63
PGK1	44781.4	-1.19747	0.0705138	-16.9821	1.11502e-64	1.1705e-63
ADY4	899.17	1.97911	0.116551	16.9807	1.14154e-64	1.19642e-63
YDL109C	1102.95	1.75694	0.103487	16.9773	1.20843e-64	1.2645e-63
YHR182C-A	4919.38	-1.30972	0.0771557	-16.975	1.25794e-64	1.31421e-63
NUM1	20330.6	-1.06051	0.062555	-16.9533	1.82069e-64	1.89909e-63
ARC40	2866.44	-1.21021	0.071417	-16.9457	2.07127e-64	2.15702e-63
COP1	10310.9	-1.01783	0.0600991	-16.9359	2.44785e-64	2.54514e-63
TPM1	2182.57	-1.37024	0.0809474	-16.9275	2.8189e-64	2.92628e-63
NSR1	3111.55	-1.68417	0.0995088	-16.9248	2.95113e-64	3.05386e-63
NOP58	2246.62	-1.36672	0.0807517	-16.9249	2.94719e-64	3.05386e-63
YER121W	622.986	3.58567	0.211945	16.918	3.31778e-64	3.42785e-63
ERG5	8775.11	-1.22482	0.0723998	-16.9174	3.34734e-64	3.45293e-63
IDP2	20871.3	-1.0657	0.0630053	-16.9144	3.5238e-64	3.62924e-63
PET10	7459.01	-1.24817	0.0739963	-16.8681	7.72869e-64	7.94743e-63
SNF11	778.391	2.04679	0.121442	16.854	9.80905e-64	1.00708e-62
MRPL23	1829.54	-1.3156	0.078093	-16.8466	1.11193e-63	1.13981e-62
SNU13	1307.86	-2.01491	0.119636	-16.842	1.20042e-63	1.2286e-62
MIG1	1606.25	1.49353	0.0887636	16.8259	1.57656e-63	1.61104e-62
YAP5	1520.21	1.77087	0.105304	16.8167	1.84202e-63	1.87937e-62
INH1	3534.15	-1.26716	0.0754123	-16.8031	2.317e-63	2.36031e-62
MGR2	1694.15	-1.34802	0.08028	-16.7915	2.81805e-63	2.86626e-62
SER1	4936.39	-1.18846	0.070793	-16.7878	2.99802e-63	3.04458e-62
CHO1	3722.33	-1.45325	0.0866757	-16.7665	4.28729e-63	4.34711e-62
GGC1	1475.94	-1.61755	0.0965717	-16.7497	5.69058e-63	5.76105e-62
HBN1	1979.73	-1.60658	0.0959388	-16.7459	6.07021e-63	6.13589e-62
NOP2	1812.35	-1.3341	0.0796903	-16.7411	6.58109e-63	6.64202e-62
YAR023C	1477.38	1.7554	0.104905	16.7333	7.50286e-63	7.56067e-62
YOR335W-A	1207.17	-1.86049	0.111237	-16.7255	8.54482e-63	8.5974e-62
CCW14	1440.67	-1.70862	0.102207	-16.7173	9.80763e-63	9.85283e-62
HXT9	644.009	2.24529	0.134421	16.7034	1.23841e-62	1.24221e-61
SEC7	9368.7	-1.00911	0.0604568	-16.6915	1.51208e-62	1.5144e-61
STE23	4725.49	-1.15513	0.0692836	-16.6724	2.07939e-62	2.07939e-61
BNA6	1268.1	-1.59599	0.0960425	-16.6175	5.20358e-62	5.19564e-61
MAP2	1770.6	-1.36902	0.0824346	-16.6074	6.16165e-62	6.14287e-61
YLR154W-F	336.596	-2.40544	0.145113	-16.5763	1.03357e-61	1.02885e-60
RPS30B	1337.29	-1.96561	0.118979	-16.5207	2.60284e-61	2.58701e-60
YMR294W-A	1685.94	-1.6244	0.0985278	-16.4867	4.56906e-61	4.53439e-60
ERG2	1788.95	-1.49481	0.0906882	-16.483	4.86071e-61	4.81652e-60
YNL174W	484.569	-2.04071	0.123898	-16.4708	5.94518e-61	5.88222e-60
YML089C	966.321	2.03947	0.12397	16.4514	8.19914e-61	8.10006e-60
ENO1	19888.2	-1.29171	0.0785232	-16.45	8.38526e-61	8.27144e-60
VMA11	1519.68	-1.46208	0.0889471	-16.4376	1.02838e-60	1.01289e-59
SSE2	9951.19	1.67102	0.101769	16.4198	1.38048e-60	1.35764e-59
QCR10	5536.15	-1.18848	0.0724331	-16.408	1.67775e-60	1.64752e-59
MNT4	1110.91	1.78941	0.109235	16.3813	2.60189e-60	2.55118e-59
YCL057C-A	2071.04	-1.5379	0.093991	-16.3622	3.55811e-60	3.48353e-59
ARG3	2416.54	1.53712	0.0941219	16.3312	5.91963e-60	5.7869e-59
RPL24B	4705.73	-1.74005	0.106712	-16.306	8.94288e-60	8.72932e-59
RTC3	29181.4	1.63206	0.100191	16.2894	1.17333e-59	1.1436e-58
PST2	6380.65	-1.0293	0.0631947	-16.2878	1.20414e-59	1.17189e-58
NAT1	3119.64	-1.16288	0.0715855	-16.2447	2.43708e-59	2.36828e-58
YKL050C	1755.62	1.52714	0.0940129	16.2439	2.46778e-59	2.39455e-58
PXA1	6077.59	1.38391	0.085357	16.2132	4.06996e-59	3.94333e-58
FET4	1471.64	1.57711	0.0972782	16.2124	4.12434e-59	3.99011e-58
YFH1	1489.93	-1.44575	0.0891987	-16.2082	4.41588e-59	4.26586e-58
ATG20	2983.36	1.37897	0.0851455	16.1955	5.4285e-59	5.23634e-58
RMD6	1543.1	2.46602	0.152382	16.1832	6.62602e-59	6.38206e-58
BNA5	1424.7	-1.57621	0.0974035	-16.1823	6.72464e-59	6.46752e-58
MET14	5648.02	2.15763	0.133436	16.1698	8.23502e-59	7.90852e-58
RPL18B	1456.43	-1.44593	0.0894537	-16.164	9.04983e-59	8.67828e-58
CAB2	1149.56	-1.57375	0.0973898	-16.1592	9.77681e-59	9.36169e-58
ZIP1	698.225	2.15865	0.133838	16.1288	1.60026e-58	1.53008e-57
YMR027W	2974.03	-1.17355	0.0728053	-16.119	1.87682e-58	1.79188e-57
BMS1	1642.14	-1.34147	0.0833951	-16.0857	3.21613e-58	3.0661e-57
SIP4	7753.23	1.59536	0.0992445	16.075	3.81863e-58	3.6352e-57
MRPL10	2101.12	-1.20695	0.075266	-16.0359	7.17842e-58	6.82367e-57
ADE3	7302.69	-1.11172	0.0693742	-16.025	8.54516e-58	8.11108e-57
HAC1	26610.4	-1.02721	0.0641009	-16.0249	8.56419e-58	8.11737e-57
POP5	523.623	-1.93425	0.120732	-16.021	9.1103e-58	8.62248e-57
CTS1	7708.81	-1.32952	0.0830166	-16.0152	1.00151e-57	9.46518e-57
DIA3	888.35	2.41169	0.150627	16.0111	1.06974e-57	1.00954e-56
MDH1	9229.22	-1.33751	0.0835445	-16.0096	1.09579e-57	1.03263e-56
YOR331C	3989.34	-1.3792	0.0862109	-15.998	1.32026e-57	1.24238e-56
KRS1	757.163	-1.60494	0.100342	-15.9947	1.39158e-57	1.30761e-56
RPA135	7711.32	-1.23509	0.0772465	-15.989	1.5245e-57	1.43045e-56
SKY1	4257.89	1.09358	0.0685847	15.945	3.08809e-57	2.89342e-56
FRS1	3300.12	-1.37474	0.0862968	-15.9304	3.89724e-57	3.64634e-56
SSY1	1403.35	1.59753	0.100343	15.9206	4.5613e-57	4.26156e-56
OM14	6060.59	-1.02256	0.0643034	-15.9022	6.12249e-57	5.71199e-56
DUR3	1212.06	2.11316	0.13291	15.8993	6.41243e-57	5.97398e-56
MGM101	1229.35	-1.3917	0.0875561	-15.8949	6.87012e-57	6.39126e-56
GPX1	3466.26	1.3033	0.0820493	15.8843	8.13766e-57	7.5597e-56
MNN2	3715.31	-1.07218	0.0675674	-15.8683	1.05124e-56	9.75196e-56
SPF1	12778.6	-1.06208	0.0670431	-15.8417	1.60422e-56	1.48607e-55
NFS1	4188.5	-1.15412	0.0728548	-15.8414	1.61291e-56	1.492e-55
LAP3	3826.49	-1.11501	0.0704394	-15.8294	1.94989e-56	1.80117e-55
ERR1	1950.12	2.4973	0.157887	15.8171	2.3726e-56	2.18855e-55
YDR366C	535.404	-2.45936	0.155632	-15.8024	2.99487e-56	2.75865e-55
THI21	1074.06	1.7348	0.109819	15.7969	3.26889e-56	3.00683e-55
VBA1	1987.4	-1.31516	0.083324	-15.7837	4.02713e-56	3.69908e-55
YLR379W	1237.34	-1.44595	0.0917363	-15.762	5.6798e-56	5.2098e-55
QCR6	3640.91	-1.10021	0.0698916	-15.7417	7.83013e-56	7.17213e-55
NMD4	1272.26	1.57467	0.100073	15.7353	8.66502e-56	7.92577e-55
ADE5,7	6131.55	-1.14963	0.0731097	-15.7247	1.02462e-55	9.35897e-55
MET13	8172.59	1.34145	0.085433	15.7017	1.47168e-55	1.34237e-54
MRPL13	1402.98	-1.32316	0.0842719	-15.7011	1.48558e-55	1.35316e-54
OAR1	882.906	1.78574	0.113748	15.6991	1.53349e-55	1.39485e-54
RNR4	7796.34	-0.989151	0.0630122	-15.6978	1.56643e-55	1.42284e-54
YOP1	5452.33	-1.1881	0.0757262	-15.6895	1.78519e-55	1.6193e-54
UBA1	15634.6	-0.962958	0.0614142	-15.6797	2.08099e-55	1.885e-54
PIR3	1447.81	2.23446	0.142594	15.6701	2.42029e-55	2.18931e-54
DHH1	7060.04	1.16314	0.0742855	15.6576	2.94664e-55	2.66174e-54
NAM9	2476.12	-1.1934	0.0762666	-15.6477	3.4439e-55	3.10664e-54
MSH5	1024.85	1.69355	0.108327	15.6336	4.29829e-55	3.87202e-54
COX8	6119.07	-1.1704	0.0748744	-15.6315	4.43951e-55	3.99373e-54
ARB1	5854.59	-1.15285	0.0737534	-15.6312	4.46627e-55	4.01228e-54
MES1	6013.58	-1.04577	0.0669476	-15.6207	5.26032e-55	4.71914e-54
YEL023C	767.878	1.92536	0.123407	15.6017	7.09331e-55	6.35482e-54
YNL247W	2384.95	-1.19186	0.076415	-15.5973	7.59881e-55	6.79838e-54
SEY1	3275.29	-1.1204	0.0719003	-15.5827	9.54958e-55	8.532e-54
AHA1	7261.42	1.1205	0.0719137	15.5812	9.77532e-55	8.72177e-54
GRS2	1485.68	1.43158	0.0920372	15.5544	1.48645e-54	1.32444e-53
LHP1	2113.89	-1.24658	0.0801817	-15.5469	1.66989e-54	1.48586e-53
UGA3	1816.95	1.72921	0.111455	15.5149	2.75181e-54	2.44523e-53
UPC2	992.393	1.75489	0.113133	15.5117	2.88991e-54	2.56445e-53
BSC2	1129.04	1.67523	0.108049	15.5043	3.24258e-54	2.8735e-53
FPR4	839.936	-1.61923	0.10445	-15.5025	3.33734e-54	2.95348e-53
SDD1	1274.82	1.81279	0.116974	15.4973	3.61704e-54	3.19668e-53
YMR085W	1310.2	1.92175	0.124043	15.4927	3.88884e-54	3.43225e-53
CDC42	2210.4	-1.29054	0.0834721	-15.4608	6.38196e-54	5.62507e-53
HHF1	5140.2	-1.0302	0.0666697	-15.4523	7.27518e-54	6.40373e-53
VTC3	3523.77	-1.45111	0.0939476	-15.446	8.02928e-54	7.058e-53
PGM1	1503.69	-1.43049	0.0926781	-15.4351	9.50813e-54	8.34674e-53
DAL7	1135.77	1.78289	0.115512	15.4347	9.55966e-54	8.38072e-53
NQM1	16394.8	1.05753	0.0685375	15.4299	1.03037e-53	9.02089e-53
RPS29A	1121.02	-1.53596	0.0996051	-15.4205	1.19189e-53	1.04211e-52
SYM1	2623.29	1.90955	0.123904	15.4115	1.36919e-53	1.19553e-52
YKR015C	577.009	2.37233	0.153984	15.4063	1.48439e-53	1.29438e-52
BMH2	8190.05	-1.07882	0.0700905	-15.3918	1.85893e-53	1.61883e-52
SUR1	8467.89	1.00491	0.0653453	15.3784	2.28389e-53	1.98626e-52
EMC1	4389.6	-1.06915	0.0696509	-15.3501	3.53594e-53	3.07105e-52
CLF1	1685.75	1.34656	0.0877487	15.3456	3.78977e-53	3.28715e-52
MRPL1	1053.23	-1.42865	0.0931024	-15.3449	3.8298e-53	3.31747e-52
YJR071W	533.833	-1.8339	0.11974	-15.3156	6.01238e-53	5.20119e-52
YOR169C	1123	-1.48133	0.0967213	-15.3155	6.0292e-53	5.20885e-52
TYW1	2272.64	-1.11112	0.0726079	-15.303	7.30304e-53	6.30104e-52
ASN2	9007.3	-1.24928	0.0816678	-15.2971	7.99705e-53	6.89074e-52
AFB1	481.988	-2.09312	0.13692	-15.2872	9.30872e-53	8.0104e-52
YKL068W-A	2793.27	1.5428	0.101139	15.2543	1.54182e-52	1.32503e-51
CPA1	9822.6	1.57121	0.103002	15.2541	1.54511e-52	1.32611e-51
ERV25	3737.08	-1.16056	0.0760982	-15.2508	1.62639e-52	1.39405e-51
NAP1	4132.68	-1.0656	0.0698868	-15.2475	1.71006e-52	1.46385e-51
NFT1	1777.05	1.2753	0.0837769	15.2226	2.50274e-52	2.1396e-51
SAC6	5095.81	-1.0933	0.0718566	-15.215	2.811e-52	2.39999e-51
YNR021W	1913.8	-1.20671	0.0793609	-15.2053	3.25906e-52	2.77891e-51
GDH1	7442.23	-1.278	0.0841613	-15.1851	4.44034e-52	3.78122e-51
MCK1	2836.28	-1.09615	0.072274	-15.1666	5.88074e-52	5.00131e-51
FUN14	1206.25	-1.56777	0.103432	-15.1576	6.7508e-52	5.7338e-51
TIF5	3142	-1.09888	0.0725241	-15.152	7.35351e-52	6.23761e-51
RET2	2148.45	-1.12307	0.074208	-15.1341	9.65601e-52	8.1801e-51
ASP1	1578.18	-1.32985	0.0879151	-15.1265	1.08254e-51	9.15885e-51
NET1	2772.15	-1.1085	0.073418	-15.0985	1.65639e-51	1.39958e-50
MMF1	2205.66	-1.17451	0.077793	-15.0979	1.67148e-51	1.41051e-50
THI72	1142.76	1.65176	0.109439	15.0929	1.80286e-51	1.51942e-50
ENT4	986.995	1.62265	0.107553	15.0869	1.97441e-51	1.66186e-50
ARG5,6	7840.76	1.09851	0.072824	15.0844	2.05108e-51	1.72418e-50
STB2	1982.08	1.62277	0.107677	15.0707	2.52499e-51	2.11983e-50
ERG26	1618.87	-1.36874	0.090899	-15.0578	3.0682e-51	2.57256e-50
GRX2	4696.74	-1.06283	0.0706186	-15.0503	3.43675e-51	2.8779e-50
YLR225C	1704.87	1.44778	0.0962063	15.0487	3.51975e-51	2.94363e-50
YFL031C-A	7335.22	-1.06808	0.0710038	-15.0426	3.86269e-51	3.22631e-50
REC8	407.785	2.8006	0.186192	15.0414	3.92886e-51	3.27739e-50
VCX1	3579.61	-1.1542	0.0768403	-15.0208	5.36515e-51	4.46982e-50
YGR054W	2780.39	-1.15516	0.0769971	-15.0026	7.05806e-51	5.87274e-50
YLR230W	1495.26	-1.33582	0.0890415	-15.0023	7.0962e-51	5.89697e-50
EFM4	717.096	-1.57008	0.104716	-14.9937	8.07728e-51	6.70373e-50
LYS5	1414.24	1.81346	0.120993	14.9882	8.77572e-51	7.27417e-50
MTR4	2321.19	-1.17657	0.0786229	-14.9647	1.24885e-50	1.03386e-49
LCB1	1508.98	-1.31353	0.0878344	-14.9547	1.45201e-50	1.20053e-49
YLR198C	1330.24	-1.60422	0.107331	-14.9464	1.64465e-50	1.35808e-49
SUI1	3152.38	-1.17887	0.078996	-14.9232	2.32994e-50	1.92154e-49
YIL082W	576.18	2.20799	0.148098	14.909	2.88067e-50	2.37275e-49
FET5	3087.43	-1.09632	0.0736026	-14.8952	3.54271e-50	2.91438e-49
MOT1	4702.55	-1.03709	0.069681	-14.8834	4.2245e-50	3.47088e-49
FTR1	2585.05	-1.27716	0.0858369	-14.8789	4.51588e-50	3.70563e-49
ARO3	3608.8	-1.263	0.0849201	-14.8728	4.95283e-50	4.05909e-49
HTA1	6430.82	-1.16187	0.0781322	-14.8706	5.11406e-50	4.18598e-49
SSS1	1637.46	-1.3567	0.0914218	-14.84	8.07483e-50	6.60117e-49
FLC2	3982.95	-1.16425	0.0784764	-14.8357	8.61104e-50	7.03073e-49
SMT3	1626.81	-1.22036	0.0824294	-14.8049	1.3614e-49	1.11017e-48
YBR221W-A	462.759	-2.14096	0.144678	-14.7982	1.50539e-49	1.22606e-48
SCS2	2543.93	-1.25172	0.0846258	-14.7912	1.6699e-49	1.35835e-48
XPT1	1302.06	-1.37307	0.0928642	-14.7858	1.80997e-49	1.47046e-48
HO	1564.16	-1.28904	0.087239	-14.776	2.09371e-49	1.69887e-48
CWP2	5035.53	-1.27605	0.0865662	-14.7408	3.52705e-49	2.85835e-48
FIG2	1869.21	1.41351	0.095915	14.7371	3.72258e-49	3.01308e-48
GEX2	595.128	2.1282	0.144627	14.7151	5.15715e-49	4.16907e-48
TIM44	3163.38	-1.05702	0.0719385	-14.6934	7.10935e-49	5.74014e-48
TIM9	1909.14	-1.11467	0.0759309	-14.68	8.65558e-49	6.97996e-48
YEL020C-B	1891.59	-1.11643	0.0760674	-14.6769	9.06292e-49	7.29945e-48
CRC1	2984.22	1.11677	0.0761274	14.6698	1.00667e-48	8.0979e-48
MUP3	9697.44	1.60136	0.109212	14.6629	1.11428e-48	8.95257e-48
GIN4	3032.6	-1.1442	0.0780751	-14.6551	1.24959e-48	1.00274e-47
DSE1	7745.35	1.01545	0.0693005	14.6528	1.29284e-48	1.03617e-47
PAM17	1113.34	-1.35292	0.0923626	-14.6479	1.38947e-48	1.11225e-47
YOL085W-A	602.403	2.98713	0.204156	14.6316	1.76544e-48	1.41149e-47
PPT2	773.377	1.72043	0.117588	14.631	1.78139e-48	1.4225e-47
MTC7	1560.17	-1.6678	0.114074	-14.6203	2.08572e-48	1.66349e-47
DBP3	1735.97	-1.39828	0.0956602	-14.6172	2.18261e-48	1.73864e-47
GFA1	5680.64	-1.02875	0.0704145	-14.61	2.42642e-48	1.93051e-47
YMR084W	884.165	2.18885	0.149846	14.6073	2.522e-48	2.00412e-47
FAS1	69038.5	-0.949813	0.0650323	-14.6053	2.6e-48	2.0636e-47
YJR085C	2464.08	-1.10411	0.0756685	-14.5914	3.18583e-48	2.52549e-47
HMF1	1439.63	-1.31884	0.0905051	-14.572	4.23278e-48	3.35138e-47
STT3	4720.13	-1.08682	0.0745958	-14.5695	4.39328e-48	3.47425e-47
TFC3	3749.23	-1.01495	0.0696684	-14.5683	4.47144e-48	3.53179e-47
PCL1	1487.14	1.38393	0.0950636	14.5579	5.20047e-48	4.10266e-47
BNA4	1100.5	-1.47822	0.101542	-14.5577	5.2169e-48	4.11067e-47
NIT3	1998.38	-1.21519	0.0835025	-14.5527	5.61369e-48	4.418e-47
LYS9	6885.32	-1.00356	0.0689708	-14.5506	5.79242e-48	4.55317e-47
ADE13	4839.72	-1.32706	0.0912136	-14.549	5.92893e-48	4.65489e-47
YOR052C	4801.76	1.17607	0.0809248	14.5328	7.50625e-48	5.8862e-47
WBP1	3435.67	-1.08738	0.0748655	-14.5245	8.47772e-48	6.64003e-47
VOA1	3696.48	-1.15699	0.0796918	-14.5183	9.27695e-48	7.25733e-47
YKL177W	1554.36	-1.2527	0.0863976	-14.4993	1.22449e-47	9.56767e-47
CTH1	1218.55	1.56914	0.108354	14.4817	1.58223e-47	1.23482e-46
MAG1	1455.54	1.36685	0.0944052	14.4785	1.6559e-47	1.29077e-46
MRPL9	1604.68	-1.15706	0.079917	-14.4782	1.66373e-47	1.29534e-46
AGP3	1693.35	1.77254	0.122467	14.4736	1.77838e-47	1.38295e-46
DNL4	1500.37	1.54389	0.106828	14.4522	2.42913e-47	1.88676e-46
MBA1	1369.97	-1.39866	0.0968472	-14.4419	2.81758e-47	2.18588e-46
MPO1	1296.08	1.52918	0.105931	14.4356	3.08986e-47	2.39428e-46
YHK8	1175.96	1.47618	0.102303	14.4295	3.37638e-47	2.61319e-46
YPR063C	1119.8	-1.32135	0.091623	-14.4216	3.78211e-47	2.92376e-46
MCH2	334.594	3.59126	0.249421	14.3984	5.29735e-47	4.09028e-46
YGR235C	2533.69	-1.26021	0.0875468	-14.3948	5.58236e-47	4.30526e-46
HRI1	2388	-1.11876	0.0777419	-14.3906	5.92471e-47	4.56391e-46
STS1	1691.5	1.25754	0.0874171	14.3855	6.38494e-47	4.91265e-46
PDR1	5888.33	0.948173	0.0659201	14.3837	6.55232e-47	5.03551e-46
SRV2	4418.88	-0.976247	0.0678944	-14.3789	7.01959e-47	5.38827e-46
MRP7	1761.88	-1.1466	0.0797729	-14.3732	7.61743e-47	5.84033e-46
NPC2	3163.61	-1.08036	0.0751768	-14.371	7.87144e-47	6.02802e-46
TRP2	3309.29	-1.00498	0.069932	-14.3708	7.88832e-47	6.03387e-46
ABP140	1825.99	-1.16629	0.0811683	-14.3688	8.12233e-47	6.20561e-46
VMA9	896.274	-1.43717	0.100026	-14.3679	8.23108e-47	6.28136e-46
ASA1	740.738	1.73128	0.120643	14.3504	1.05865e-46	8.06941e-46
RPL36A	3088.02	-1.41057	0.0983163	-14.3473	1.1077e-46	8.4335e-46
STR3	12095	2.39325	0.166834	14.3451	1.14383e-46	8.6984e-46
BIO2	750.234	-1.62036	0.11304	-14.3344	1.33374e-46	1.01309e-45
YLR446W	1147.26	1.75091	0.122151	14.334	1.34255e-46	1.0186e-45
EDC2	1432.04	1.5418	0.107678	14.3186	1.67389e-46	1.26851e-45
STB6	885.961	1.66406	0.116273	14.3117	1.84898e-46	1.39957e-45
DYS1	1735.95	-1.11487	0.0779449	-14.3033	2.08816e-46	1.57879e-45
ECM34	757.369	1.96959	0.137775	14.2957	2.32638e-46	1.75687e-45
GCN4	19801.6	-0.844405	0.0590848	-14.2914	2.47547e-46	1.86731e-45
YAL016C-A	1991.79	-1.12978	0.0790645	-14.2893	2.5516e-46	1.92252e-45
CPR1	8584.13	-1.24679	0.087259	-14.2884	2.58633e-46	1.94644e-45
CDC48	16447.1	-0.922698	0.0646095	-14.2812	2.86788e-46	2.15586e-45
YCL007C	889.508	-1.43565	0.100561	-14.2764	3.07145e-46	2.30623e-45
SCS7	2245.07	-1.12938	0.0791096	-14.2761	3.08281e-46	2.31211e-45
YPR1	5240.7	-1.17409	0.0822787	-14.2697	3.37905e-46	2.53138e-45
YOR325W	1096.82	1.45147	0.1018	14.258	3.99645e-46	2.99048e-45
FES1	3684.68	1.13561	0.0797015	14.2483	4.5946e-46	3.43414e-45
YMR253C	1224.8	1.4873	0.104399	14.2463	4.7289e-46	3.53048e-45
YPL197C	2362.4	-1.20287	0.0844611	-14.2417	5.04856e-46	3.76483e-45
MRPL20	924.503	-1.62138	0.113891	-14.2362	5.45917e-46	4.0664e-45
CAF20	1840.7	-1.29456	0.0909707	-14.2305	5.92605e-46	4.40914e-45
AIM33	1042.24	-1.70917	0.120163	-14.2237	6.52611e-46	4.85009e-45
TUB3	2934.39	-1.08059	0.0760913	-14.2013	8.99546e-46	6.67767e-45
YOR277C	1815.13	-1.28584	0.0905472	-14.2008	9.05527e-46	6.71445e-45
YOR019W	1456.09	1.82327	0.128394	14.2005	9.09627e-46	6.73721e-45
NOG1	4392.85	-1.13573	0.0800252	-14.1921	1.02548e-45	7.58669e-45
SET5	911.401	1.67751	0.11834	14.1754	1.30118e-45	9.61547e-45
BIT2	688.535	1.85932	0.131213	14.1703	1.3995e-45	1.03188e-44
RAP1	2015.99	-1.12898	0.0796723	-14.1703	1.39924e-45	1.03188e-44
COS6	3673.96	-1.09272	0.0771543	-14.1628	1.55594e-45	1.14593e-44
NIT1	881.59	1.98895	0.140466	14.1596	1.62879e-45	1.19823e-44
HEM1	7296.15	-0.911648	0.06443	-14.1494	1.88251e-45	1.38333e-44
NUP60	1573.18	-1.2596	0.0890645	-14.1425	2.0764e-45	1.52409e-44
MET2	7934.46	1.45774	0.103078	14.1422	2.08753e-45	1.53054e-44
YLR264C-A	3400.02	-1.35608	0.0958985	-14.1408	2.12814e-45	1.55857e-44
GRX4	1800.46	-1.1245	0.079525	-14.1402	2.148e-45	1.57136e-44
SAP1	1822.7	1.30018	0.0920983	14.1173	2.97109e-45	2.17106e-44
KTI12	1181.66	1.64652	0.116639	14.1164	3.01153e-45	2.19815e-44
DFG16	2931.22	1.12026	0.079469	14.0968	3.97285e-45	2.89659e-44
IME4	1848.82	1.29072	0.0915886	14.0926	4.21689e-45	3.0711e-44
COA3	746.318	-1.50158	0.106588	-14.0877	4.52192e-45	3.28958e-44
ARE2	3089.16	1.08495	0.077024	14.0859	4.6369e-45	3.36948e-44
HHF2	4735.14	-1.1253	0.0798985	-14.0841	4.75417e-45	3.45086e-44
GPX2	481.675	2.27287	0.161474	14.0758	5.351e-45	3.87977e-44
MRX1	1878.4	1.16381	0.0826882	14.0747	5.43648e-45	3.93738e-44
ENV7	1625.91	1.29301	0.0919444	14.0629	6.41721e-45	4.64254e-44
VMA16	2768.11	-1.00476	0.0714525	-14.0619	6.50814e-45	4.70312e-44
YDR524C-B	10319.7	-1.44413	0.102793	-14.049	7.81521e-45	5.64145e-44
ARG8	3763.11	1.05902	0.0753863	14.0479	7.94e-45	5.7252e-44
SHR3	1917.81	-1.08889	0.0776124	-14.0298	1.02452e-44	7.37928e-44
YML122C	258.511	3.15532	0.225087	14.0182	1.20652e-44	8.68056e-44
YHL015W-A	432.46	2.8153	0.201063	14.0021	1.51365e-44	1.08783e-43
SHM2	3220.75	-1.44591	0.103288	-13.9988	1.58514e-44	1.13796e-43
CAT8	7006.22	-0.899461	0.0642708	-13.9949	1.67556e-44	1.20155e-43
KES1	4695.1	-1.07275	0.0766622	-13.9933	1.71393e-44	1.22772e-43
YPQ1	1242.83	-1.22042	0.0873087	-13.9782	2.11731e-44	1.51501e-43
MRP21	930.443	-1.40888	0.100883	-13.9654	2.53456e-44	1.81159e-43
AAR2	1014.64	1.40635	0.100717	13.9633	2.61009e-44	1.86354e-43
DAN4	1314.41	1.58495	0.113546	13.9587	2.78539e-44	1.98653e-43
SSO2	2105.6	-1.2073	0.0865002	-13.9572	2.84584e-44	2.02743e-43
SMK1	956.239	1.65448	0.118617	13.9481	3.23251e-44	2.30039e-43
SLX4	987.7	1.46992	0.105404	13.9456	3.34772e-44	2.37979e-43
SUP35	3198.76	-1.08675	0.0779399	-13.9434	3.45157e-44	2.45095e-43
SNZ3	938.805	-1.42471	0.102187	-13.9422	3.50977e-44	2.48958e-43
SFB3	3520.85	-0.947805	0.0679834	-13.9417	3.53354e-44	2.50372e-43
TRP5	7076.82	-1.12628	0.0808585	-13.9291	4.218e-44	2.98547e-43
VMA6	4780.92	-0.952226	0.0683634	-13.9289	4.22855e-44	2.9897e-43
TIF4632	1738.79	-1.09968	0.0789525	-13.9284	4.26016e-44	3.00879e-43
EDC1	960.482	1.94853	0.13996	13.9221	4.65301e-44	3.2827e-43
YDR541C	474.177	2.00781	0.144241	13.9198	4.80111e-44	3.38354e-43
QRI1	1590.04	-1.20177	0.0863615	-13.9156	5.09596e-44	3.58747e-43
ADR1	21554.3	-0.81612	0.0587283	-13.8965	6.64905e-44	4.67578e-43
MRPL8	925.999	-1.44157	0.103757	-13.8938	6.91179e-44	4.85533e-43
RPL7B	3013.48	-1.2093	0.08704	-13.8936	6.92855e-44	4.86188e-43
YLR294C	1906.13	-1.2061	0.0868579	-13.8859	7.70795e-44	5.403e-43
HCR1	1959.49	-1.14434	0.0825718	-13.8587	1.12661e-43	7.88871e-43
CBF5	2798.49	-1.141	0.082391	-13.8486	1.29718e-43	9.07335e-43
PMP2	1591.54	-1.42595	0.102976	-13.8473	1.32068e-43	9.22782e-43
TPA1	1447.34	-1.12367	0.0811563	-13.8458	1.34889e-43	9.41488e-43
YML002W	2929.6	1.19925	0.0867371	13.8262	1.77022e-43	1.23425e-42
YPL257W	641.455	2.08176	0.1506	13.8231	1.84978e-43	1.28834e-42
SSH1	3573.87	-1.03065	0.0746552	-13.8054	2.36355e-43	1.64443e-42
YIL053W	15684	-1.03575	0.0750325	-13.8041	2.40865e-43	1.67402e-42
YKL222C	1126.31	1.37295	0.0996277	13.7808	3.3241e-43	2.30781e-42
MRP4	1594.64	-1.13066	0.0820694	-13.7769	3.51215e-43	2.43578e-42
ATP20	3175.49	-1.03451	0.0751032	-13.7745	3.62779e-43	2.51332e-42
VMA13	5507.16	-0.959725	0.0696881	-13.7717	3.77127e-43	2.60996e-42
CRG1	823.477	1.86307	0.135438	13.7559	4.69715e-43	3.24729e-42
NDE1	24116.2	-0.942083	0.0686712	-13.7188	7.83934e-43	5.41386e-42
YKR047W	1388.29	-1.19523	0.0871907	-13.7083	9.05682e-43	6.24806e-42
RNR1	6356.06	-1.07859	0.0786825	-13.7081	9.07799e-43	6.25606e-42
THP3	1787.28	1.32254	0.0967303	13.6724	1.484e-42	1.02162e-41
DBP5	2082.01	-1.17382	0.0859375	-13.659	1.7852e-42	1.22768e-41
GLR1	4069.17	-0.965907	0.0707423	-13.6539	1.91404e-42	1.31489e-41
PHS1	896.346	-1.34613	0.0986375	-13.6473	2.09553e-42	1.43807e-41
INO1	2806.26	-1.60384	0.117527	-13.6466	2.11654e-42	1.45096e-41
COX6	8609.02	-1.1003	0.0807833	-13.6204	3.02942e-42	2.0746e-41
YOR376W-A	709.127	1.9265	0.141522	13.6127	3.36501e-42	2.302e-41
HFM1	1481.6	1.35134	0.0993379	13.6034	3.82035e-42	2.61078e-41
FMP10	1579.51	-1.16518	0.0856734	-13.6002	3.99132e-42	2.72477e-41
FUN26	1870.83	-1.20167	0.0883899	-13.5951	4.28178e-42	2.92e-41
MMR1	2298.23	-1.11955	0.0824067	-13.5856	4.87467e-42	3.32087e-41
YPR010C-A	3432.37	-1.20033	0.0884839	-13.5655	6.41488e-42	4.36559e-41
HSP26	30521.1	0.976102	0.0719934	13.5582	7.08302e-42	4.81528e-41
KTR3	1679.42	-1.35327	0.0999404	-13.5408	8.97794e-42	6.09717e-41
RPO41	6009.08	-0.873951	0.0645709	-13.5348	9.75107e-42	6.61535e-41
LSC2	13464.5	-0.836257	0.0618041	-13.5308	1.02933e-41	6.97598e-41
YGR259C	1047.07	-1.35435	0.100098	-13.5302	1.037e-41	7.02068e-41
YDL050C	1250.54	-1.25151	0.0926098	-13.5137	1.29747e-41	8.77501e-41
MCD4	2100.05	-1.13916	0.0842998	-13.5132	1.30733e-41	8.8326e-41
MEF1	3320.19	-1.03142	0.0763363	-13.5116	1.33631e-41	9.01909e-41
PIM1	7603.66	-0.83396	0.0617832	-13.4982	1.60325e-41	1.08095e-40
RSM24	1262.43	-1.14601	0.0849106	-13.4966	1.63676e-41	1.10241e-40
ECM2	1351.51	1.36334	0.101037	13.4935	1.70894e-41	1.14985e-40
REV3	1907.06	1.20023	0.0890132	13.4838	1.94863e-41	1.30977e-40
RDL2	1588.05	-1.1625	0.0862474	-13.4786	2.08958e-41	1.40306e-40
SEC10	3674.92	1.15782	0.0859063	13.4777	2.1168e-41	1.41988e-40
UFO1	1641.61	1.17321	0.0870549	13.4767	2.14495e-41	1.43729e-40
RSM26	1171.47	-1.25285	0.0930061	-13.4706	2.33062e-41	1.56011e-40
YLR152C	5117.35	1.26353	0.093924	13.4527	2.9677e-41	1.98453e-40
PAD1	979.115	1.42246	0.105762	13.4496	3.09506e-41	2.06759e-40
DLD3	10918.6	-0.867796	0.0646052	-13.4323	3.91145e-41	2.61029e-40
YDR537C	821.951	1.48801	0.11096	13.4103	5.26079e-41	3.50719e-40
SRL2	1033.28	1.44292	0.107664	13.402	5.88356e-41	3.91838e-40
MRPL35	1169.29	-1.2097	0.0902745	-13.4002	6.02603e-41	4.00918e-40
FRE4	546.706	1.78542	0.133308	13.3932	6.62779e-41	4.40506e-40
COX9	4120.92	-1.22153	0.091214	-13.392	6.73849e-41	4.47408e-40
IES1	1433.26	1.26383	0.0944018	13.3878	7.12769e-41	4.7277e-40
MTO1	1257.99	-1.2829	0.0959396	-13.3719	8.82212e-41	5.84566e-40
COX12	5156.22	-1.3288	0.09941	-13.3668	9.44599e-41	6.25271e-40
SLA2	4511.97	-1.01942	0.0763056	-13.3597	1.0397e-40	6.87529e-40
YLR286W-A	1862.34	-1.20316	0.0900989	-13.3538	1.12552e-40	7.43527e-40
ERB1	2304.04	-1.20839	0.0905302	-13.3479	1.2185e-40	8.04134e-40
COQ5	2586.69	-1.08741	0.08153	-13.3375	1.40047e-40	9.23296e-40
AAT1	1975.02	1.16693	0.087493	13.3374	1.4025e-40	9.23701e-40
CCT5	4373.68	-1.00301	0.0753017	-13.3199	1.77314e-40	1.16663e-39
STL1	51000.6	-0.824679	0.0619174	-13.319	1.79463e-40	1.17959e-39
HSL1	3563.96	-0.995908	0.0747768	-13.3184	1.80917e-40	1.18795e-39
CIN5	1358.43	1.86022	0.139675	13.3182	1.81443e-40	1.19021e-39
KAR5	587.217	1.84546	0.138689	13.3065	2.12258e-40	1.39095e-39
NPL4	3736.17	0.994123	0.0747757	13.2947	2.48349e-40	1.62583e-39
SFG1	2188.02	-1.08225	0.0814483	-13.2876	2.73297e-40	1.78737e-39
DNM1	5547.03	-1.03287	0.077737	-13.2867	2.76383e-40	1.80574e-39
WRS1	1868.09	-1.09377	0.0823247	-13.286	2.79165e-40	1.8221e-39
AFR1	2576.29	1.19106	0.0896665	13.2832	2.89844e-40	1.88991e-39
ATR1	1576.94	1.51614	0.114322	13.262	3.84379e-40	2.50382e-39
PLB3	3870.6	0.92347	0.0696535	13.2581	4.05246e-40	2.63713e-39
SDH8	1149.35	-1.28052	0.0966023	-13.2555	4.19038e-40	2.72416e-39
ATP11	1212.84	-1.31539	0.0992641	-13.2514	4.42659e-40	2.87486e-39
TEN1	546.414	1.92508	0.145317	13.2475	4.66717e-40	3.02811e-39
DOG1	604.521	1.83238	0.138383	13.2414	5.06115e-40	3.28047e-39
TOM22	3783.96	-0.942621	0.071196	-13.2398	5.16789e-40	3.34634e-39
YGL188C	431.222	-2.20058	0.166312	-13.2316	5.76347e-40	3.7283e-39
YNL190W	5019.18	-0.852644	0.0644672	-13.226	6.20936e-40	4.01277e-39
RFS1	2444.47	-1.0572	0.0800121	-13.213	7.37758e-40	4.76302e-39
YMR158W-B	366.683	2.54005	0.192253	13.212	7.48044e-40	4.82466e-39
ATP17	7506.4	-0.939012	0.0710758	-13.2114	7.5394e-40	4.8579e-39
COX10	1004.3	-1.22629	0.0928261	-13.2106	7.61646e-40	4.90272e-39
YKL033W-A	2812.26	-1.0204	0.0773012	-13.2003	8.74392e-40	5.62293e-39
APJ1	2123.19	1.24736	0.0946328	13.1811	1.12761e-39	7.24416e-39
PRS1	4404.63	-1.03296	0.0784149	-13.173	1.25468e-39	8.0526e-39
ATG16	366.049	2.53426	0.192559	13.161	1.47191e-39	9.43756e-39
CCZ1	1129.35	1.30741	0.0994283	13.1493	1.7179e-39	1.1004e-38
KSS1	965.151	1.3434	0.102299	13.1321	2.15736e-39	1.38054e-38
MRPL36	1984.44	-1.07049	0.0815517	-13.1265	2.32156e-39	1.48416e-38
ERP4	1253.73	-1.14403	0.0872493	-13.1122	2.80243e-39	1.78984e-38
RRB1	2014.76	-1.28189	0.0977925	-13.1083	2.95282e-39	1.88404e-38
SNZ2	889.561	-1.24929	0.0953354	-13.1041	3.11823e-39	1.98764e-38
PEX28	2174.55	1.28743	0.0983364	13.0922	3.6511e-39	2.32336e-38
RSF1	997.403	1.71527	0.131015	13.0921	3.65201e-39	2.32336e-38
RAD52	1971.65	1.05023	0.0803355	13.0731	4.69127e-39	2.98162e-38
ATG5	1634.49	1.16021	0.088773	13.0694	4.92256e-39	3.12559e-38
MEU1	688.973	-1.45609	0.111479	-13.0615	5.46435e-39	3.46623e-38
YAP1	8100.82	0.836532	0.0641394	13.0424	7.02087e-39	4.44927e-38
YAL034C-B	254.301	-2.20818	0.16933	-13.0406	7.18575e-39	4.54935e-38
SUR7	2467.69	-1.11373	0.0855123	-13.0242	8.90944e-39	5.63518e-38
CSH1	1339.31	1.35485	0.104092	13.0159	9.93453e-39	6.27747e-38
LCB2	2976.12	-0.942058	0.0723814	-13.0152	1.00273e-38	6.32996e-38
ELF1	1172.11	-1.14485	0.0879745	-13.0135	1.02574e-38	6.469e-38
PRC1	17192	-0.954192	0.0733265	-13.0129	1.0332e-38	6.50977e-38
ASI3	2692.05	1.05913	0.0814168	13.0088	1.09094e-38	6.86693e-38
THI22	675.429	1.5452	0.118795	13.0072	1.11307e-38	6.99951e-38
EST2	467.459	1.7666	0.135878	13.0013	1.20233e-38	7.55353e-38
PBP1	5234.42	-0.904224	0.0696263	-12.9868	1.45345e-38	9.12243e-38
BAT1	2082.19	-1.24615	0.0959712	-12.9846	1.496e-38	9.38046e-38
LSC1	13321.3	-0.781879	0.0602458	-12.9781	1.6277e-38	1.01965e-37
DNF2	3720.25	-0.899255	0.0692907	-12.978	1.63106e-38	1.02078e-37
YCL021W-A	303.964	-2.0309	0.156647	-12.9648	1.93745e-38	1.21137e-37
YPL088W	805.729	1.45461	0.112204	12.9639	1.96042e-38	1.22456e-37
CCL1	1144.6	1.34376	0.103777	12.9486	2.39297e-38	1.49332e-37
ABF2	2147.03	-1.28782	0.0994762	-12.946	2.47499e-38	1.54304e-37
YGL088W	273.059	-2.2618	0.17495	-12.9282	3.11851e-38	1.94239e-37
YCP4	8326.37	-0.865783	0.0669693	-12.9281	3.12622e-38	1.94534e-37
YKL133C	1753.04	1.27665	0.09882	12.9189	3.51995e-38	2.18826e-37
PCL7	1661.35	-1.08	0.083616	-12.9162	3.64728e-38	2.26526e-37
YEN1	1398.85	1.23641	0.0957818	12.9086	4.0239e-38	2.4968e-37
SAM4	1723.58	-1.12718	0.0873746	-12.9005	4.46958e-38	2.77071e-37
BIO5	456.881	2.11913	0.164349	12.8941	4.86029e-38	3.01007e-37
MSS51	2285.31	-1.00463	0.0779158	-12.8938	4.88083e-38	3.01993e-37
YPR148C	3062.31	-1.00134	0.0777815	-12.8737	6.32993e-38	3.91283e-37
NUG1	1663.5	-1.38699	0.107745	-12.873	6.38942e-38	3.94588e-37
YBR184W	260.561	2.70257	0.210266	12.8531	8.25785e-38	5.09279e-37
ATP14	3436.82	-1.05933	0.082418	-12.8531	8.26215e-38	5.09279e-37
YOL057W	1881.13	-1.11094	0.0865102	-12.8418	9.56782e-38	5.89205e-37
NGL3	1293.74	1.34748	0.104947	12.8397	9.83117e-38	6.04853e-37
ATG1	4978.56	0.981906	0.0765128	12.8332	1.06819e-37	6.56576e-37
TIM8	702.234	-1.39948	0.10921	-12.8146	1.35825e-37	8.34083e-37
YCR101C	719.116	1.78911	0.139647	12.8117	1.41043e-37	8.65312e-37
PET130	1086.45	1.38536	0.108169	12.8074	1.49038e-37	9.13505e-37
UTR2	2422.82	-0.996024	0.0778221	-12.7987	1.66646e-37	1.02047e-36
YEF1	4414.91	1.25342	0.0980812	12.7794	2.13726e-37	1.30755e-36
PDR15	5499.59	0.926097	0.0724706	12.7789	2.14986e-37	1.31403e-36
YBL029W	639.615	1.68778	0.132102	12.7764	2.22108e-37	1.35629e-36
NCL1	2563.57	-0.932194	0.0730463	-12.7617	2.68346e-37	1.63711e-36
PMA2	2960.97	1.42229	0.111607	12.7437	3.37865e-37	2.05931e-36
RBD2	1272.68	-1.14207	0.0896554	-12.7385	3.6145e-37	2.20101e-36
VRG4	2561.64	-0.911694	0.0717643	-12.704	5.61856e-37	3.41817e-36
RMD9	2365.83	-0.989322	0.0778946	-12.7008	5.85516e-37	3.5588e-36
YJR020W	827.383	-1.27153	0.100127	-12.6992	5.97058e-37	3.62559e-36
ATP12	848.475	-1.31964	0.104026	-12.6857	7.1007e-37	4.30785e-36
CCP1	1511.08	-1.12703	0.0889499	-12.6704	8.62308e-37	5.22659e-36
ISM1	1988.86	-1.09909	0.0867579	-12.6685	8.84175e-37	5.35417e-36
SSE1	25005.6	-0.943498	0.0745093	-12.6628	9.50155e-37	5.74839e-36
GRX5	1757.62	-1.06353	0.0840102	-12.6595	9.91201e-37	5.99118e-36
TOM6	954.892	-1.44303	0.114134	-12.6433	1.21762e-36	7.35294e-36
ETP1	991.357	1.52389	0.120543	12.6419	1.24057e-36	7.48459e-36
DIA2	1334.47	1.30105	0.102974	12.6347	1.35874e-36	8.18998e-36
AAP1	5363.37	-0.88844	0.0703214	-12.634	1.37159e-36	8.25985e-36
FUS1	692.539	1.75232	0.138731	12.6311	1.42249e-36	8.55852e-36
YIL029C	571.905	2.21462	0.175516	12.6178	1.68495e-36	1.01283e-35
FMS1	1540.06	1.33272	0.105685	12.6103	1.85217e-36	1.11233e-35
ELO1	2206.94	-1.13316	0.0899233	-12.6014	2.07323e-36	1.24394e-35
MCA1	2317.29	-1.00838	0.0800901	-12.5906	2.37853e-36	1.42581e-35
STO1	5003.5	-0.797305	0.0633291	-12.5899	2.40095e-36	1.43793e-35
PZF1	732.725	1.46743	0.116577	12.5877	2.46903e-36	1.47735e-35
TDA1	2469.79	1.4157	0.112483	12.5859	2.52324e-36	1.50841e-35
CKB1	1247.97	-1.09924	0.0873845	-12.5794	2.7407e-36	1.63691e-35
STE2	282.288	2.82344	0.224537	12.5745	2.91585e-36	1.73993e-35
SLA1	7073.52	-0.87623	0.0697258	-12.5668	3.21484e-36	1.9166e-35
COA1	1569.16	-1.06571	0.0849592	-12.5438	4.29789e-36	2.55994e-35
YLR154W-B	1137.44	-2.93241	0.23407	-12.5279	5.25211e-36	3.12546e-35
YOR059C	2806.18	0.953593	0.0761183	12.5278	5.26208e-36	3.12855e-35
TAH11	2205.34	1.12602	0.0899425	12.5193	5.8525e-36	3.47642e-35
TIF11	2131.83	-1.34151	0.107204	-12.5137	6.28624e-36	3.73067e-35
ZWF1	7877.91	-0.954638	0.0763956	-12.496	7.85155e-36	4.65541e-35
YMR1	1527.75	1.18059	0.0945118	12.4915	8.31062e-36	4.92314e-35
ERG1	7493.85	-0.955101	0.0764655	-12.4906	8.39972e-36	4.97142e-35
DAL4	383.883	1.97015	0.157764	12.4879	8.68668e-36	5.13661e-35
PBI1	676.529	1.73538	0.13905	12.4803	9.56603e-36	5.65148e-35
AIM24	2576	-1.07909	0.0864801	-12.4779	9.85169e-36	5.81499e-35
BUR2	1092.3	1.30821	0.104911	12.4697	1.09187e-35	6.43897e-35
YPL113C	2023	1.03491	0.0830232	12.4653	1.15458e-35	6.80268e-35
YFL066C	2517.83	1.04873	0.0841476	12.463	1.18869e-35	6.99732e-35
HSC82	40390.1	-0.756225	0.0606823	-12.462	1.20242e-35	7.07178e-35
PYC2	7629.31	-0.798204	0.0640673	-12.4588	1.25189e-35	7.35611e-35
IMG1	467.477	-1.61793	0.129864	-12.4587	1.25445e-35	7.36453e-35
YDL157C	600.912	-1.45139	0.116566	-12.4512	1.377e-35	8.07675e-35
COX13	4957.98	-1.24892	0.100324	-12.4489	1.41814e-35	8.3106e-35
GNP1	4891.32	-0.879684	0.070684	-12.4453	1.48316e-35	8.68385e-35
PAN5	1283.24	-1.10799	0.0891634	-12.4265	1.8759e-35	1.09735e-34
YSA1	2326.33	-0.954076	0.0767865	-12.4251	1.91091e-35	1.11683e-34
YJL120W	618.777	-1.45504	0.11711	-12.4246	1.92261e-35	1.12266e-34
AIM9	2454.1	-1.08286	0.0872052	-12.4174	2.10338e-35	1.22629e-34
AIM46	1841.58	1.1245	0.0905588	12.4174	2.10383e-35	1.22629e-34
IME2	679.136	1.82291	0.146858	12.4127	2.22999e-35	1.29868e-34
KTR1	3797.55	-0.903654	0.072834	-12.407	2.39312e-35	1.39244e-34
KRE33	2026.43	-1.0403	0.0838814	-12.402	2.54875e-35	1.48167e-34
HEM15	3286.75	-0.974962	0.0788052	-12.3718	3.7144e-35	2.15739e-34
PRY1	884.935	-1.27951	0.103518	-12.3602	4.28874e-35	2.48876e-34
SBH1	990.794	-1.27339	0.103042	-12.358	4.40961e-35	2.55664e-34
COX15	3365.98	-1.02494	0.083142	-12.3276	6.43547e-35	3.7279e-34
NTG2	611.69	1.59851	0.129698	12.3248	6.65694e-35	3.85277e-34
ROM1	5575.96	0.99198	0.0806075	12.3063	8.37649e-35	4.8437e-34
ADE16	2570.03	-0.91894	0.0746837	-12.3044	8.576e-35	4.95469e-34
MYO2	6959.58	-0.790778	0.0642948	-12.2992	9.14244e-35	5.27728e-34
SPT16	6999.82	-0.777824	0.0633348	-12.2811	1.14369e-34	6.59586e-34
MPC54	456.1	2.22322	0.181042	12.2802	1.15763e-34	6.6704e-34
MRPS18	1271.33	-1.15716	0.094242	-12.2786	1.17984e-34	6.7924e-34
VMA10	1503.73	-1.30813	0.106542	-12.2781	1.18708e-34	6.82807e-34
EAF1	2698.5	1.07919	0.087953	12.2701	1.31123e-34	7.53552e-34
VID28	2020.26	1.13776	0.0927381	12.2685	1.33713e-34	7.67764e-34
LMO1	1543.23	1.06204	0.0865736	12.2674	1.35466e-34	7.77148e-34
APE3	16649.5	-0.883195	0.0720184	-12.2635	1.42296e-34	8.15612e-34
ENA1	4364.81	0.891456	0.0727064	12.261	1.46599e-34	8.39544e-34
YDR109C	1519.41	1.14649	0.0935259	12.2585	1.51305e-34	8.65737e-34
ECL1	1391.45	1.37802	0.112463	12.2531	1.61657e-34	9.24159e-34
YLR307C-A	2290.87	1.36677	0.11178	12.2273	2.22147e-34	1.26886e-33
RPC40	2562.08	-0.929865	0.0763329	-12.1817	3.89056e-34	2.22027e-33
SEC16	4821.35	-0.82723	0.0679242	-12.1787	4.03527e-34	2.30084e-33
CTO1	848.058	1.27404	0.104627	12.1771	4.11885e-34	2.34645e-33
SET6	1409.41	1.32711	0.109151	12.1585	5.17304e-34	2.94445e-33
IPT1	3589.28	0.889257	0.0732773	12.1355	6.84925e-34	3.89514e-33
YPR196W	565.788	1.58791	0.130874	12.1331	7.05135e-34	4.00659e-33
TOM5	1501.53	-1.03328	0.085229	-12.1236	7.92302e-34	4.49796e-33
TIF35	2601.62	-1.08445	0.0894854	-12.1188	8.39972e-34	4.76445e-33
MPM1	1115.83	-1.1954	0.0986501	-12.1175	8.52917e-34	4.83369e-33
CRN1	3442.67	-0.849569	0.0701364	-12.1131	9.00229e-34	5.0974e-33
NOP7	2298.03	-1.15536	0.0953825	-12.1129	9.02163e-34	5.10393e-33
HSP12	50857	1.13618	0.093844	12.1071	9.68568e-34	5.47488e-33
EFM5	739.393	-1.34111	0.110902	-12.0928	1.15354e-33	6.51484e-33
TSC13	3071.58	-0.957268	0.0791762	-12.0903	1.18786e-33	6.70286e-33
PRY2	943.151	-1.17821	0.0975407	-12.0792	1.36113e-33	7.67398e-33
GCS1	1481.96	-1.01806	0.0842938	-12.0775	1.3881e-33	7.81929e-33
YGR219W	989.303	-1.14662	0.0949737	-12.073	1.46626e-33	8.25243e-33
GET3	3996.38	-0.85062	0.0705677	-12.054	1.84856e-33	1.03951e-32
SPO7	1029.05	-1.19206	0.0988943	-12.0538	1.85105e-33	1.04003e-32
YBT1	12663.6	-0.79109	0.0656605	-12.0482	1.98254e-33	1.11295e-32
TOS6	540.883	-1.48312	0.123128	-12.0453	2.05254e-33	1.15125e-32
ARP2	3669.51	-0.848876	0.0705015	-12.0405	2.17536e-33	1.21909e-32
RRT12	564.22	1.46588	0.121828	12.0324	2.40213e-33	1.34503e-32
JJJ3	545.769	1.5431	0.12827	12.0301	2.46913e-33	1.38136e-32
YBR063C	1542.41	1.18316	0.0983736	12.0272	2.55556e-33	1.4285e-32
PRP46	1113.8	1.21101	0.100734	12.0218	2.73007e-33	1.52474e-32
PET127	1237.28	-1.0738	0.0893722	-12.0149	2.96859e-33	1.65653e-32
CHS2	2077.45	-0.956511	0.0796247	-12.0127	3.0458e-33	1.69817e-32
YPK2	3896.58	0.996584	0.0829719	12.0111	3.10665e-33	1.73062e-32
TOM71	1314.77	-1.02595	0.0854674	-12.004	3.38327e-33	1.88311e-32
FCY1	532.964	-1.40242	0.116852	-12.0016	3.4843e-33	1.9377e-32
SMC3	1944.05	-1.13434	0.0945275	-12.0001	3.54783e-33	1.97135e-32
HOS2	3351.31	2.87737	0.239869	11.9956	3.74856e-33	2.08112e-32
SGF29	998.909	1.27046	0.105941	11.9922	3.90511e-33	2.16619e-32
COX7	3492.43	-1.28591	0.107238	-11.9912	3.95377e-33	2.19133e-32
IRC22	1949.64	-1.01097	0.0843228	-11.9893	4.04109e-33	2.23783e-32
ENA2	2506.73	1.04064	0.0868398	11.9835	4.33644e-33	2.39935e-32
YLR125W	422.629	1.8221	0.152151	11.9756	4.77052e-33	2.63729e-32
IRC23	547.826	2.02676	0.169348	11.968	5.22582e-33	2.88656e-32
ROM2	3913.27	0.849159	0.0710037	11.9594	5.80067e-33	3.20138e-32
VPH1	9842.86	-0.714465	0.0597591	-11.9557	6.05932e-33	3.34131e-32
TCB3	10389.5	-0.772197	0.0647296	-11.9296	8.29953e-33	4.57278e-32
MAS1	3088.42	-0.872302	0.0731225	-11.9293	8.32481e-33	4.58285e-32
PRY3	1887.24	1.0039	0.0841607	11.9283	8.42425e-33	4.63369e-32
ARP3	4177.58	-0.837521	0.07022	-11.9271	8.55153e-33	4.69975e-32
POL30	1708.47	-1.0875	0.0912291	-11.9205	9.25302e-33	5.081e-32
PSK2	2363.2	1.10453	0.0926777	11.9179	9.54522e-33	5.23645e-32
LTP1	1248.91	-1.11638	0.0936732	-11.9179	9.55213e-33	5.23645e-32
ATG29	952.672	1.55383	0.130529	11.9041	1.12717e-32	6.17394e-32
COS1	2176.01	-1.1069	0.0929923	-11.9031	1.14035e-32	6.24093e-32
YFR011C	1233.24	-1.14203	0.0959487	-11.9025	1.14832e-32	6.2793e-32
GSY2	7083.07	1.08377	0.0910953	11.8971	1.22582e-32	6.69748e-32
YBR089W	1679.42	-1.07839	0.0906467	-11.8966	1.23194e-32	6.72529e-32
POL1	3477.01	-0.876609	0.0738369	-11.8722	1.65009e-32	9.00051e-32
RTG1	648.772	1.44895	0.122163	11.8608	1.89223e-32	1.03127e-31
YPR114W	1273.31	-1.03083	0.0869161	-11.86	1.90947e-32	1.0398e-31
RPS28B	4148.96	-1.05643	0.0890808	-11.8593	1.92664e-32	1.04827e-31
VMA8	2261.32	-1.03698	0.0874506	-11.8579	1.95911e-32	1.06505e-31
HMG1	4721.78	-0.9274	0.0782304	-11.8547	2.03395e-32	1.10482e-31
YFL067W	607.586	1.61925	0.136607	11.8534	2.06708e-32	1.12188e-31
YER062C	5421.78	-0.804727	0.0679043	-11.8509	2.12882e-32	1.15443e-31
MUM3	1872.62	1.44451	0.12194	11.8461	2.25423e-32	1.22143e-31
CAJ1	2093.47	-0.98962	0.083727	-11.8196	3.09159e-32	1.67376e-31
GAL1	603.372	1.46638	0.124147	11.8116	3.39855e-32	1.83842e-31
PCL5	3685.08	1.14582	0.0970166	11.8106	3.44253e-32	1.86067e-31
RPB8	843.259	-1.17857	0.0998771	-11.8002	3.89437e-32	2.10315e-31
TVP15	1359.95	-1.06365	0.0901606	-11.7973	4.0291e-32	2.17412e-31
ENA5	2552.49	0.965426	0.0819543	11.7801	4.94632e-32	2.66685e-31
PDI1	11119.4	-0.750725	0.0637296	-11.7798	4.95836e-32	2.67114e-31
OPY2	3089.67	0.913759	0.077577	11.7787	5.02425e-32	2.70441e-31
MIG2	602.948	1.69279	0.143948	11.7597	6.29536e-32	3.38583e-31
ASI2	1507.03	1.17379	0.0998496	11.7556	6.61005e-32	3.55216e-31
RKI1	1151.53	-1.34375	0.114354	-11.7508	6.99251e-32	3.7546e-31
YLR232W	409.238	-1.57818	0.134333	-11.7483	7.20734e-32	3.86678e-31
YJR039W	3123.02	1.00993	0.0860605	11.7352	8.41728e-32	4.51221e-31
COS111	2262.85	0.974838	0.0832379	11.7115	1.11324e-31	5.96283e-31
YBR284W	1348.02	1.41508	0.12087	11.7074	1.16799e-31	6.25096e-31
YPR153W	331.284	2.13187	0.18212	11.7058	1.1899e-31	6.36297e-31
TRM12	2461.07	1.09381	0.0934839	11.7006	1.26618e-31	6.76539e-31
DBR1	1300.33	1.07515	0.0919015	11.6989	1.2904e-31	6.88917e-31
UGA2	4572.73	-0.979397	0.0838005	-11.6872	1.48112e-31	7.90092e-31
YJL218W	133.204	-2.61631	0.223927	-11.6837	1.54338e-31	8.22631e-31
PHB2	3637.57	-0.928911	0.0795634	-11.6751	1.70859e-31	9.09948e-31
MSY1	1353.84	-1.12305	0.0962139	-11.6724	1.76291e-31	9.38114e-31
GLK1	28396.5	-0.857975	0.0736003	-11.6572	2.10812e-31	1.1209e-30
ECM1	840.516	-1.28828	0.110635	-11.6444	2.45064e-31	1.30196e-30
MAL13	948.841	1.26684	0.108811	11.6426	2.50408e-31	1.32927e-30
YIL165C	467.122	2.1679	0.186372	11.6321	2.83063e-31	1.50141e-30
YJR079W	2198.32	-1.0293	0.0885439	-11.6248	3.08337e-31	1.63414e-30
MRI1	2389.92	-0.849243	0.0730664	-11.6229	3.15287e-31	1.66961e-30
CYB5	755.078	-1.28262	0.110494	-11.608	3.75227e-31	1.98543e-30
ERG6	3997.09	-0.912872	0.0786796	-11.6024	4.00713e-31	2.11856e-30
GUD1	2136.72	1.01729	0.0877484	11.5932	4.45957e-31	2.35586e-30
MOH1	988.269	1.53128	0.132135	11.5887	4.7008e-31	2.48129e-30
LEU3	1653.27	0.992843	0.0857347	11.5804	5.18037e-31	2.7318e-30
DSK2	2659.29	-0.864782	0.0746767	-11.5803	5.18373e-31	2.7318e-30
YCR100C	813.797	1.55641	0.134428	11.578	5.32748e-31	2.80529e-30
GTT2	714.135	1.67551	0.144841	11.5679	5.99226e-31	3.15281e-30
CCT8	5710.3	-0.777704	0.0672468	-11.5649	6.20485e-31	3.26204e-30
EMP70	3808.21	-0.898585	0.0777179	-11.5621	6.40894e-31	3.36663e-30
YMR315W	4720.19	-0.965201	0.0834855	-11.5613	6.47151e-31	3.39676e-30
NHP6A	1267.42	-1.10898	0.0959372	-11.5594	6.61312e-31	3.46831e-30
CWP1	5203.54	-0.93677	0.0810596	-11.5566	6.83908e-31	3.58394e-30
URA7	3238.28	-1.15197	0.0998165	-11.5408	8.21315e-31	4.30056e-30
ALD6	59005.6	-0.849202	0.07367	-11.5271	9.63162e-31	5.03927e-30
LSP1	22805	-0.732365	0.0635452	-11.5251	9.85765e-31	5.1534e-30
SPG5	3685.88	-0.91749	0.0796145	-11.5242	9.96824e-31	5.20705e-30
SRL3	589.592	1.83497	0.159464	11.5071	1.21442e-30	6.33864e-30
MBR1	2051.74	-1.07892	0.0938635	-11.4946	1.4045e-30	7.32489e-30
YKR016W	4513.72	-1.07494	0.0935368	-11.4921	1.44472e-30	7.52868e-30
NVJ1	2218.3	0.973361	0.0847406	11.4864	1.54466e-30	8.04308e-30
HTZ1	1146.24	-1.10662	0.0964147	-11.4777	1.7081e-30	8.88699e-30
RRD1	1348.26	-1.02936	0.0897013	-11.4754	1.75393e-30	9.11819e-30
MRPL19	623.848	-1.26799	0.110513	-11.4736	1.78979e-30	9.29724e-30
MKC7	591.993	-1.27506	0.111506	-11.4349	2.79773e-30	1.45216e-29
LIN1	535.448	1.69702	0.148435	11.4328	2.86774e-30	1.48732e-29
NDE2	6767.58	0.969371	0.0848412	11.4257	3.11114e-30	1.61227e-29
RCR2	2302.09	0.991278	0.0867703	11.4242	3.16697e-30	1.6399e-29
YMR316C-B	359.08	1.98242	0.173575	11.4211	3.27867e-30	1.6964e-29
YCR095W-A	229.568	2.62475	0.229829	11.4204	3.3054e-30	1.70888e-29
RCF2	1249.31	-1.12526	0.0985438	-11.4189	3.36347e-30	1.73753e-29
YPL264C	549.314	2.4663	0.216357	11.3992	4.21959e-30	2.17807e-29
YLR041W	246.365	-1.93731	0.169979	-11.3973	4.31192e-30	2.22397e-29
MRPL6	1048.58	-1.06258	0.0932544	-11.3944	4.45952e-30	2.29829e-29
YGR053C	463.083	2.20113	0.193219	11.3919	4.59019e-30	2.36377e-29
PHM7	19855.3	1.06955	0.0939002	11.3903	4.6721e-30	2.40406e-29
CNE1	1260.01	-1.14216	0.100277	-11.3901	4.68446e-30	2.40852e-29
OAF1	2420.42	-0.949072	0.0833275	-11.3897	4.7077e-30	2.41857e-29
VMA7	1244.63	-1.09205	0.0958864	-11.389	4.74404e-30	2.43533e-29
LIF1	630.768	1.38706	0.121812	11.3868	4.86378e-30	2.49483e-29
BDS1	4736.04	1.06838	0.0938313	11.3862	4.89815e-30	2.5105e-29
PEP7	727.214	1.3538	0.118913	11.3848	4.98012e-30	2.55051e-29
GET4	984.313	-1.10589	0.097295	-11.3664	6.1465e-30	3.14539e-29
UTP10	7218.32	-0.831446	0.0732829	-11.3457	7.78979e-30	3.98321e-29
IRC20	6389.18	0.730272	0.0644077	11.3383	8.48073e-30	4.33312e-29
GAD1	8839.62	0.894291	0.0789145	11.3324	9.0684e-30	4.62977e-29
PAU7	407.809	2.14224	0.189067	11.3306	9.25845e-30	4.72311e-29
TUP1	2449.83	-0.97564	0.086141	-11.3261	9.74764e-30	4.96879e-29
DIP5	11829	0.772581	0.068216	11.3255	9.8103e-30	4.99683e-29
SMI1	1677.14	-0.964691	0.0852179	-11.3203	1.04135e-29	5.29586e-29
SRL1	393.488	-1.57784	0.139381	-11.3203	1.04136e-29	5.29586e-29
YCR099C	534.624	1.73943	0.153809	11.309	1.18478e-29	6.02055e-29
MAS2	2236.43	-0.86308	0.0764211	-11.2937	1.40915e-29	7.15517e-29
RPO31	4954.14	-0.873778	0.0773936	-11.2901	1.46944e-29	7.45552e-29
TCP1	5070.45	-0.863529	0.0765069	-11.2869	1.52238e-29	7.71812e-29
THI6	1578.2	1.00604	0.0891349	11.2867	1.52667e-29	7.73385e-29
AIM36	891.852	-1.19761	0.106124	-11.2849	1.55764e-29	7.88463e-29
RIB3	2141.37	-0.92522	0.0820617	-11.2747	1.74994e-29	8.85118e-29
YDR510C-A	814.887	-1.31892	0.117007	-11.2722	1.80078e-29	9.10131e-29
NTR2	538.786	1.49173	0.132358	11.2705	1.83571e-29	9.27069e-29
YBR138C	799.1	1.30295	0.115675	11.2639	1.9775e-29	9.97905e-29
SVL3	1340.51	-0.981111	0.0873379	-11.2335	2.79197e-29	1.40782e-28
ILV5	15444.8	-0.734699	0.0654239	-11.2298	2.91049e-29	1.46646e-28
YLR312C	2724.04	1.00311	0.0893579	11.2257	3.04822e-29	1.53467e-28
VMA5	5398.43	-0.805706	0.0717989	-11.2217	3.19034e-29	1.60499e-28
ARA1	10095.1	-0.834587	0.0743814	-11.2204	3.23882e-29	1.62812e-28
AVT7	1725.87	-0.970043	0.0864624	-11.2192	3.28051e-29	1.64782e-28
YLL053C	246.478	-1.84527	0.164503	-11.2172	3.35632e-29	1.6846e-28
NMT1	2066.26	-0.961675	0.085737	-11.2166	3.38163e-29	1.696e-28
NBL1	278.225	2.22425	0.198385	11.2118	3.56853e-29	1.78837e-28
CIT2	25458.6	-0.715915	0.063944	-11.196	4.26737e-29	2.13695e-28
LAP2	3930.47	-0.812177	0.0726118	-11.1852	4.81811e-29	2.4109e-28
ADF1	549.747	-1.82473	0.163213	-11.18	5.10706e-29	2.55353e-28
AXL2	2417.18	-0.907472	0.0811775	-11.1789	5.17486e-29	2.58545e-28
MRPS12	2462.67	-0.946782	0.0848242	-11.1617	6.27748e-29	3.13395e-28
STR2	2810.63	0.900976	0.0807674	11.1552	6.75477e-29	3.36966e-28
PSD1	2444.25	-0.910131	0.0816393	-11.1482	7.3071e-29	3.64241e-28
YEL073C	560.408	1.85998	0.166858	11.1471	7.39998e-29	3.6859e-28
AUR1	1829.2	-0.864897	0.0775988	-11.1457	7.51122e-29	3.73846e-28
YAL059C-A	659.52	-1.30079	0.116736	-11.143	7.74669e-29	3.85273e-28
ARC19	1910.56	-0.937673	0.0841612	-11.1414	7.88787e-29	3.91996e-28
IDI1	2280.06	-0.879473	0.0789541	-11.139	8.09855e-29	4.0216e-28
YOL118C	492.622	1.8538	0.166493	11.1344	8.53261e-29	4.23394e-28
RTG3	1100.24	1.10203	0.0989779	11.1341	8.56319e-29	4.24589e-28
ITT1	1064.85	1.14761	0.103096	11.1315	8.81206e-29	4.36598e-28
RSP5	7194.54	-0.770302	0.0692284	-11.127	9.27321e-29	4.58751e-28
ISC10	558.802	1.43841	0.129271	11.127	9.26658e-29	4.58751e-28
OPI6	793	-1.11355	0.10008	-11.1266	9.3086e-29	4.60153e-28
SWI1	2315.91	-0.853011	0.0767822	-11.1095	1.12813e-28	5.57248e-28
ATM1	1845.43	-0.919007	0.0827724	-11.1028	1.21555e-28	5.99978e-28
FDC1	878.719	1.21872	0.109791	11.1004	1.24905e-28	6.16046e-28
CDC3	1809.97	-0.895984	0.0807196	-11.0999	1.25516e-28	6.18593e-28
PPT1	1309.52	-0.973216	0.0876985	-11.0973	1.29297e-28	6.36748e-28
YPT31	998.446	-1.06867	0.0964774	-11.0769	1.62436e-28	7.99346e-28
AIM6	2433.3	-0.885855	0.079976	-11.0765	1.63099e-28	8.02003e-28
WTM1	11439.3	-0.812139	0.0733355	-11.0743	1.67198e-28	8.21543e-28
MSD1	1721.91	-0.938696	0.0847646	-11.0741	1.67463e-28	8.22227e-28
HTB1	4111.19	-0.983878	0.0888614	-11.0721	1.71422e-28	8.41036e-28
OPI7	775.09	1.20086	0.108487	11.0692	1.77053e-28	8.68012e-28
PCL8	1798.01	1.04657	0.0945871	11.0647	1.86167e-28	9.12011e-28
YER068C-A	1353.19	1.37095	0.123908	11.0643	1.86953e-28	9.15175e-28
CCT3	3835	-0.735983	0.0665445	-11.06	1.96086e-28	9.59163e-28
HSV2	1401.29	1.08132	0.097784	11.0583	1.99863e-28	9.7691e-28
YER076C	669.291	1.36084	0.123104	11.0544	2.08686e-28	1.01927e-27
YHR022C	420.719	2.06429	0.186861	11.0472	2.26144e-28	1.10372e-27
PSR1	854.972	1.20969	0.109544	11.0429	2.37221e-28	1.15692e-27
FLO10	739.806	1.30725	0.118407	11.0403	2.44334e-28	1.19072e-27
RPO26	1481.74	-1.06112	0.0961341	-11.0379	2.50938e-28	1.22199e-27
ALG7	823.42	-1.12389	0.101872	-11.0323	2.66826e-28	1.29839e-27
YNL011C	1016.3	1.24813	0.113136	11.0322	2.67388e-28	1.30016e-27
BSC5	824.915	1.26932	0.115077	11.0301	2.73432e-28	1.32856e-27
KAP122	1897.7	-0.854182	0.0774757	-11.0252	2.89007e-28	1.40319e-27
TOS8	818.154	1.40218	0.127188	11.0245	2.91137e-28	1.41249e-27
TMA20	1033.7	-1.05577	0.0958757	-11.0119	3.34868e-28	1.62345e-27
DBP1	1761.23	1.09275	0.0992436	11.0108	3.3894e-28	1.64198e-27
LSG1	749.555	-1.31183	0.119152	-11.0097	3.43085e-28	1.66082e-27
UIP3	2194.08	-0.875979	0.0795891	-11.0063	3.56495e-28	1.72447e-27
YOL163W	386.519	2.50614	0.227927	10.9954	4.02349e-28	1.94484e-27
PRM5	672.681	1.38792	0.126234	10.9948	4.0483e-28	1.95538e-27
GRH1	1003.39	-1.1216	0.102018	-10.9941	4.0784e-28	1.96847e-27
LCD1	1022.75	1.13605	0.103377	10.9893	4.30202e-28	2.07487e-27
YRA2	879.537	-1.17436	0.106955	-10.9799	4.77382e-28	2.30072e-27
NIP7	1035.41	-1.22361	0.111475	-10.9765	4.95646e-28	2.38698e-27
KRE29	714.096	1.29332	0.117862	10.9732	5.14257e-28	2.47479e-27
YHR033W	15836.5	-0.679061	0.0619096	-10.9686	5.41118e-28	2.60214e-27
MPS2	656.392	1.3442	0.122608	10.9634	5.72917e-28	2.75303e-27
BCH1	4056.06	-0.767262	0.070026	-10.9568	6.16351e-28	2.95957e-27
SOP4	894.35	-1.06646	0.097369	-10.9527	6.44789e-28	3.09385e-27
ELP3	1432.3	-1.11596	0.101979	-10.943	7.17878e-28	3.44202e-27
ATP18	2717.98	-1.22236	0.111737	-10.9397	7.44618e-28	3.56762e-27
FUI1	1531.4	1.05635	0.0965839	10.9371	7.66002e-28	3.66739e-27
PAN1	4901.59	-0.841086	0.0769239	-10.934	7.92789e-28	3.79286e-27
DOC1	544.689	1.446	0.132374	10.9236	8.88975e-28	4.24992e-27
KRE28	510.502	1.46745	0.13441	10.9177	9.48909e-28	4.53314e-27
SEC31	7197.01	-0.802043	0.0734696	-10.9167	9.59576e-28	4.58075e-27
PRS4	1030.19	-1.00893	0.0924321	-10.9153	9.73683e-28	4.6447e-27
YPL247C	2095.74	1.12344	0.103067	10.9001	1.15113e-27	5.48716e-27
ATG12	496.996	1.62995	0.149557	10.8985	1.17116e-27	5.57856e-27
LST8	1946.22	0.886011	0.0814965	10.8718	1.57132e-27	7.47921e-27
APA2	1655.88	1.09073	0.100355	10.8687	1.6249e-27	7.7286e-27
IRC2	494.024	1.69404	0.155886	10.8672	1.65205e-27	7.85206e-27
PDC6	1460.79	1.51362	0.139326	10.8639	1.71254e-27	8.13365e-27
HSP78	17325.3	1.83249	0.168755	10.8588	1.81019e-27	8.59119e-27
CWC22	844.176	1.22027	0.112428	10.8537	1.91426e-27	9.07851e-27
GLG2	1630.48	-1.00406	0.0925735	-10.8461	2.0807e-27	9.86069e-27
YLH47	1237.8	-1.04413	0.0963004	-10.8424	2.16592e-27	1.02572e-26
IWR1	1084.17	1.15533	0.106589	10.8391	2.2476e-27	1.06363e-26
GPG1	2327.52	1.0881	0.100455	10.8317	2.43551e-27	1.15172e-26
NSL1	773.034	1.22935	0.113509	10.8304	2.47047e-27	1.16741e-26
NHX1	3044.4	-0.79355	0.0732793	-10.8291	2.50592e-27	1.1833e-26
SBA1	1664.42	-0.885879	0.0818283	-10.8261	2.59043e-27	1.22232e-26
MSB2	3772.18	-0.774818	0.071583	-10.8241	2.64808e-27	1.24863e-26
APD1	1772.94	-0.881451	0.0816211	-10.7993	3.46824e-27	1.63299e-26
PML39	962.627	1.09809	0.101682	10.7993	3.46741e-27	1.63299e-26
PHM8	970.878	1.43302	0.132726	10.7969	3.56167e-27	1.67578e-26
UFD1	2115.19	0.885858	0.082066	10.7945	3.65624e-27	1.71904e-26
MCM21	785.654	1.18936	0.110238	10.7891	3.87633e-27	1.82121e-26
GUT1	9036.26	-0.731017	0.067778	-10.7855	4.03206e-27	1.89301e-26
UBC5	1545.25	-0.895928	0.0830805	-10.7838	4.10358e-27	1.92521e-26
ECM15	2228.33	-0.894743	0.0831095	-10.7658	4.99101e-27	2.33987e-26
RBH2	1310.85	-0.954027	0.0886873	-10.7572	5.48136e-27	2.56791e-26
GAL2	348.136	1.75959	0.163579	10.7568	5.50306e-27	2.57624e-26
MRPL24	916.854	-1.04391	0.0971089	-10.7499	5.93143e-27	2.77479e-26
TMA22	1066.06	-1.0849	0.100931	-10.7489	5.99413e-27	2.80211e-26
MZM1	438.227	-1.34166	0.124838	-10.7472	6.10944e-27	2.85398e-26
HTL1	430.949	1.66309	0.15475	10.7469	6.12542e-27	2.8594e-26
ADH4	1617.3	0.934593	0.0870122	10.7409	6.53769e-27	3.04968e-26
PPS1	2401.35	-0.794681	0.0740042	-10.7383	6.72556e-27	3.13508e-26
GSH2	1893.17	-0.869692	0.0810241	-10.7338	7.06656e-27	3.29169e-26
ICS2	967.82	1.14537	0.106771	10.7274	7.57104e-27	3.52417e-26
YRR1	2912.75	0.848443	0.0791132	10.7244	7.81739e-27	3.63625e-26
HPA3	1292.81	-0.928125	0.0867337	-10.7009	1.00833e-26	4.68689e-26
PIP2	3582.92	0.780896	0.0730132	10.6953	1.0711e-26	4.97515e-26
HMT1	1918.48	-0.938496	0.0878194	-10.6867	1.17537e-26	5.45557e-26
TIM17	1121.17	-0.97861	0.0916358	-10.6793	1.27164e-26	5.89824e-26
TCA17	385.253	1.6442	0.153964	10.6791	1.27448e-26	5.90725e-26
RTC2	1661.24	1.27936	0.119811	10.6781	1.28835e-26	5.9673e-26
YCF1	7129.55	-0.771517	0.0722648	-10.6762	1.3149e-26	6.08593e-26
NEW1	5146.4	-0.710626	0.0665673	-10.6753	1.32831e-26	6.14367e-26
RER1	1121.33	-1.01698	0.0952868	-10.6729	1.36347e-26	6.30181e-26
YOR385W	925.241	1.18675	0.111368	10.6562	1.63165e-26	7.53601e-26
YNL100W	3172.85	-0.770453	0.0723219	-10.6531	1.6865e-26	7.78387e-26
ANT1	1941.45	-0.866849	0.0813818	-10.6516	1.71333e-26	7.90212e-26
AQY3	785.519	1.26331	0.118632	10.649	1.76272e-26	8.12418e-26
LPX1	3464.8	-0.798889	0.0750598	-10.6434	1.87258e-26	8.6244e-26
SAF1	4166.51	0.979246	0.092034	10.64	1.94038e-26	8.93037e-26
MTR2	1464.65	1.09728	0.103225	10.63	2.16161e-26	9.94158e-26
YDL144C	1331.7	-0.971701	0.0914898	-10.6209	2.38359e-26	1.09548e-25
YAH1	224.843	-1.83446	0.172729	-10.6204	2.395e-26	1.09995e-25
YPS3	1382.91	1.14591	0.107947	10.6155	2.52461e-26	1.15867e-25
SIP5	2526.93	0.862425	0.0812546	10.6139	2.56925e-26	1.17832e-25
MHR1	1234.16	-0.930546	0.0876813	-10.6128	2.59798e-26	1.19067e-25
UTP21	1759.64	-0.903323	0.0851725	-10.6058	2.80055e-26	1.2826e-25
FAT1	1493.44	-0.898115	0.0846967	-10.6039	2.85813e-26	1.30806e-25
YLR050C	683.886	-1.21054	0.114168	-10.6031	2.88128e-26	1.31773e-25
HEK2	1453.49	-0.950181	0.0897677	-10.5849	3.50205e-26	1.60052e-25
YMR135W-A	520.689	1.7658	0.166847	10.5833	3.561e-26	1.62632e-25
MAP1	2280.23	-0.820454	0.0775471	-10.5801	3.68663e-26	1.68252e-25
PSE1	4602.39	-0.682742	0.064538	-10.5789	3.73236e-26	1.70221e-25
HUL5	3052.63	0.796265	0.0753036	10.5741	3.93077e-26	1.79144e-25
YNL103W-A	1880.97	-0.937635	0.0886849	-10.5727	3.99016e-26	1.81725e-25
CTS2	1049.87	1.07352	0.101556	10.5708	4.07221e-26	1.85332e-25
SLF1	1207.88	1.04931	0.0992773	10.5695	4.12674e-26	1.87683e-25
YNL194C	4414.71	1.03736	0.0982002	10.5638	4.38719e-26	1.9939e-25
SBH2	1258.86	-1.01143	0.0958763	-10.5493	5.11568e-26	2.32337e-25
IRC18	166.761	3.40928	0.323279	10.5459	5.30446e-26	2.40744e-25
TEL1	6944.09	0.710367	0.0673684	10.5445	5.38512e-26	2.44235e-25
SWR1	4042.87	-0.704754	0.0668452	-10.5431	5.46848e-26	2.47844e-25
YIL077C	2367.48	0.91751	0.087069	10.5377	5.78779e-26	2.62134e-25
ESS1	702.165	-1.13128	0.107409	-10.5325	6.11882e-26	2.76935e-25
DIA1	605.716	1.38551	0.131565	10.5309	6.2205e-26	2.81342e-25
MRPL40	602.193	-1.19298	0.113389	-10.5211	6.90538e-26	3.12102e-25
ARD1	775.725	-1.09396	0.104012	-10.5176	7.16407e-26	3.23571e-25
NKP1	319.075	-1.56062	0.148408	-10.5158	7.30948e-26	3.2991e-25
RDL1	12275.8	-0.79239	0.075368	-10.5136	7.47676e-26	3.37228e-25
YDL176W	935.936	1.16419	0.110783	10.5087	7.87757e-26	3.55061e-25
MRX8	844.92	1.1796	0.112285	10.5055	8.15229e-26	3.6719e-25
RGA2	1811.59	1.03648	0.0986681	10.5047	8.21427e-26	3.69727e-25
EMC4	929.487	-1.08968	0.103932	-10.4845	1.01745e-25	4.57642e-25
SLX1	761.624	1.2747	0.121653	10.4782	1.08844e-25	4.89236e-25
YOL162W	242.555	3.35579	0.320388	10.4741	1.1359e-25	5.10217e-25
INP1	730.189	1.24918	0.119292	10.4717	1.16583e-25	5.23303e-25
YHR180W	317.06	2.09007	0.199618	10.4704	1.18193e-25	5.30165e-25
TDA3	3901.13	-0.730593	0.0697934	-10.4679	1.21255e-25	5.43527e-25
CAB3	879.64	1.20109	0.114832	10.4596	1.32398e-25	5.93069e-25
YIL156W-A	862.711	-1.09121	0.104385	-10.4537	1.40889e-25	6.30674e-25
PCD1	608.654	1.35661	0.129794	10.452	1.4346e-25	6.41744e-25
ERG11	10556.5	-0.816288	0.0781341	-10.4473	1.50807e-25	6.74148e-25
IDP1	17046.5	-0.714439	0.0684867	-10.4318	1.77528e-25	7.93054e-25
BCY1	3882.88	-0.784228	0.0751813	-10.4312	1.78688e-25	7.97693e-25
YDL218W	373.568	1.65527	0.158747	10.4271	1.86548e-25	8.32212e-25
YTA12	3804.94	-0.728834	0.0699678	-10.4167	2.08035e-25	9.27437e-25
YFR010W-A	908.267	-1.12048	0.107648	-10.4088	2.26138e-25	1.00745e-24
VPS8	4532.41	-0.797265	0.0766199	-10.4055	2.34121e-25	1.04231e-24
YPT10	532.455	-1.29617	0.124639	-10.3994	2.49457e-25	1.10983e-24
ARO10	12256.9	-0.7384	0.0710429	-10.3937	2.64819e-25	1.17737e-24
YJL068C	2340.05	-0.934478	0.0899476	-10.3891	2.77858e-25	1.2345e-24
SNT309	678.896	1.20136	0.115663	10.3867	2.85009e-25	1.26541e-24
NSP1	1836.86	-0.856683	0.0824868	-10.3857	2.88033e-25	1.27798e-24
YMR252C	411.193	1.6989	0.163607	10.384	2.93102e-25	1.29959e-24
YLR252W	1108.91	1.49356	0.143855	10.3824	2.98065e-25	1.3207e-24
YBR225W	2407.51	0.865248	0.0833434	10.3817	3.00296e-25	1.32968e-24
YPL039W	661.21	1.27722	0.123028	10.3816	3.00847e-25	1.33122e-24
CPR8	782.455	-1.03048	0.0992634	-10.3813	3.0162e-25	1.33373e-24
TIM23	1347.64	-1.00725	0.0970303	-10.3808	3.0315e-25	1.3396e-24
VMR1	4332.35	0.83827	0.0807725	10.3782	3.11726e-25	1.37656e-24
FRE8	1839.6	0.980673	0.0945736	10.3694	3.4161e-25	1.50751e-24
YMR290W-A	371.112	-1.46355	0.141164	-10.3677	3.47691e-25	1.53331e-24
TCB2	3110.19	-0.764482	0.0737566	-10.3649	3.58041e-25	1.57789e-24
SLD7	660.955	1.22815	0.118503	10.3639	3.6182e-25	1.59347e-24
YKL134C	2562.74	-0.85306	0.0823929	-10.3536	4.03206e-25	1.77454e-24
TRX2	2728.95	-0.906425	0.0875548	-10.3527	4.06994e-25	1.79001e-24
SRF1	1848.28	0.999015	0.0965452	10.3476	4.28931e-25	1.88522e-24
YGL193C	490.72	1.51249	0.146183	10.3466	4.33788e-25	1.90529e-24
ECM18	1034.99	1.06976	0.103393	10.3465	4.34177e-25	1.90572e-24
CMC2	821.158	-1.00622	0.0972987	-10.3416	4.57043e-25	2.00474e-24
GAP1	2720.35	1.0272	0.0993751	10.3366	4.81408e-25	2.11019e-24
URA6	1394.36	-0.998841	0.0966334	-10.3364	4.82337e-25	2.11285e-24
PIG2	2989.59	0.944095	0.0915444	10.313	6.15672e-25	2.69511e-24
SIN3	5162.27	-0.67844	0.0658025	-10.3103	6.33337e-25	2.77059e-24
GGA1	2806.55	1.03295	0.100198	10.3091	6.41067e-25	2.80252e-24
CSR1	721.558	-1.12922	0.109544	-10.3084	6.4589e-25	2.82172e-24
GAL7	208.032	2.47833	0.240808	10.2917	7.67862e-25	3.35235e-24
GPI19	226.76	2.1993	0.213748	10.2892	7.8799e-25	3.43793e-24
GIP4	1836.77	-0.853466	0.0829671	-10.2868	8.08136e-25	3.52347e-24
VTI1	1455.5	1.03651	0.100769	10.286	8.14526e-25	3.54897e-24
POL2	3735.33	-0.702547	0.0683021	-10.2859	8.16018e-25	3.5531e-24
MET1	7381.32	0.889386	0.086523	10.2792	8.74716e-25	3.80615e-24
MET3	15191.3	0.987255	0.0961712	10.2656	1.0069e-24	4.37842e-24
YMR272W-A	847.974	-1.00533	0.0979529	-10.2634	1.03064e-24	4.47865e-24
YNR065C	2193.3	0.860696	0.0838678	10.2625	1.03942e-24	4.51382e-24
OST1	4301.38	-0.713441	0.0695431	-10.259	1.07833e-24	4.67966e-24
SUN4	1634.91	-0.8875	0.0865963	-10.2487	1.19945e-24	5.20184e-24
RMD5	1549.5	1.05301	0.102794	10.2439	1.26047e-24	5.46287e-24
YMR090W	4143.13	0.851938	0.0832202	10.2371	1.35165e-24	5.85418e-24
CTF8	423.124	-1.34152	0.131095	-10.2331	1.40907e-24	6.09882e-24
CUZ1	2571.11	0.882972	0.0864121	10.2181	1.64451e-24	7.11315e-24
FZF1	884.275	1.0651	0.104289	10.2129	1.73529e-24	7.50086e-24
DIT2	390.135	1.60737	0.157451	10.2088	1.8116e-24	7.82553e-24
NUT2	712.882	1.4585	0.142902	10.2063	1.8584e-24	8.02242e-24
MIH1	1094.19	1.07135	0.10498	10.2052	1.87838e-24	8.10331e-24
CCC1	1434.88	-0.916028	0.0897839	-10.2026	1.93078e-24	8.32387e-24
SAC1	3403.85	-0.751349	0.0736648	-10.1996	1.99158e-24	8.58034e-24
POL5	3129.56	-0.766881	0.075204	-10.1973	2.03772e-24	8.77331e-24
OXA1	793.49	-1.06614	0.104587	-10.1938	2.11352e-24	9.0937e-24
YLR257W	3975.73	0.713283	0.0700402	10.1839	2.33981e-24	1.00607e-23
HOT13	306.772	-1.72518	0.169424	-10.1826	2.37148e-24	1.01902e-23
SWT21	523.134	1.31237	0.128922	10.1796	2.44545e-24	1.05012e-23
AME1	1177.53	1.01127	0.0993456	10.1793	2.45349e-24	1.05218e-23
CKB2	2125.13	-0.789854	0.0775942	-10.1793	2.45346e-24	1.05218e-23
PFK27	314.911	1.64788	0.162036	10.1698	2.70354e-24	1.15866e-23
IDP3	2265.21	0.952947	0.0937473	10.1651	2.83937e-24	1.21608e-23
RSB1	831.69	1.17385	0.115577	10.1565	3.10157e-24	1.32751e-23
MET4	1741.36	0.876334	0.0862908	10.1556	3.12917e-24	1.33844e-23
LYS21	3261.96	-0.708614	0.0698292	-10.1478	3.38864e-24	1.44848e-23
YBL039W-B	694.023	1.40312	0.1383	10.1455	3.47032e-24	1.48242e-23
TRM3	2415.83	-0.774871	0.0764042	-10.1417	3.60628e-24	1.53949e-23
PDR5	14508.2	-0.646157	0.0637499	-10.1358	3.83198e-24	1.63478e-23
YJL067W	712.215	-1.11401	0.109927	-10.134	3.9025e-24	1.66378e-23
YBL073W	357.476	1.56904	0.154855	10.1324	3.9691e-24	1.69107e-23
SPR1	359.915	1.69939	0.167814	10.1266	4.20917e-24	1.79218e-23
ECM10	1179.6	1.28217	0.126662	10.1228	4.37625e-24	1.86211e-23
MAE1	1387.09	-0.926453	0.0915283	-10.122	4.41145e-24	1.87587e-23
RET3	1617.13	-0.864925	0.0855462	-10.1106	4.95651e-24	2.10628e-23
LAM1	4686.76	0.698741	0.0691432	10.1057	5.2115e-24	2.2132e-23
HOP1	561.996	1.48338	0.147012	10.0902	6.10177e-24	2.58959e-23
NUP145	3805.37	-0.673114	0.0667459	-10.0847	6.45506e-24	2.73775e-23
ADY3	1972.5	0.901061	0.0893672	10.0827	6.59039e-24	2.79333e-23
YKR041W	182.365	2.17314	0.215574	10.0807	6.72421e-24	2.84821e-23
TRM8	838.411	-1.05047	0.104304	-10.0712	7.40484e-24	3.13448e-23
LSM12	926.725	-0.956302	0.0949688	-10.0696	7.525e-24	3.18328e-23
HSP10	4987.76	-0.738368	0.0733363	-10.0683	7.63238e-24	3.22662e-23
HNM1	2938.12	-0.753977	0.0750357	-10.0482	9.35249e-24	3.95125e-23
URA4	1247.54	-0.914532	0.0911846	-10.0295	1.1314e-23	4.77688e-23
PEX11	3533.72	-0.848733	0.0846348	-10.0282	1.14604e-23	4.83555e-23
AQR1	175.185	2.42452	0.241822	10.0261	1.17098e-23	4.93758e-23
NPR2	1288.25	0.953062	0.0950682	10.025	1.1832e-23	4.98589e-23
YKR104W	361.079	1.53968	0.153588	10.0247	1.18715e-23	4.99933e-23
NDL1	632.016	1.4037	0.140034	10.024	1.19617e-23	5.03409e-23
YGL117W	5961.97	0.935408	0.0933725	10.018	1.27018e-23	5.34209e-23
RIM9	465.34	1.48191	0.147957	10.0158	1.29894e-23	5.45957e-23
PRD1	6728.2	-0.629083	0.0628714	-10.0059	1.43617e-23	6.03247e-23
SKP1	2811.42	-0.858081	0.0857682	-10.0046	1.45409e-23	6.10381e-23
YHR214W-A	238.836	-1.64731	0.164661	-10.0043	1.45976e-23	6.12369e-23
SEH1	1458.96	-0.895898	0.089626	-9.99597	1.58732e-23	6.65455e-23
COX17	747.963	-1.13057	0.113173	-9.98974	1.69023e-23	7.08143e-23
TIS11	222.883	2.24092	0.224348	9.98858	1.71008e-23	7.16001e-23
REH1	2752.6	0.752806	0.0754096	9.98289	1.81114e-23	7.57826e-23
PHO13	1482.52	-0.868355	0.086988	-9.98247	1.81879e-23	7.60542e-23
YIL169C	5830.5	-0.795503	0.07975	-9.97495	1.96196e-23	8.19886e-23
SEN34	424.246	-1.5587	0.156384	-9.96709	2.12367e-23	8.86345e-23
OTU1	3247.67	0.775004	0.0777564	9.96708	2.1237e-23	8.86345e-23
TRM732	1541.22	-0.826963	0.08297	-9.96702	2.12516e-23	8.86385e-23
AAD15	133.467	4.88823	0.491028	9.95509	2.39613e-23	9.98769e-23
YNL276C	3577.27	1.51272	0.151978	9.95355	2.43343e-23	1.01367e-22
YOR192C-C	393.529	-1.35722	0.136374	-9.95223	2.46587e-23	1.02653e-22
SEC13	3520.08	-0.787143	0.0790952	-9.95185	2.4755e-23	1.02988e-22
YKL070W	1081.37	1.10418	0.110966	9.95057	2.5074e-23	1.04249e-22
MKT1	5559.36	-0.763255	0.0767274	-9.94763	2.58273e-23	1.07313e-22
TMA7	391.461	-1.40782	0.141542	-9.94627	2.61803e-23	1.0871e-22
IKI3	6499	-0.662162	0.0665912	-9.94369	2.68696e-23	1.11502e-22
SSM4	4978.44	-0.651854	0.0655862	-9.93889	2.81947e-23	1.16927e-22
PDX1	1564.09	-0.827296	0.0832439	-9.93822	2.83851e-23	1.17642e-22
RPN1	10516	-0.649345	0.0653589	-9.93507	2.92966e-23	1.21343e-22
POP7	623.016	1.26783	0.127615	9.93484	2.93643e-23	1.21546e-22
SAM35	1848.03	-0.838925	0.0845256	-9.9251	3.23789e-23	1.33939e-22
SPT5	2618.11	-0.727044	0.0732685	-9.92301	3.30619e-23	1.36678e-22
MRF1	771.11	-1.10996	0.111916	-9.91779	3.484e-23	1.43938e-22
YNR068C	467.109	1.60676	0.162035	9.91612	3.54268e-23	1.4627e-22
KIN82	1255.27	1.19634	0.120704	9.91137	3.71512e-23	1.53293e-22
DED1	16295.6	-0.719027	0.0725844	-9.90609	3.91674e-23	1.6151e-22
GSF2	4191.35	-0.646384	0.0652652	-9.90396	4.0012e-23	1.64889e-22
PLB1	1270.34	-0.918107	0.0927645	-9.89718	4.28177e-23	1.7634e-22
STP2	2048.17	0.924039	0.0933941	9.89398	4.42099e-23	1.81959e-22
YJL045W	649.261	1.33929	0.135527	9.88206	4.9797e-23	2.04825e-22
YFL013W-A	421.381	1.43614	0.145341	9.88118	5.02389e-23	2.06513e-22
YMC1	297.772	-1.53833	0.155756	-9.87654	5.26188e-23	2.1616e-22
YGR066C	730.806	2.36769	0.239811	9.87317	5.44193e-23	2.23416e-22
LAG1	2234.27	-0.730375	0.0740454	-9.86388	5.96992e-23	2.44939e-22
MME1	687.946	-1.00894	0.102344	-9.85827	6.31266e-23	2.58839e-22
DAK1	12466.9	-0.670307	0.0680827	-9.84547	7.17e-23	2.93808e-22
PAU5	208.109	4.96972	0.504973	9.84155	7.45565e-23	3.05322e-22
FUN30	2491.86	-0.882974	0.0897413	-9.83911	7.63817e-23	3.12601e-22
YPT7	1450.98	-0.886897	0.0901585	-9.83708	7.79383e-23	3.18772e-22
RPL29	1887.05	-2.41755	0.24587	-9.83263	8.14612e-23	3.32973e-22
YNL144W-A	300.841	1.69519	0.172531	9.82541	8.75157e-23	3.57497e-22
YIR020C	302.751	1.80367	0.183574	9.82532	8.75944e-23	3.57595e-22
OPI3	3312.18	-0.888705	0.0905451	-9.81505	9.69936e-23	3.95719e-22
PAI3	4267.08	1.14851	0.117061	9.81121	1.00748e-22	4.10781e-22
YOR302W	430.449	2.37919	0.242712	9.80251	1.0982e-22	4.4749e-22
YHL026C	347.952	1.62439	0.165861	9.79364	1.19897e-22	4.88247e-22
PCM1	3518.94	-0.707441	0.0722582	-9.79046	1.23735e-22	5.03562e-22
CWH43	5926.71	-0.708319	0.0723539	-9.78964	1.24735e-22	5.07317e-22
AIM18	1301.07	-0.861289	0.0880072	-9.78657	1.28582e-22	5.22641e-22
ALG8	874.057	-1.00081	0.102399	-9.77364	1.461e-22	5.93475e-22
NGG1	1127.78	0.940577	0.0962371	9.77354	1.46252e-22	5.93725e-22
THI74	733.29	1.25693	0.128632	9.77151	1.49218e-22	6.05388e-22
ERF2	755.259	1.17907	0.120684	9.76987	1.51645e-22	6.14852e-22
SRP54	1850.85	-0.801414	0.0822889	-9.73903	2.05513e-22	8.32748e-22
PRP8	6459.12	-0.626678	0.0643558	-9.7377	2.08217e-22	8.43184e-22
IBD2	553.028	1.19603	0.122905	9.73136	2.21615e-22	8.96881e-22
FYV10	1393.34	1.08702	0.111716	9.73022	2.24109e-22	9.06414e-22
ASP3-4	1643.16	-0.84278	0.0866359	-9.72784	2.29419e-22	9.27317e-22
MTQ1	933.857	1.06309	0.1094	9.71748	2.53993e-22	1.02601e-21
YIL028W	290.311	2.16166	0.22254	9.71355	2.63985e-22	1.06572e-21
FIS1	1132.43	-0.895268	0.0921981	-9.71027	2.72619e-22	1.0999e-21
CDA1	163.762	2.75553	0.283882	9.7066	2.8262e-22	1.13954e-21
YNL013C	528.41	1.87789	0.193499	9.70492	2.873e-22	1.1577e-21
CDC12	1257.26	-0.845569	0.0871746	-9.69972	3.0234e-22	1.21755e-21
ASP3-2	1718.17	-0.849921	0.0877948	-9.68078	3.63944e-22	1.46474e-21
YAL004W	56414	-0.719164	0.0743395	-9.67405	3.88685e-22	1.56334e-21
RAD57	1042.31	0.987621	0.102175	9.66599	4.20515e-22	1.69033e-21
BUL2	1966.9	0.763638	0.0790146	9.66452	4.26612e-22	1.71379e-21
CCT6	3328.6	-0.715142	0.0740208	-9.66136	4.3997e-22	1.76636e-21
RIB4	5723.69	-0.733896	0.0759659	-9.66086	4.42123e-22	1.77392e-21
LYS12	4164.16	-0.726029	0.0751633	-9.65937	4.48635e-22	1.79894e-21
PHO87	1632.01	-0.749916	0.0776534	-9.65723	4.58095e-22	1.83575e-21
YEL050W-A	276.442	-1.54336	0.159851	-9.65495	4.68384e-22	1.87583e-21
FMP52	3556.68	-0.665566	0.0689541	-9.6523	4.8064e-22	1.92374e-21
RRN10	402.023	1.49107	0.1545	9.65098	4.86861e-22	1.94744e-21
ERV14	2151.39	-0.762835	0.0790557	-9.64934	4.94753e-22	1.9778e-21
MCH5	1688.91	0.885824	0.091836	9.64572	5.12495e-22	2.04747e-21
OCA2	1000.69	1.03021	0.106851	9.64159	5.33574e-22	2.13039e-21
GLC7	4769.22	-0.690246	0.071732	-9.62257	6.42039e-22	2.56189e-21
SSA1	172118	-0.728016	0.0756928	-9.61804	6.71001e-22	2.67582e-21
ASP3-1	1689.24	-0.807113	0.0839348	-9.61596	6.84662e-22	2.72863e-21
YCL046W	766.55	-1.00856	0.104944	-9.61038	7.22801e-22	2.87888e-21
YPR084W	607.993	1.16552	0.121294	9.60906	7.32172e-22	2.91443e-21
AFG1	2953.54	-0.740557	0.077079	-9.60777	7.41352e-22	2.94917e-21
SUM1	1820.6	-0.760487	0.0791706	-9.60567	7.56671e-22	3.00828e-21
YJR096W	3324.9	0.870123	0.090589	9.60518	7.60252e-22	3.02068e-21
EDE1	8932.91	-0.627731	0.0653783	-9.60151	7.87853e-22	3.12845e-21
SRP1	5633.95	-0.646441	0.0674191	-9.58839	8.94732e-22	3.55069e-21
ILV2	8597.25	-0.637267	0.0665475	-9.57612	1.00757e-21	3.99605e-21
APQ13	408.346	-1.19352	0.124867	-9.55837	1.19631e-21	4.74174e-21
AQY2	210.427	-1.8737	0.196087	-9.55545	1.23048e-21	4.87421e-21
MRPL17	812.926	-0.927498	0.0971131	-9.55069	1.28831e-21	5.1002e-21
TPK1	3874.54	0.773901	0.08107	9.54607	1.34704e-21	5.3295e-21
CTL1	817.933	1.12581	0.11796	9.54393	1.37518e-21	5.43752e-21
YHL012W	443.079	1.68872	0.176989	9.54139	1.40935e-21	5.56926e-21
MUM2	1033.02	0.958289	0.100501	9.5351	1.49739e-21	5.91362e-21
YDR149C	1774.52	-0.842177	0.0883613	-9.53107	1.55673e-21	6.14426e-21
YDL086W	914.579	-1.00122	0.105085	-9.52772	1.60779e-21	6.34194e-21
YAK1	4515.4	0.769354	0.0807697	9.52528	1.64594e-21	6.48851e-21
PRM2	377.413	1.48309	0.155712	9.52458	1.65711e-21	6.52863e-21
MAM3	4117.03	0.813081	0.0853855	9.52247	1.69119e-21	6.65885e-21
TOP2	4345.57	-0.659912	0.0694025	-9.50848	1.93467e-21	7.61295e-21
APN2	1095.03	0.930607	0.0978828	9.50736	1.95568e-21	7.691e-21
CDC15	1530.81	-0.94368	0.0993345	-9.50003	2.09835e-21	8.24713e-21
HRP1	3622.51	-0.759041	0.0799144	-9.49817	2.13616e-21	8.39068e-21
YKL077W	3721.03	-0.649816	0.0684339	-9.49552	2.19118e-21	8.60163e-21
PIC2	3732.36	-0.743764	0.0783459	-9.49333	2.23766e-21	8.7788e-21
YNL046W	480.309	1.28749	0.135638	9.49209	2.26457e-21	8.87905e-21
YBR178W	515.208	-1.32937	0.140058	-9.49161	2.27493e-21	8.91436e-21
YPT35	451.137	1.45924	0.153764	9.49013	2.30738e-21	9.03608e-21
FCP1	1145.68	-0.911106	0.0962589	-9.46517	2.93095e-21	1.14712e-20
RFA3	408.757	-1.24107	0.131177	-9.46108	3.04789e-21	1.19218e-20
MDG1	1750.19	-0.804369	0.0850378	-9.45896	3.11033e-21	1.21587e-20
PAC1	745.429	1.09668	0.115976	9.45609	3.19659e-21	1.24885e-20
HUL4	1141.12	1.06165	0.112332	9.45097	3.35713e-21	1.31078e-20
YJU2	510.92	1.34291	0.142211	9.44306	3.62041e-21	1.41274e-20
SSK22	1084.4	1.03499	0.109702	9.4346	3.92486e-21	1.53063e-20
TDA10	2597.27	1.08484	0.115071	9.42757	4.19686e-21	1.63573e-20
PRP5	1907.09	0.853009	0.0906315	9.41184	4.87537e-21	1.89904e-20
YDL086C-A	842.723	-0.999362	0.106243	-9.40638	5.13524e-21	1.99908e-20
MSF1	675.136	-1.07166	0.113963	-9.40351	5.27736e-21	2.05318e-20
PRS3	2339.71	-0.876422	0.0932231	-9.40134	5.38713e-21	2.09464e-20
RXT2	849.806	1.0332	0.109986	9.39394	5.77941e-21	2.24583e-20
SAK1	2817.66	0.727185	0.0774201	9.39272	5.84713e-21	2.2708e-20
YCT1	1797.43	1.08624	0.115671	9.3908	5.9544e-21	2.31109e-20
YOR062C	477.601	1.42622	0.151928	9.38745	6.14689e-21	2.38438e-20
CDC10	1307.7	-0.915949	0.0975965	-9.38506	6.28793e-21	2.43765e-20
PSO2	835.251	1.01236	0.107968	9.37649	6.82052e-21	2.64255e-20
REE1	2830.21	-1.74843	0.186509	-9.37452	6.94899e-21	2.69073e-20
RFC1	1277.88	-0.802666	0.0856511	-9.37136	7.16071e-21	2.77107e-20
DUT1	542.366	-1.25581	0.134017	-9.37053	7.21671e-21	2.79109e-20
NEM1	1794.86	0.826553	0.0882724	9.36367	7.70121e-21	2.97671e-20
YER119C-A	715.444	-1.08563	0.115985	-9.36015	7.96259e-21	3.07592e-20
PPQ1	3212.84	-0.676015	0.0722665	-9.35447	8.40196e-21	3.24373e-20
SOL3	3395.72	-0.715627	0.076511	-9.35327	8.49805e-21	3.27889e-20
YBR064W	722.008	1.13857	0.121753	9.35149	8.64238e-21	3.33262e-20
PHO80	1047.39	0.955754	0.102283	9.34418	9.26079e-21	3.56898e-20
BAT2	9172.82	-0.608689	0.0651454	-9.34354	9.31647e-21	3.58832e-20
SDD2	856.448	-1.01013	0.108125	-9.34224	9.4313e-21	3.63041e-20
EXG2	1008.58	-0.858281	0.0919047	-9.33882	9.7418e-21	3.74773e-20
CAB1	1775.07	-0.816707	0.0874583	-9.33825	9.79433e-21	3.76572e-20
YOR293C-A	102.211	-2.21778	0.237561	-9.33563	1.00395e-20	3.8577e-20
RVS167	3605.18	-0.717822	0.076921	-9.33193	1.03956e-20	3.99222e-20
NPT1	1865.89	-0.859606	0.0921277	-9.33058	1.05289e-20	4.04101e-20
GPI13	2823.42	-0.782036	0.0838634	-9.32511	1.10865e-20	4.25254e-20
YIL156W-B	564.467	-1.15874	0.12427	-9.32436	1.11652e-20	4.28022e-20
EMI1	1321.04	-0.900821	0.0966173	-9.3236	1.12456e-20	4.30853e-20
ATP22	2169.67	0.745251	0.0799611	9.32016	1.16164e-20	4.44797e-20
PLB2	1271.05	0.945443	0.101474	9.3171	1.1956e-20	4.57533e-20
RSM7	2552.39	-0.81392	0.0873668	-9.31613	1.20664e-20	4.61485e-20
AZR1	617.302	1.15166	0.123655	9.31346	1.23735e-20	4.72954e-20
CSM4	441.663	1.3323	0.143064	9.31258	1.24763e-20	4.76606e-20
STE11	1465.99	0.849378	0.0912544	9.30781	1.30493e-20	4.98203e-20
CDC6	1192.81	0.929666	0.0998817	9.30767	1.30665e-20	4.98569e-20
CDH1	1381.48	0.850617	0.0914017	9.30636	1.32282e-20	5.04447e-20
YGL036W	2876.38	0.792959	0.0852938	9.29679	1.44745e-20	5.51652e-20
YBR197C	821.504	1.00274	0.107965	9.28763	1.57757e-20	6.0089e-20
MSC1	37366.6	0.714675	0.0769974	9.28181	1.66624e-20	6.34297e-20
YAR035C-A	265.52	-1.88659	0.203266	-9.2814	1.6727e-20	6.36386e-20
YIL102C-A	414.141	1.42906	0.154007	9.27918	1.70783e-20	6.49372e-20
LEA1	513.815	1.32181	0.142467	9.278	1.7269e-20	6.56243e-20
HRT3	1398.49	0.89723	0.0967162	9.27693	1.74428e-20	6.62464e-20
RIF1	3694.49	0.631749	0.0681332	9.27226	1.82238e-20	6.91721e-20
CMG1	475.324	1.52714	0.164707	9.27187	1.82908e-20	6.93863e-20
YPR014C	188.641	2.14608	0.232126	9.24534	2.34501e-20	8.89066e-20
YLL059C	351.241	1.84611	0.199775	9.24096	2.44301e-20	9.25682e-20
SSH4	2052.42	0.784883	0.0849375	9.24072	2.44847e-20	9.27213e-20
ALG2	1315.99	-0.789521	0.0855045	-9.23367	2.6151e-20	9.89744e-20
CCT2	4428.1	-0.678978	0.0735339	-9.23354	2.61838e-20	9.90411e-20
RSE1	3161.33	0.684007	0.0740793	9.23344	2.62067e-20	9.90706e-20
CPD1	1324.54	0.972502	0.105438	9.22343	2.87742e-20	1.08714e-19
URH1	1139.6	-0.933114	0.101261	-9.21496	3.1139e-20	1.1758e-19
MST1	876.894	-0.927847	0.100768	-9.20778	3.32939e-20	1.25645e-19
CBP4	717.594	-1.00926	0.109738	-9.19703	3.67988e-20	1.38791e-19
SUV3	1041	-0.90276	0.0982238	-9.19085	3.89744e-20	1.46912e-19
CPT1	2249.5	-0.77307	0.0841337	-9.18858	3.98063e-20	1.49962e-19
YOL159C-A	237.152	1.89096	0.205851	9.18605	4.07541e-20	1.53444e-19
TIP1	3292.19	0.848769	0.0924103	9.18479	4.12334e-20	1.55159e-19
SNX4	1896.22	0.783766	0.0853681	9.18101	4.27065e-20	1.6061e-19
NPA3	1005.11	-0.867102	0.0944772	-9.1779	4.39596e-20	1.65228e-19
SNF4	2510.53	-0.663389	0.0722979	-9.17578	4.48333e-20	1.68414e-19
APA1	1495.49	-0.871416	0.0950068	-9.17215	4.6369e-20	1.74083e-19
YPL225W	2127.79	-0.749675	0.081741	-9.17134	4.67183e-20	1.75294e-19
YTA7	5845.15	0.599948	0.0654204	9.17067	4.70105e-20	1.76289e-19
SFM1	1168.6	-1.04298	0.113883	-9.15836	5.26944e-20	1.97491e-19
VHS3	2594.69	0.838709	0.0915805	9.15817	5.27852e-20	1.97718e-19
YML079W	1002.23	-0.85995	0.0939008	-9.15806	5.28383e-20	1.97804e-19
CYM1	3498.35	-0.685899	0.0749098	-9.15632	5.36949e-20	2.00895e-19
GDS1	5762.62	-0.637328	0.0696248	-9.15375	5.49899e-20	2.05623e-19
REV7	288.92	1.58307	0.173081	9.14644	5.88384e-20	2.19887e-19
MSP1	1587.68	-0.803405	0.087847	-9.1455	5.93546e-20	2.2169e-19
URA10	1305.11	1.12906	0.123512	9.14127	6.17228e-20	2.30404e-19
BAG7	297.092	2.36089	0.258271	9.14114	6.1795e-20	2.30542e-19
MDV1	2707.88	-0.64903	0.0710219	-9.13845	6.33513e-20	2.36213e-19
BUD14	3136.31	-0.752933	0.0823938	-9.13822	6.34873e-20	2.36585e-19
ESL1	3466.61	0.709278	0.07767	9.13194	6.72814e-20	2.50581e-19
RPF2	926.492	-0.927632	0.101598	-9.13042	6.82325e-20	2.53979e-19
RTS2	217.004	2.05483	0.22507	9.12974	6.86654e-20	2.55445e-19
PPR1	896.502	0.916547	0.100441	9.12522	7.1591e-20	2.66177e-19
PSK1	8053.89	-0.713606	0.0782054	-9.12476	7.18976e-20	2.67165e-19
MEC3	728.168	1.02539	0.112382	9.12417	7.229e-20	2.6847e-19
FAR10	573.925	1.20772	0.132377	9.12331	7.28649e-20	2.70452e-19
GIP2	2027.94	2.65412	0.291011	9.12034	7.48881e-20	2.77804e-19
BOP3	556.593	1.38243	0.151603	9.11871	7.60253e-20	2.81863e-19
YKL104W-A	1498.24	-0.932688	0.102357	-9.11215	8.07688e-20	2.99279e-19
YIR020W-A	269.342	1.78635	0.19616	9.10658	8.50197e-20	3.14852e-19
SRB6	378.171	1.4467	0.158904	9.10423	8.68824e-20	3.21568e-19
YDC1	1928.49	-0.84442	0.092785	-9.10083	8.96437e-20	3.316e-19
HOR7	24152.6	-0.676708	0.0744736	-9.08655	1.02228e-19	3.77939e-19
YPR059C	239.421	-1.55462	0.171122	-9.08488	1.03812e-19	3.83576e-19
QRI5	729.402	-0.925887	0.101925	-9.08398	1.04679e-19	3.86562e-19
PAU23	390.615	1.45143	0.159849	9.08001	1.08568e-19	4.00696e-19
DOT5	1249.51	-0.870496	0.0958776	-9.07923	1.09342e-19	4.03326e-19
YIR030W-A	259.981	1.69962	0.1875	9.06461	1.2505e-19	4.61006e-19
HEM3	2653.06	-0.730071	0.0805477	-9.06384	1.25933e-19	4.63999e-19
YIR014W	557.705	1.35131	0.149097	9.06327	1.26596e-19	4.6618e-19
YCL049C	1227.03	-0.867642	0.0957702	-9.05963	1.30894e-19	4.81736e-19
RAD4	872.602	1.0802	0.119252	9.05812	1.32721e-19	4.88185e-19
SUR2	964.438	-0.85934	0.0948818	-9.05696	1.34139e-19	4.93126e-19
IRC8	959.126	0.951599	0.10508	9.05598	1.35342e-19	4.97269e-19
RAD1	4033.9	0.631662	0.069762	9.05453	1.37162e-19	5.03673e-19
RAD24	1100.74	0.893855	0.0987351	9.05305	1.39024e-19	5.10224e-19
RAD16	781.467	1.01908	0.112608	9.04981	1.43218e-19	5.2532e-19
RPA49	1617.04	-0.974693	0.107782	-9.04321	1.52135e-19	5.57715e-19
ITR1	13760.4	-0.722352	0.0798798	-9.04298	1.52458e-19	5.58584e-19
DEF1	2372.93	-0.803501	0.0888728	-9.04102	1.55214e-19	5.68364e-19
MAC1	1193.5	0.943912	0.10441	9.04042	1.56076e-19	5.71203e-19
DEP1	473.441	-1.13636	0.125834	-9.03064	1.70664e-19	6.24241e-19
YGR168C	744.185	1.02149	0.113141	9.02846	1.74109e-19	6.36484e-19
SED5	948.509	0.981686	0.108803	9.02259	1.83696e-19	6.71157e-19
SPC24	551.884	1.21194	0.134598	9.00414	2.17359e-19	7.93705e-19
TPM2	1402.21	-0.86075	0.0956039	-9.0033	2.19035e-19	7.99381e-19
YDL199C	1808.24	0.840833	0.0934242	9.00017	2.25365e-19	8.22025e-19
YCR006C	403.899	1.42556	0.158407	8.99935	2.27052e-19	8.27713e-19
AAD14	485.225	1.2604	0.140114	8.99556	2.35023e-19	8.56295e-19
CHD1	3331.58	-0.677118	0.0752839	-8.99419	2.3798e-19	8.66587e-19
RDR1	696.853	1.098	0.122136	8.98998	2.47275e-19	8.99931e-19
GSP2	3628.23	-0.687935	0.0765263	-8.98952	2.48313e-19	9.03209e-19
UTP22	3246.13	-0.618617	0.0688492	-8.9851	2.58501e-19	9.39743e-19
SET4	342.951	1.40938	0.156894	8.98301	2.63447e-19	9.5719e-19
GAR1	269.979	-1.4372	0.160056	-8.97935	2.72365e-19	9.89042e-19
ASP3-3	1668.45	-0.785022	0.0874345	-8.97841	2.74715e-19	9.97022e-19
YLR163W-A	1107.3	-0.805731	0.089742	-8.97831	2.74961e-19	9.97361e-19
SEC63	3161.68	-0.656201	0.073099	-8.97689	2.78532e-19	1.00976e-18
YNL043C	764.773	-0.986661	0.109993	-8.97019	2.96001e-19	1.07249e-18
CTP1	902.273	0.991407	0.110541	8.96868	3.001e-19	1.08674e-18
YPR098C	1197.84	-0.899653	0.100327	-8.9672	3.04146e-19	1.10078e-18
YEL025C	4984.03	0.604358	0.0674067	8.96583	3.0795e-19	1.11394e-18
IST2	7296.6	-0.687693	0.0767749	-8.95726	3.32854e-19	1.20335e-18
YIP3	840.104	-0.993546	0.110983	-8.95224	3.48338e-19	1.25863e-18
YSW1	284.771	1.62741	0.181807	8.95129	3.51358e-19	1.26885e-18
YHC1	397.193	1.35836	0.151793	8.94873	3.596e-19	1.29789e-18
YER090C-A	704.812	-1.0069	0.11259	-8.94311	3.78368e-19	1.36488e-18
LOS1	1760.68	-0.785918	0.0878877	-8.94229	3.81189e-19	1.3743e-18
BUB1	847.501	0.926134	0.103621	8.93773	3.97236e-19	1.43136e-18
VPS38	1411.38	0.855424	0.0957109	8.93758	3.97776e-19	1.43252e-18
ECM12	227.772	2.28889	0.256189	8.93437	4.09506e-19	1.47395e-18
EMW1	1334.95	-0.829709	0.0928756	-8.93355	4.12556e-19	1.48411e-18
SNX41	958.847	1.00613	0.112674	8.92959	4.27599e-19	1.53738e-18
RPL41B	1295.97	-0.909668	0.10193	-8.92444	4.47954e-19	1.60968e-18
PAM16	637.732	-0.97516	0.109275	-8.92392	4.50074e-19	1.61641e-18
DOT6	1228.26	0.97166	0.108901	8.92245	4.56101e-19	1.63626e-18
MOG1	913.066	-1.04514	0.117136	-8.92248	4.55966e-19	1.63626e-18
PCL10	1113.98	0.890039	0.0998057	8.91772	4.75988e-19	1.70667e-18
TAF2	2688.97	0.678973	0.0761882	8.91178	5.02189e-19	1.79962e-18
GRX3	1113.77	-0.865228	0.0971097	-8.9098	5.11235e-19	1.83104e-18
MIP6	406.395	1.33859	0.150344	8.90353	5.40994e-19	1.93656e-18
SPE2	1029.62	-0.829404	0.093215	-8.89775	5.6989e-19	2.03889e-18
UBC9	953.288	-0.833187	0.0937835	-8.88415	6.44097e-19	2.30311e-18
SPO13	146.549	2.27703	0.256629	8.87282	7.13158e-19	2.54866e-18
SDS3	615.439	1.10019	0.124014	8.87143	7.22104e-19	2.57922e-18
DRE2	1940.53	-0.709519	0.0800118	-8.86768	7.46858e-19	2.66618e-18
PTM1	3574.01	-0.633986	0.0715001	-8.86692	7.51947e-19	2.68289e-18
TEC1	1149.73	0.830186	0.0936338	8.8663	7.56154e-19	2.69643e-18
SWM1	759.285	1.03407	0.116659	8.864	7.71957e-19	2.75128e-18
SNO4	647.508	1.67969	0.189518	8.86298	7.79049e-19	2.77504e-18
UFE1	961.574	0.908218	0.102481	8.86226	7.84051e-19	2.79134e-18
TPS3	6680.23	-0.666625	0.075243	-8.85963	8.02818e-19	2.8566e-18
GTT1	2563.1	-0.781416	0.0882152	-8.85807	8.14133e-19	2.89529e-18
YGL101W	898.425	-0.971716	0.10971	-8.85714	8.20945e-19	2.91792e-18
YEL1	742.845	0.968702	0.109377	8.85658	8.25076e-19	2.93101e-18
YFR018C	615.685	-0.987314	0.111495	-8.8552	8.35312e-19	2.96576e-18
YBR259W	1221.28	0.93889	0.106047	8.85351	8.48123e-19	3.00962e-18
RAD23	2450.87	-0.652678	0.0737604	-8.84862	8.86045e-19	3.14248e-18
CTK1	853.355	0.930556	0.105204	8.84523	9.13425e-19	3.23783e-18
LAA1	4678.79	-0.643939	0.0728182	-8.8431	9.30954e-19	3.29818e-18
UBP11	669.738	1.1656	0.131849	8.84036	9.54067e-19	3.37823e-18
YDL121C	660.847	-1.02593	0.11613	-8.8343	1.00728e-18	3.56471e-18
STT4	4514.29	-0.601554	0.0681008	-8.83329	1.01644e-18	3.59518e-18
SCC2	1415.45	-0.733918	0.0830922	-8.83257	1.02296e-18	3.61631e-18
PRM7	703.738	-0.999778	0.113229	-8.82966	1.04996e-18	3.70975e-18
PRP45	1457.45	-0.821037	0.0930526	-8.82337	1.11069e-18	3.92219e-18
YPR076W	1226.38	0.905902	0.102684	8.82223	1.12202e-18	3.96006e-18
IRC13	93.3773	-2.53613	0.287557	-8.81957	1.14895e-18	4.05295e-18
FBP1	5898.82	-0.696013	0.0789769	-8.81287	1.21987e-18	4.30077e-18
PDR11	1655.64	0.798889	0.0908107	8.7973	1.40147e-18	4.93837e-18
HDA3	839.629	0.964799	0.109698	8.79505	1.4298e-18	5.03547e-18
PGU1	426.7	1.23726	0.140687	8.79445	1.43746e-18	5.05975e-18
NUC1	619.471	-0.963611	0.109732	-8.78149	1.6132e-18	5.67527e-18
ERG3	8183.12	-0.678249	0.077262	-8.77856	1.65585e-18	5.8222e-18
YDR327W	1750.85	-0.83127	0.0947457	-8.77369	1.72898e-18	6.07605e-18
RAD18	453.923	1.1697	0.133373	8.77016	1.78411e-18	6.26642e-18
YNL092W	825.389	1.09782	0.125249	8.76508	1.86637e-18	6.55181e-18
YLL056C	1025.06	1.041	0.118782	8.76394	1.88539e-18	6.61504e-18
AIP1	5057.84	-0.606967	0.0692859	-8.76032	1.94689e-18	6.82715e-18
GAL80	1161.16	-0.955485	0.109153	-8.75364	2.06572e-18	7.23997e-18
SSO1	2524.75	-0.655216	0.074871	-8.75126	2.1098e-18	7.39051e-18
EKI1	932.725	0.978528	0.111856	8.74809	2.16992e-18	7.59704e-18
HXT1	241.99	1.7739	0.202908	8.7424	2.28219e-18	7.98584e-18
SIR1	765.381	0.989242	0.113249	8.73507	2.43507e-18	8.51625e-18
PFA5	1218.3	0.841041	0.0963098	8.73266	2.48744e-18	8.69473e-18
RRP43	1073.44	0.869197	0.0995455	8.73166	2.50957e-18	8.76742e-18
KEL2	1457.8	0.781015	0.0895524	8.72132	2.74986e-18	9.60176e-18
LSB3	2845.13	-0.651314	0.0746995	-8.71912	2.80379e-18	9.78485e-18
INO2	519.984	1.25902	0.144486	8.71378	2.93898e-18	1.02512e-17
LHS1	1403.82	-0.769616	0.0883645	-8.70956	3.05049e-18	1.06344e-17
RIO1	1196.11	0.830631	0.0953843	8.70826	3.08577e-18	1.07517e-17
ATP25	1527.22	-0.725975	0.0835255	-8.69166	3.57192e-18	1.2439e-17
SYG1	7226.7	0.584429	0.0672788	8.68668	3.73174e-18	1.29886e-17
YPL035C	407.222	1.30723	0.150526	8.68439	3.8079e-18	1.32466e-17
REX3	923.033	0.91133	0.105001	8.67927	3.98312e-18	1.38488e-17
CIN1	1715.4	0.787304	0.0909095	8.66031	4.70497e-18	1.63499e-17
RAD10	428.716	1.2447	0.143822	8.65447	4.95211e-18	1.71996e-17
RRN9	675.545	0.970792	0.112202	8.65218	5.05228e-18	1.75382e-17
TOS4	815.253	-0.96443	0.111484	-8.65087	5.11085e-18	1.77321e-17
YBL029C-A	1246.61	1.00875	0.116729	8.64183	5.53186e-18	1.91826e-17
YHR218W	1923.81	0.829272	0.0959714	8.64083	5.58045e-18	1.93408e-17
BYE1	2171.62	0.719178	0.0832504	8.63873	5.68392e-18	1.9689e-17
PTP2	1295.22	0.824878	0.0955004	8.63743	5.74895e-18	1.99037e-17
MRP51	3281.63	-0.618604	0.0716307	-8.63602	5.82053e-18	2.01409e-17
YIL163C	192.376	2.00037	0.231639	8.6357	5.83687e-18	2.01867e-17
MED1	1120.85	0.815146	0.0944257	8.63268	5.99325e-18	2.07166e-17
COA2	1121.57	-0.83242	0.0965017	-8.62596	6.3558e-18	2.19582e-17
RTK1	3086.34	0.735934	0.085321	8.62546	6.38336e-18	2.20418e-17
YDR274C	201.414	1.97033	0.228502	8.62279	6.53441e-18	2.25515e-17
GOT1	665.341	-0.976448	0.113241	-8.62271	6.53904e-18	2.25556e-17
FAR3	330.558	1.41294	0.163873	8.6222	6.56776e-18	2.26427e-17
SHE9	1528.02	-0.720872	0.0836214	-8.62066	6.65691e-18	2.29379e-17
YPR053C	259.211	1.62074	0.188015	8.6203	6.67797e-18	2.29984e-17
YGR126W	651.079	1.05291	0.122267	8.61154	7.20857e-18	2.48127e-17
SEC28	1421.09	-0.838132	0.0973358	-8.61073	7.25963e-18	2.49753e-17
MRP2	533.454	-1.09019	0.126622	-8.6098	7.31905e-18	2.51664e-17
POM33	3416.12	-0.712437	0.0829135	-8.59253	8.50756e-18	2.92377e-17
NSE4	633.832	1.0658	0.12404	8.59239	8.51763e-18	2.9257e-17
PET100	619.646	-0.946952	0.110239	-8.58997	8.69937e-18	2.98655e-17
YPL114W	890.596	1.07392	0.125025	8.5897	8.71983e-18	2.99201e-17
FEN2	1877.62	0.762502	0.0888125	8.58553	9.04213e-18	3.10097e-17
YPK1	3750.32	-0.600298	0.0699718	-8.57914	9.55823e-18	3.27625e-17
OSH2	5914.22	-0.56582	0.0659774	-8.57597	9.82585e-18	3.36622e-17
FMP42	1521.34	-0.785491	0.091598	-8.57541	9.87339e-18	3.38073e-17
CDC27	1321.97	0.805664	0.0939818	8.57256	1.01213e-17	3.46382e-17
TOM7	747.862	-0.923801	0.107774	-8.57166	1.02e-17	3.48893e-17
SSN8	889.059	0.995024	0.116104	8.57013	1.03368e-17	3.53384e-17
LGE1	685.93	1.07136	0.125019	8.56954	1.03899e-17	3.55015e-17
CAF120	1452.22	-0.71424	0.0833627	-8.56785	1.05434e-17	3.60071e-17
TKL2	18864	0.844954	0.098633	8.56664	1.06549e-17	3.63691e-17
VPS71	496.058	1.14353	0.133514	8.56481	1.08258e-17	3.69332e-17
PEX1	3706.83	0.642113	0.0749898	8.56267	1.10279e-17	3.76029e-17
SHH4	1181.86	1.22695	0.14334	8.55968	1.13184e-17	3.85733e-17
ERG27	2267.12	-0.663446	0.0775174	-8.55868	1.14167e-17	3.8888e-17
YMR158C-A	140.804	2.80995	0.328483	8.55433	1.18557e-17	4.03624e-17
MRS6	3205.82	-0.60897	0.0712358	-8.54865	1.24533e-17	4.2375e-17
YJL163C	2679.82	0.846517	0.099049	8.54645	1.26938e-17	4.31707e-17
PHO84	3456.42	-1.92611	0.225768	-8.53137	1.44619e-17	4.91585e-17
PRP4	886.377	0.97054	0.113793	8.529	1.47613e-17	5.015e-17
YBL111C	2197.34	0.763509	0.0895682	8.52433	1.53701e-17	5.21912e-17
TDA4	362.468	1.62836	0.191046	8.52338	1.54958e-17	5.25909e-17
YIR018C-A	416.62	1.50345	0.176445	8.52077	1.585e-17	5.3765e-17
CUE5	1928.24	-0.695632	0.0817626	-8.50796	1.77024e-17	6.00175e-17
MET18	2544.79	-0.638785	0.0752995	-8.48325	2.1899e-17	7.42069e-17
YGR182C	1562.4	-0.824283	0.0972625	-8.47483	2.3543e-17	7.97366e-17
SWI3	2313.06	-0.64816	0.0765282	-8.46955	2.46339e-17	8.33882e-17
YLR162W	95.8976	-2.35253	0.277946	-8.46401	2.58339e-17	8.7405e-17
TIM13	586.147	-0.927237	0.109561	-8.46317	2.60203e-17	8.79899e-17
CCT7	3417.41	-0.602407	0.0711979	-8.46102	2.65048e-17	8.9582e-17
THP2	415.509	1.23601	0.146225	8.4528	2.84406e-17	9.60752e-17
GPB2	5445.95	-0.605186	0.0715977	-8.45259	2.84903e-17	9.61934e-17
VPS73	1305.93	1.04089	0.123231	8.44668	2.99714e-17	1.01142e-16
MET17	41448.8	-0.574906	0.0681133	-8.44044	3.16135e-17	1.06628e-16
THI20	842.488	0.982516	0.116426	8.43898	3.20125e-17	1.07918e-16
DIT1	519.617	1.28827	0.152717	8.43567	3.29323e-17	1.10962e-16
YMR324C	205.116	2.42276	0.287386	8.43033	3.44704e-17	1.16085e-16
GYP6	1282.65	0.77247	0.0916984	8.42402	3.63776e-17	1.22444e-16
CDC21	384.379	-1.0669	0.126705	-8.42034	3.75409e-17	1.26295e-16
IDS2	1514.38	0.757599	0.0899814	8.4195	3.78085e-17	1.2713e-16
MSL1	198.679	1.83236	0.217646	8.41901	3.79682e-17	1.27601e-16
YGR115C	412.904	-1.07012	0.127115	-8.41851	3.81303e-17	1.2808e-16
CMK2	2170.51	0.800619	0.0951085	8.41796	3.83095e-17	1.28616e-16
TOM1	15233.7	-0.508993	0.0604694	-8.41737	3.85042e-17	1.29203e-16
YAL056C-A	343.86	-1.23258	0.146526	-8.41203	4.02968e-17	1.35149e-16
QNS1	6057.7	-0.575527	0.0684501	-8.40799	4.17101e-17	1.39818e-16
HOC1	1325.8	-0.776836	0.0924341	-8.40422	4.30715e-17	1.44307e-16
YML003W	1060.33	1.09626	0.130474	8.40211	4.38544e-17	1.46855e-16
TRM1	1706.11	-0.783524	0.093308	-8.39718	4.57327e-17	1.53066e-16
YER079C-A	506.385	-1.12285	0.133768	-8.39402	4.69779e-17	1.57154e-16
SWS2	1065.58	-0.842114	0.100384	-8.38895	4.90499e-17	1.64001e-16
RRG9	824.006	0.891925	0.106338	8.38768	4.95845e-17	1.65704e-16
KKQ8	1373.3	0.851471	0.101529	8.38647	5.00938e-17	1.6732e-16
YOR218C	380.176	-1.09254	0.130306	-8.38445	5.09649e-17	1.70143e-16
YPL251W	157.33	-1.72918	0.206265	-8.38332	5.14566e-17	1.71697e-16
AIM11	406.389	-1.08607	0.129568	-8.38228	5.19139e-17	1.73135e-16
BSD2	724.643	0.947324	0.113017	8.38214	5.19755e-17	1.73252e-16
SWP82	1437.91	0.808203	0.0964687	8.37788	5.38877e-17	1.79534e-16
YOL050C	911.31	-0.927674	0.110756	-8.37583	5.48374e-17	1.82605e-16
AVT1	2029.87	-0.657408	0.0784959	-8.37507	5.51903e-17	1.83687e-16
UTP14	858.424	-0.854023	0.102018	-8.37134	5.69687e-17	1.89509e-16
YMR196W	11722	0.604368	0.0722105	8.36953	5.78501e-17	1.92343e-16
YOL164W-A	150.98	3.40079	0.406667	8.3626	6.13533e-17	2.03887e-16
REX2	640.744	-0.918019	0.109896	-8.3535	6.62714e-17	2.20119e-16
YDR524W-C	7740.54	-1.51264	0.181222	-8.34688	7.00915e-17	2.32689e-16
JNM1	241.61	1.57952	0.189282	8.34479	7.13422e-17	2.36721e-16
NSI1	827.091	0.859842	0.103103	8.33965	7.45093e-17	2.47105e-16
LCB4	1996.63	-0.684745	0.0821254	-8.3378	7.56856e-17	2.50879e-16
WSS1	330.785	1.38383	0.166139	8.32933	8.13029e-17	2.69362e-16
GAL10	646.522	0.989809	0.118843	8.32871	8.17303e-17	2.70641e-16
YJR084W	830.582	0.866941	0.104141	8.32468	8.45582e-17	2.79864e-16
BRN1	776.767	0.956165	0.114898	8.32184	8.661e-17	2.8637e-16
ART10	1403.07	0.795996	0.0956515	8.32184	8.66116e-17	2.8637e-16
ALK2	708.186	-0.896684	0.107759	-8.32122	8.70647e-17	2.87723e-16
YPL034W	490.875	1.15822	0.13919	8.32114	8.71208e-17	2.87763e-16
RIF2	539.404	1.08307	0.130176	8.32005	8.79276e-17	2.90281e-16
TDP1	1009.91	0.90196	0.108569	8.3077	9.75715e-17	3.21956e-16
RVB2	1804.24	-0.729423	0.0878021	-8.30758	9.76732e-17	3.22129e-16
TAP42	698.62	0.958453	0.11542	8.30404	1.00628e-16	3.31706e-16
NTG1	1401.69	-0.789113	0.0950694	-8.30038	1.03775e-16	3.41909e-16
MCH4	1402.87	0.877594	0.105801	8.29475	1.08811e-16	3.58321e-16
MRX14	1035.01	-0.81249	0.0979974	-8.29093	1.12363e-16	3.69831e-16
PUS5	342.577	1.36265	0.164376	8.28981	1.13432e-16	3.7316e-16
YMR114C	566.223	1.17769	0.142095	8.28803	1.15139e-16	3.78587e-16
YKR018C	5571.17	-0.550153	0.0664083	-8.28439	1.18711e-16	3.90136e-16
KIN3	863.17	-0.901806	0.108888	-8.28195	1.21177e-16	3.9804e-16
PUS7	1919.28	-0.686233	0.0829776	-8.2701	1.33849e-16	4.39443e-16
PAU21	189.571	2.50791	0.303256	8.26994	1.34031e-16	4.39821e-16
RPH1	1440.06	0.831212	0.100543	8.26727	1.37064e-16	4.49418e-16
PHO81	3026.72	-0.587189	0.071026	-8.26724	1.37093e-16	4.49418e-16
GCD1	2624.53	-0.633405	0.076718	-8.25628	1.50288e-16	4.92425e-16
YPI1	852.101	0.927332	0.112337	8.25493	1.5199e-16	4.97754e-16
TSR4	760.31	-0.875292	0.106038	-8.25454	1.52492e-16	4.99147e-16
[truncated: 4,609 more rows]

## Sheet: KO.WT.SL
SL 1 hr, xrn1∆ vs. WT cells
Genes	baseMean	log2FoldChange	lfcSE	stat	pvalue	padj
CYS3	17487.3	-2.98629	0.0597014	-50.0204	1.74e-304	8.77e-302
TAT1	8450.34	3.21866	0.0794239	40.5251	1.74e-304	8.77e-302
SSB1	29141.4	3.44133	0.0882104	39.0127	1.74e-304	8.77e-302
ARO10	12256.9	3.85089	0.0966468	39.845	1.74e-304	8.77e-302
RPL2A	12286.6	3.22373	0.0835651	38.5775	1.74e-304	8.77e-302
RIM4	10461.1	2.91032	0.065481	44.4453	1.74e-304	8.77e-302
MET3	15191.3	-2.82112	0.0615183	-45.8583	1.74e-304	8.77e-302
PTR2	16856.8	3.48827	0.0729025	47.8484	1.74e-304	8.77e-302
MDN1	16802.7	3.57595	0.0727795	49.134	1.74e-304	8.77e-302
YEF3	74228.7	3.87288	0.0812066	47.6917	1.74e-304	8.77e-302
RPL25	14185.5	3.1423	0.0817841	38.4219	1.74e-304	8.77e-302
DIP5	11829	2.74961	0.0704185	39.0468	1.74e-304	8.77e-302
ESF1	3344.96	3.06538	0.0821853	37.2984	1.74e-304	8.77e-302
MET17	41448.8	-2.17599	0.0590023	-36.8798	9.76e-298	4.56e-295
SER33	8110.58	-2.39107	0.0648938	-36.8459	3.4e-297	1.48e-294
MET10	42189.6	-2.41438	0.0658549	-36.6621	2.94e-294	1.2e-291
YAL037C-B	21213.6	-2.33367	0.0644873	-36.188	9.41e-287	3.62e-284
RPL16B	17940	3.08498	0.0852625	36.1821	1.16e-286	4.23e-284
CDC19	32430.6	-2.31355	0.0641747	-36.0508	1.34e-284	4.61e-282
RPL21A	10718	3.92402	0.108878	36.0404	1.95e-284	6.38e-282
XRN1	7966.01	-10.2485	0.28621	-35.8076	8.4e-281	2.62e-278
RPL20A	10196.8	3.0974	0.0866434	35.7488	6.9e-280	2.05e-277
YDL228C	14392.7	3.47058	0.0997224	34.8024	2.23e-265	6.35e-263
RPS18B	9526.2	3.24509	0.0936257	34.6603	3.13e-263	8.52e-261
RPS13	13318.4	2.90426	0.0842776	34.4606	3.12e-260	8.17e-258
RPL6B	8385.57	3.0691	0.0904992	33.913	4.29e-252	1.08e-249
RPS12	20102.2	2.86778	0.0849567	33.7558	8.79e-250	2.13e-247
NOG1	4392.85	4.35103	0.130204	33.417	7.76e-245	1.81e-242
RPL2B	21277.3	2.7718	0.0832809	33.2825	6.91e-243	1.56e-240
RPA190	12295.4	2.84953	0.0865606	32.9195	1.16e-237	2.52e-235
VHR2	3529.52	3.17317	0.0963969	32.9177	1.22e-237	2.58e-235
MET5	36675.7	-2.09098	0.0635819	-32.8864	3.44e-237	7.03e-235
UTP10	7218.32	2.80855	0.0860797	32.6274	1.68e-233	3.33e-231
RPL22A	6818.27	3.97077	0.122151	32.507	8.5e-232	1.64e-229
ARO9	13031.4	2.27564	0.0703569	32.3443	1.67e-229	3.12e-227
RPS22A	7510.71	3.89533	0.120612	32.2963	7.88e-229	1.43e-226
BUD28	6742.97	4.04833	0.125721	32.2008	1.72e-227	3.04e-225
RPS0B	11685	2.52489	0.0785179	32.1568	7.09e-227	1.22e-224
RPS9B	15246	2.96511	0.0929608	31.8963	3e-223	5.03e-221
MET1	7381.32	-2.15564	0.0679712	-31.7141	9.95e-221	1.63e-218
SSB2	23560.8	2.44895	0.0776362	31.5439	2.18e-218	3.47e-216
RPL30	7001.76	2.99128	0.0951329	31.4432	5.2e-217	8.1e-215
RPL5	23846	2.82991	0.0901636	31.3864	3.1e-216	4.72e-214
JEN1	58741.7	1.97516	0.0631559	31.2743	1.04e-214	1.55e-212
RRP5	8571.67	3.24782	0.103943	31.2463	2.51e-214	3.64e-212
MRH1	15169.4	-2.31228	0.0741053	-31.2027	9.8e-214	1.39e-211
RPS1B	16726.2	2.86699	0.0920546	31.1445	6.02e-213	8.38e-211
RPA135	7711.32	2.8802	0.0930594	30.9501	2.53e-210	3.45e-208
SRO9	1698.59	4.33632	0.140116	30.948	2.7e-210	3.61e-208
PUT1	3853.55	3.07841	0.0995937	30.9097	8.86e-210	1.16e-207
RRP12	3536.95	3.13935	0.102484	30.6326	4.51e-206	5.78e-204
RPL12A	11213.4	2.83251	0.0928014	30.5223	1.32e-204	1.66e-202
RPS26B	4359.87	4.09909	0.134385	30.5026	2.4e-204	2.97e-202
NOP56	4404.54	4.28787	0.140607	30.4955	2.99e-204	3.62e-202
RPS24B	6098.5	3.02296	0.0992855	30.4471	1.31e-203	1.55e-201
YHB1	20069.6	2.32785	0.0773178	30.1076	3.85e-199	4.5e-197
GNP1	4891.32	2.51499	0.0835894	30.0874	7.08e-199	8.13e-197
YHR137C-A	7141.26	2.41759	0.0806179	29.9882	1.4e-197	1.58e-195
RPS16B	9265.95	2.94944	0.0996732	29.5911	1.95e-192	2.16e-190
YEL053W-A	8822.91	2.85315	0.0968443	29.4612	9.05e-191	9.87e-189
MET6	102139	-2.05655	0.0700335	-29.3652	1.53e-189	1.64e-187
RPL8A	8480.62	3.22989	0.109996	29.3637	1.6e-189	1.68e-187
RPP0	26175.5	2.18012	0.0743235	29.3329	3.95e-189	4.1e-187
RPL16A	8128.67	2.69039	0.0917539	29.3218	5.48e-189	5.59e-187
RPS9A	3467.19	3.26046	0.111448	29.2556	3.82e-188	3.84e-186
YRA1	20571.4	1.9791	0.068049	29.0834	5.82e-186	5.77e-184
DIP2	2001.39	4.04174	0.139674	28.937	4.09e-184	3.99e-182
RPL28	19328.5	2.4191	0.0838664	28.8447	5.91e-183	5.68e-181
RPL18A	12011.1	2.80603	0.0978825	28.6673	9.75e-181	9.24e-179
RPP2B	10877.2	2.33353	0.0814676	28.6436	1.93e-180	1.8e-178
NOC2	2175.73	3.71752	0.13042	28.5043	1.04e-178	9.54e-177
RPL22B	2570.36	3.05954	0.107955	28.3408	1.09e-176	9.87e-175
RPL27B	6997.32	2.95697	0.104453	28.3091	2.67e-176	2.39e-174
RPS6B	16508.8	2.37493	0.0844891	28.1093	7.55e-174	6.67e-172
YLR302C	3006.18	-2.16417	0.0771724	-28.0434	4.81e-173	4.2e-171
RPS11A	8797.52	2.85237	0.101772	28.027	7.61e-173	6.55e-171
GUA1	6374.43	3.51687	0.125702	27.9779	3.02e-172	2.57e-170
YGL102C	17922.3	2.41242	0.0864065	27.9195	1.55e-171	1.3e-169
RPL27A	9477.79	2.87588	0.103793	27.7079	5.61e-169	4.64e-167
CYS4	16112.4	-1.88569	0.0681822	-27.6567	2.32e-168	1.9e-166
IMD4	3871.77	2.65334	0.0960172	27.634	4.35e-168	3.51e-166
MET16	2612.02	-2.10992	0.0764241	-27.6081	8.89e-168	7.09e-166
RPL11B	8013.33	2.60676	0.0947296	27.5179	1.07e-166	8.44e-165
MMP1	17958.6	-1.72157	0.0626282	-27.4888	2.39e-166	1.86e-164
ATO3	6884.07	1.82233	0.0668392	27.2644	1.12e-163	8.62e-162
YNL144C	1534.98	2.83999	0.105484	26.9234	1.17e-159	8.88e-158
RPS5	20433.7	2.308	0.0859647	26.8483	8.84e-159	6.64e-157
CBF5	2798.49	3.12342	0.116342	26.847	9.14e-159	6.8e-157
RPL4A	11007.2	1.93468	0.072253	26.7765	6.08e-158	4.46e-156
MAK21	2470.84	2.67302	0.0999445	26.7451	1.41e-157	1.02e-155
RPS7A	13647.7	2.84339	0.106788	26.6264	3.36e-156	2.41e-154
HXT2	2947.35	2.77462	0.104676	26.5068	8.1e-155	5.76e-153
YLR339C	15944.3	2.11247	0.0798261	26.4634	2.56e-154	1.8e-152
ADY2	6457.92	2.23597	0.0845829	26.4352	5.4e-154	3.76e-152
RPS6A	14674.6	2.29972	0.0870888	26.4066	1.15e-153	7.93e-152
RPS15	13729.5	2.20016	0.0834589	26.3622	3.72e-153	2.53e-151
RPL17A	9592.7	2.52741	0.0958784	26.3606	3.88e-153	2.61e-151
RPL17B	4528.3	3.43886	0.130901	26.2707	4.15e-152	2.77e-150
PWP2	1697.07	4.27939	0.162909	26.2687	4.37e-152	2.89e-150
SAM3	5384.07	-1.94568	0.0745411	-26.1021	3.45e-150	2.26e-148
HOM6	9909.1	-1.93422	0.0744133	-25.9929	5.96e-149	3.86e-147
RPS14B	2715	2.61468	0.100944	25.9023	6.27e-148	4.02e-146
RPL11A	8000.93	2.53023	0.0977058	25.8964	7.32e-148	4.64e-146
NOP7	2298.03	3.65162	0.142065	25.7038	1.06e-145	6.67e-144
AIM2	3395.06	-1.83785	0.0718632	-25.5743	2.95e-144	1.84e-142
RPL32	10519.1	2.38419	0.0933808	25.5319	8.72e-144	5.38e-142
TPI1	16649.3	-1.83918	0.0723432	-25.423	1.41e-142	8.59e-141
URA7	3238.28	5.49197	0.216105	25.4135	1.79e-142	1.08e-140
IMD3	5971.71	2.47681	0.0974993	25.4033	2.32e-142	1.39e-140
MET22	5308.37	-2.17747	0.0857233	-25.4011	2.45e-142	1.46e-140
ADE1	4282.82	-2.07362	0.0818295	-25.3407	1.14e-141	6.7e-140
RPL38	9322.78	2.49493	0.098633	25.295	3.62e-141	2.11e-139
RPS26A	13741.3	1.89153	0.0750023	25.2197	2.44e-140	1.41e-138
ENO1	19888.2	-1.95975	0.0777664	-25.2005	3.96e-140	2.27e-138
GCD10	1375.86	3.45909	0.137342	25.1861	5.69e-140	3.24e-138
YDR417C	11113.1	2.27201	0.0902165	25.1839	6.01e-140	3.39e-138
RPS4A	17986.6	2.36043	0.0937582	25.1757	7.4e-140	4.14e-138
RPL12B	12145.1	2.21738	0.08811	25.166	9.44e-140	5.23e-138
UTP13	1793.13	4.88295	0.194114	25.1551	1.24e-139	6.84e-138
BRX1	1595.15	4.05895	0.161665	25.1072	4.15e-139	2.26e-137
RPL7B	3013.48	3.5208	0.140564	25.0476	1.85e-138	1e-136
AGP1	3012.29	2.57766	0.103499	24.9053	6.53e-137	3.5e-135
CAR1	3714.46	1.95627	0.0785658	24.8997	7.49e-137	3.98e-135
RPL13B	11083.3	2.09196	0.0841558	24.8582	2.11e-136	1.11e-134
GRE2	14152.8	-1.77823	0.0715472	-24.854	2.34e-136	1.22e-134
RPS24A	7312.66	2.68442	0.108062	24.8416	3.19e-136	1.66e-134
RPS28B	4148.96	2.44805	0.0986335	24.8197	5.5e-136	2.83e-134
RPL14A	6454.29	3.03239	0.122473	24.7597	2.43e-135	1.24e-133
YEF1	4414.91	-2.01828	0.0823402	-24.5115	1.11e-132	5.65e-131
RPS4B	15261.6	2.13449	0.0872337	24.4686	3.19e-132	1.6e-130
GPB2	5445.95	-1.65289	0.0679311	-24.3319	9.02e-131	4.5e-129
RPL20B	10207.8	2.1576	0.0887732	24.3046	1.75e-130	8.67e-129
RPL9B	7538.44	2.18749	0.0905568	24.156	6.46e-129	3.17e-127
RPS31	29099.5	2.35592	0.0979075	24.0627	6.14e-128	3e-126
RIX1	1241.88	4.48563	0.186416	24.0624	6.19e-128	3e-126
UTP5	1188.49	3.86725	0.161386	23.9627	6.8e-127	3.27e-125
MUB1	4804.46	1.89639	0.0791887	23.9478	9.74e-127	4.65e-125
ERB1	2304.04	4.08921	0.170782	23.944	1.07e-126	5.06e-125
MET2	7934.46	-1.63452	0.0687406	-23.7781	5.63e-125	2.65e-123
YPL197C	2362.4	3.92047	0.16496	23.7661	7.49e-125	3.5e-123
RPS10A	8228.98	2.57728	0.108477	23.7588	8.9e-125	4.13e-123
TDH2	21133.9	-1.61359	0.067958	-23.7439	1.27e-124	5.85e-123
BTN2	6908.66	2.28044	0.0967545	23.5694	7.94e-123	3.63e-121
RPS8B	11234.6	2.2911	0.0972674	23.5547	1.12e-122	5.1e-121
YPC1	1482.15	-1.99175	0.0846553	-23.5277	2.12e-122	9.58e-121
SER1	4936.39	-1.58289	0.0672843	-23.5255	2.24e-122	1e-120
SAM1	5545.35	-1.81547	0.0772573	-23.4991	4.17e-122	1.84e-120
PWP1	1194.91	3.36267	0.143097	23.4993	4.15e-122	1.84e-120
RPL31A	5768.6	2.69129	0.115083	23.3857	5.98e-121	2.62e-119
PTA1	2180.91	-1.89956	0.0815715	-23.287	6e-120	2.62e-118
NOP2	1812.35	3.86011	0.167234	23.0821	7.01e-118	3.04e-116
MET8	580.351	-2.76039	0.1196	-23.0802	7.32e-118	3.15e-116
YDR509W	1230.07	2.93015	0.12705	23.0629	1.09e-117	4.67e-116
DBP2	3609.4	5.54377	0.240579	23.0434	1.71e-117	7.27e-116
TPD3	9237.8	-1.39657	0.0606562	-23.0244	2.66e-117	1.12e-115
GSH1	7423.78	-1.56845	0.068366	-22.942	1.77e-116	7.42e-115
RPL1B	15982.8	1.81543	0.0791365	22.9405	1.83e-116	7.63e-115
NSA2	1420.51	4.13982	0.180638	22.9178	3.09e-116	1.28e-114
RPS17B	5953.56	2.57351	0.112563	22.8627	1.09e-115	4.49e-114
RPL24A	9836.84	2.47736	0.108656	22.8	4.58e-115	1.87e-113
YPL142C	7987.23	2.15916	0.0952655	22.6646	1e-113	4.07e-112
RPS3	20688	1.99151	0.0879969	22.6316	2.12e-113	8.54e-112
GDH2	29669.8	1.38526	0.0612665	22.6103	3.43e-113	1.38e-111
SLF1	1207.88	2.43322	0.107691	22.5944	4.92e-113	1.96e-111
RPL43B	4906.92	2.50098	0.110804	22.5712	8.31e-113	3.3e-111
RPL31B	3275.94	2.81547	0.124762	22.5667	9.2e-113	3.63e-111
RPS0A	9016.04	2.12128	0.0942595	22.5046	3.74e-112	1.46e-110
OPI11	6477.49	2.19431	0.097855	22.4241	2.29e-111	8.92e-110
MTR4	2321.19	2.53457	0.113088	22.4124	2.98e-111	1.15e-109
GOR1	5188.84	-2.26212	0.101143	-22.3657	8.5e-111	3.27e-109
NRP1	1301.47	3.3819	0.151421	22.3345	1.71e-110	6.54e-109
RPL26B	6806.32	2.47944	0.111321	22.2729	6.77e-110	2.58e-108
RPL42B	8534.84	1.94325	0.0873434	22.2484	1.17e-109	4.42e-108
NIP1	7677.53	1.69772	0.0764856	22.1966	3.71e-109	1.39e-107
SDA1	1006.94	3.35089	0.151284	22.1497	1.05e-108	3.92e-107
HAS1	1821.71	4.00152	0.180669	22.1484	1.08e-108	4.02e-107
MAL11	9570.86	-1.49591	0.0677318	-22.0859	4.32e-108	1.6e-106
MET13	8172.59	-1.60125	0.0725484	-22.0714	5.95e-108	2.19e-106
RPL8B	10136	1.88986	0.0856953	22.0533	8.88e-108	3.25e-106
RRB1	2014.76	3.9478	0.179307	22.017	1.98e-107	7.19e-106
NOP1	2221.16	4.70322	0.213734	22.005	2.58e-107	9.31e-106
RPL43A	6541.39	2.14295	0.0974973	21.9796	4.52e-107	1.62e-105
SUL2	7456.4	-1.6499	0.0753312	-21.902	2.49e-106	8.89e-105
RPL13A	5245.99	2.7087	0.12369	21.8991	2.65e-106	9.41e-105
RPL4B	9989.88	1.55925	0.0712672	21.879	4.12e-106	1.46e-104
UTP9	1245.88	2.63669	0.120628	21.8579	6.53e-106	2.3e-104
RPL33A	8100.93	2.05873	0.0942689	21.8389	9.92e-106	3.47e-104
ELO1	2206.94	-1.85934	0.0854589	-21.7571	5.92e-105	2.06e-103
RAD59	2607.59	-1.6532	0.0760492	-21.7385	8.87e-105	3.07e-103
CWP1	5203.54	-1.71042	0.078816	-21.7015	1.99e-104	6.84e-103
UTP20	8692.91	1.55518	0.0718885	21.6332	8.74e-104	2.99e-102
DBP3	1735.97	4.76611	0.220765	21.589	2.28e-103	7.75e-102
ERG5	8775.11	-1.58419	0.0735669	-21.534	7.49e-103	2.54e-101
GFD2	860.741	3.70557	0.172087	21.5331	7.63e-103	2.57e-101
YML018C	1360.69	-1.84474	0.085765	-21.5092	1.28e-102	4.28e-101
SAM2	13168.9	-1.61011	0.0750341	-21.4584	3.81e-102	1.27e-100
NSR1	3111.55	4.8146	0.224889	21.4088	1.11e-101	3.67e-100
PPT1	1309.52	3.04801	0.142378	21.4079	1.13e-101	3.73e-100
YLL044W	6928.39	1.96477	0.0918724	21.3858	1.81e-101	5.95e-100
RPL10	27212.9	1.67454	0.0783572	21.3706	2.51e-101	8.21e-100
RPL19B	13130.2	2.12554	0.0997034	21.3187	7.62e-101	2.48e-99
RPS17A	7618.01	1.98217	0.0934853	21.203	8.97e-100	2.9e-98
NOP58	2246.62	5.26669	0.248591	21.1862	1.28e-99	4.13e-98
GAC1	4861.9	1.61736	0.0763799	21.1752	1.62e-99	5.18e-98
RPL7A	14796.1	1.83498	0.0869091	21.1138	5.94e-99	1.89e-97
TEF4	12274.3	1.70466	0.0808348	21.0882	1.02e-98	3.24e-97
PUF6	1812.71	2.5645	0.121946	21.0299	3.5e-98	1.1e-96
FLC2	3982.95	-1.61668	0.0773035	-20.9134	4.04e-97	1.27e-95
UTP25	973.227	2.85437	0.136717	20.878	8.49e-97	2.66e-95
YLR076C	24698.7	1.70678	0.0817538	20.8771	8.65e-97	2.69e-95
GRX8	815.638	-2.07124	0.0992663	-20.8655	1.1e-96	3.42e-95
RLP24	1255.47	3.62455	0.173935	20.8385	1.94e-96	5.98e-95
PRP43	1541.02	2.95273	0.142248	20.7577	1.05e-95	3.21e-94
MAL12	16683.6	-1.53004	0.0737431	-20.7482	1.27e-95	3.89e-94
TFC3	3749.23	-1.40396	0.0677665	-20.7176	2.41e-95	7.32e-94
POP1	3696.07	-1.38112	0.0667572	-20.6888	4.37e-95	1.32e-93
SOL3	3395.72	-1.50216	0.0728069	-20.6321	1.41e-94	4.26e-93
CHA1	960.24	4.04678	0.196414	20.6033	2.56e-94	7.68e-93
PMT2	6662.21	-1.39193	0.0676625	-20.5717	4.92e-94	1.47e-92
IPP1	6109.21	-1.47228	0.071655	-20.5468	8.23e-94	2.45e-92
SDS23	3559.47	1.64829	0.080519	20.4708	3.92e-93	1.16e-91
RPL23B	7613.83	1.80032	0.0883202	20.384	2.32e-92	6.83e-91
YNL276C	3577.27	-1.59521	0.0783898	-20.3497	4.67e-92	1.37e-90
RPL40A	10079.1	2.004	0.0985135	20.3423	5.43e-92	1.58e-90
RPS11B	8132.45	1.97844	0.0973664	20.3195	8.65e-92	2.51e-90
YER062C	5421.78	-1.33183	0.0655584	-20.3152	9.43e-92	2.73e-90
YIL053W	15684	-1.50655	0.0742003	-20.3038	1.19e-91	3.43e-90
PGI1	14024.5	-1.40731	0.0694269	-20.2704	2.35e-91	6.74e-90
ADE12	3798.83	-1.52498	0.0752997	-20.2521	3.4e-91	9.71e-90
PDR12	17075	1.47988	0.0732238	20.2103	7.94e-91	2.26e-89
BNA1	2154.45	-1.96709	0.0974093	-20.1941	1.1e-90	3.12e-89
UTP8	1285.84	3.24495	0.160737	20.1879	1.25e-90	3.52e-89
RPL33B	3823.14	2.1304	0.105847	20.1272	4.26e-90	1.2e-88
MPC2	6479.53	-1.35442	0.0673522	-20.1095	6.09e-90	1.7e-88
BRE5	2263.99	1.60678	0.0799632	20.094	8.34e-90	2.32e-88
SPB1	841.937	4.32059	0.215584	20.0413	2.4e-89	6.66e-88
SRP40	998.55	2.64339	0.132914	19.8879	5.18e-88	1.43e-86
RPS8A	14496.3	1.7354	0.0873655	19.8636	8.4e-88	2.31e-86
RPL34A	3452.53	2.06053	0.103777	19.8553	9.92e-88	2.72e-86
YOL150C	5194.72	-1.79628	0.0905878	-19.8292	1.67e-87	4.54e-86
ASC1	27783.9	1.54606	0.0780734	19.8026	2.83e-87	7.67e-86
RPP1A	7330.24	1.81134	0.0914757	19.8013	2.9e-87	7.84e-86
SWD1	1828.58	-1.71158	0.0865607	-19.7732	5.07e-87	1.36e-85
MET28	2378.76	-1.51566	0.0766619	-19.7707	5.33e-87	1.43e-85
UIP3	2194.08	-1.47754	0.0748465	-19.741	9.59e-87	2.56e-85
RPS16A	9060.55	1.8135	0.0922412	19.6605	4.7e-86	1.25e-84
MRD1	1000.61	3.65338	0.186017	19.64	7.04e-86	1.86e-84
COS1	2176.01	-1.70381	0.0868089	-19.6271	9.07e-86	2.39e-84
RPS2	25770.2	1.59136	0.0811247	19.6162	1.12e-85	2.95e-84
NOP4	912.066	2.94269	0.150517	19.5505	4.09e-85	1.07e-83
ADE3	7302.69	-1.31826	0.0675735	-19.5085	9.3e-85	2.42e-83
COS6	3673.96	-1.44815	0.0742574	-19.5017	1.06e-84	2.75e-83
YLR264C-A	3400.02	2.07013	0.106169	19.4985	1.13e-84	2.92e-83
NOP14	825.416	3.88458	0.200399	19.3842	1.05e-83	2.7e-82
HBN1	1979.73	-1.75945	0.0908128	-19.3745	1.27e-83	3.25e-82
KRE33	2026.43	2.36915	0.122337	19.3658	1.5e-83	3.83e-82
MUP1	9903.33	-1.21333	0.0626828	-19.3567	1.79e-83	4.56e-82
PFK1	18598.8	-1.15806	0.0600954	-19.2703	9.53e-83	2.42e-81
ENP2	966.342	3.47474	0.180749	19.2241	2.33e-82	5.87e-81
YAT1	4000.95	-1.63394	0.0850246	-19.2172	2.66e-82	6.68e-81
EHT1	3041.77	-1.38828	0.0722443	-19.2165	2.7e-82	6.75e-81
CIC1	1440.71	2.97567	0.154882	19.2125	2.91e-82	7.26e-81
ERV46	2700.49	-1.53594	0.0799711	-19.2062	3.28e-82	8.14e-81
YHR182C-A	4919.38	-1.50001	0.0781004	-19.2062	3.28e-82	8.14e-81
SNC1	1120.61	-1.98832	0.103581	-19.1958	4.01e-82	9.9e-81
RPC40	2562.08	1.79667	0.0938334	19.1474	1.02e-81	2.5e-80
RSA4	856.491	3.71038	0.194182	19.1077	2.18e-81	5.33e-80
RPA49	1617.04	3.91673	0.205157	19.0914	2.98e-81	7.27e-80
SYO1	1178.92	4.14315	0.217403	19.0575	5.7e-81	1.38e-79
SSU1	3582.28	1.37379	0.0721131	19.0504	6.51e-81	1.58e-79
MRT4	1003.37	3.79206	0.19935	19.0221	1.12e-80	2.7e-79
SUL1	19264.8	-1.51108	0.0796348	-18.9751	2.74e-80	6.59e-79
RPP1B	5185.9	2.25791	0.119178	18.9456	4.8e-80	1.15e-78
RPP2A	6655.17	1.76339	0.0931431	18.9321	6.21e-80	1.48e-78
RPS18A	10625.1	1.61202	0.0853929	18.8776	1.74e-79	4.14e-78
UTP4	1192.19	3.49164	0.184969	18.8769	1.77e-79	4.19e-78
YGR160W	2149.9	4.78908	0.253964	18.8574	2.56e-79	6.04e-78
DRS1	1052.04	2.32781	0.124455	18.704	4.59e-78	1.08e-76
NCL1	2563.57	1.61218	0.0862613	18.6895	6.03e-78	1.41e-76
VHS1	2492.01	1.40782	0.0755622	18.6313	1.79e-77	4.19e-76
YMR226C	5525.49	-1.28076	0.068755	-18.6278	1.91e-77	4.45e-76
RPL37A	4814.72	2.00759	0.107775	18.6276	1.92e-77	4.45e-76
URB1	3412.76	1.71745	0.0925017	18.5667	5.98e-77	1.38e-75
FMP40	6976.82	-1.28742	0.0694679	-18.5326	1.13e-76	2.6e-75
RPA43	954.542	3.811	0.20625	18.4776	3.13e-76	7.18e-75
GND1	13242.7	-1.42284	0.0771243	-18.4486	5.35e-76	1.22e-74
RPS19B	6340	2.21874	0.120359	18.4343	6.97e-76	1.59e-74
EXG1	12495.4	-1.187	0.0644633	-18.4135	1.02e-75	2.32e-74
LIA1	1442.78	2.9878	0.16262	18.3729	2.17e-75	4.9e-74
RPS27B	2592.05	2.06643	0.112493	18.3694	2.31e-75	5.2e-74
IES5	1836.08	-1.41937	0.0774067	-18.3365	4.23e-75	9.51e-74
GLT1	24329.3	-1.12125	0.0612667	-18.3011	8.11e-75	1.82e-73
MET14	5648.02	-1.61351	0.0883199	-18.269	1.46e-74	3.26e-73
STM1	12570.8	1.55814	0.0853084	18.2648	1.58e-74	3.51e-73
ELP2	1847.33	1.92935	0.10576	18.2427	2.36e-74	5.24e-73
TIP1	3292.19	1.73937	0.095484	18.2164	3.83e-74	8.46e-73
UTP18	950.44	2.86262	0.157248	18.2045	4.75e-74	1.05e-72
PIL1	25962	-1.07811	0.0594388	-18.1381	1.59e-73	3.5e-72
YGL123C-A	14708.8	1.62728	0.0901854	18.0437	8.84e-73	1.93e-71
PDX3	3522.71	-1.21787	0.0675693	-18.024	1.26e-72	2.75e-71
SSC1	25250.5	1.19141	0.0661756	18.0038	1.82e-72	3.95e-71
YOR342C	1150.09	2.28301	0.126906	17.9898	2.34e-72	5.07e-71
MIT1	2188.08	1.83845	0.102283	17.9741	3.11e-72	6.71e-71
SCM4	1502.6	-1.58167	0.0881029	-17.9526	4.58e-72	9.85e-71
MAK5	1484.85	2.36391	0.131883	17.9243	7.62e-72	1.63e-70
YPR1	5240.7	-1.39322	0.0781264	-17.8329	3.92e-71	8.39e-70
RCL1	698.622	2.91719	0.163602	17.831	4.06e-71	8.65e-70
YLR154W-E	841.124	-2.30153	0.129094	-17.8283	4.26e-71	9.05e-70
NDE2	6767.58	-1.25857	0.070744	-17.7904	8.38e-71	1.77e-69
UTP21	1759.64	2.25681	0.126946	17.7776	1.05e-70	2.22e-69
LEU1	21424.2	-1.13555	0.0639479	-17.7574	1.51e-70	3.18e-69
RPL9A	10770.6	1.52371	0.0859066	17.7368	2.18e-70	4.57e-69
RPL3	50061.5	1.42829	0.0806	17.7207	2.9e-70	6.07e-69
THS1	8716.91	1.28933	0.0727959	17.7115	3.42e-70	7.11e-69
PSK1	8053.89	-1.35092	0.0762772	-17.7106	3.47e-70	7.21e-69
NHP2	1383.55	2.15303	0.121906	17.6614	8.32e-70	1.72e-68
HCA4	952.09	4.35116	0.2469	17.6232	1.63e-69	3.37e-68
RPL34B	5768.77	1.84759	0.105175	17.5667	4.43e-69	9.11e-68
RPI1	749.461	-1.92752	0.109913	-17.5368	7.5e-69	1.54e-67
POL4	1061.58	1.81229	0.103465	17.5159	1.08e-68	2.21e-67
YLR198C	1330.24	4.53536	0.258954	17.5141	1.12e-68	2.28e-67
BMS1	1642.14	2.01233	0.115077	17.4869	1.8e-68	3.66e-67
UTP14	858.424	3.80574	0.217727	17.4794	2.06e-68	4.16e-67
RPL35A	8036.28	1.60923	0.092077	17.477	2.14e-68	4.33e-67
PET10	7459.01	-1.27201	0.0728241	-17.4668	2.56e-68	5.16e-67
PDC6	1460.79	-1.64375	0.0941289	-17.4627	2.75e-68	5.53e-67
GPM1	19366.2	-1.49651	0.0858276	-17.4362	4.38e-68	8.76e-67
MUP3	9697.44	-1.24563	0.0714914	-17.4235	5.47e-68	1.09e-66
ARX1	1856.55	2.22603	0.128452	17.3296	2.81e-67	5.59e-66
IMA1	3460.22	-1.35451	0.0781719	-17.3273	2.93e-67	5.8e-66
RKI1	1151.53	3.86827	0.224396	17.2386	1.36e-66	2.69e-65
GEP3	1593.57	1.4885	0.0863936	17.2292	1.6e-66	3.16e-65
RRP9	1009.67	2.28663	0.13284	17.2134	2.11e-66	4.14e-65
RIB4	5723.69	-1.24033	0.0721652	-17.1874	3.3e-66	6.46e-65
RPL6A	5000.1	2.16788	0.126282	17.167	4.69e-66	9.16e-65
TIF5	3142	1.3815	0.0805279	17.1555	5.71e-66	1.11e-64
FAR1	1740.52	1.62576	0.0949251	17.1268	9.37e-66	1.82e-64
GLY1	11678.6	1.25404	0.0732891	17.1109	1.23e-65	2.38e-64
RPS1A	19742.9	1.34902	0.078969	17.0829	1.99e-65	3.84e-64
GEM1	2728.79	-1.26995	0.0744394	-17.0602	2.94e-65	5.65e-64
MDH3	5628.11	-1.08461	0.0635903	-17.0562	3.14e-65	6.03e-64
RSM22	1179.85	1.76124	0.103283	17.0526	3.34e-65	6.39e-64
CLU1	18050.1	1.11322	0.0653046	17.0466	3.71e-65	7.07e-64
YAL016C-A	1991.79	-1.28469	0.0753711	-17.0449	3.81e-65	7.25e-64
AAT2	7556.73	-1.13229	0.0665212	-17.0215	5.69e-65	1.08e-63
SPO22	1135.31	-1.84691	0.108515	-17.0199	5.85e-65	1.11e-63
GCV3	4865.42	-1.40968	0.0829826	-16.9876	1.01e-64	1.91e-63
BNA3	9449.44	-1.37336	0.0809211	-16.9716	1.33e-64	2.51e-63
KAP123	9183.86	1.1809	0.0696115	16.9641	1.51e-64	2.84e-63
[truncated: 6,258 more rows]

## Sheet: RawCounts
GeneName	WT.YPL.1	WT.YPL.2	WT.SL1	WT.SL2	KO.YPL.1	KO.YPL.2	KO.SL.1	KO.SL.2
[truncated: 6,607 more rows]
